# Supplementary material for: Ectodomain Architecture Affects Sequence and Functional Evolution of Vertebrate Toll-like Receptors
Source: Sci Rep. 2016 May 24;6:26705. doi: 10.1038/srep26705 (PMC4877655; doi:10.1038/srep26705)
Supplement: Supplementary Dataset 1 [file srep26705-s2.xls]

## Sheet: Dataset S1
Accession No.	Scientific Name	Taxon	TLR	Family	Architecture	Seq
EU256332	Acanthopagrus berda	Euteleosteomorpha	TLR9	7	Single-domain	ATGCAAGCTGCATCCACTATGGCTGTGTTGAACACTATGGTCATCCTTTTCCAGCTTCCTCAATTAGTGAGGACCATAAACACCAGCTTCTTCCCATGTGACGCTGACATGAATGCTACCTATGTAGACTGCTCTGAAAGACCACTCAAGCGTGTCCCCATCATCAAGTCTGAAAGTGTCCTGTGGCTCAGTTTAAGTTGGACGAAGATACAGCAGGTGGGGCCAGATGACTTATCAGGTCTCAAGAACCTTCGCACTCTGAAAATCGTTGGAAATTGTCTGCCAGGTCTCCTGAGAGATTACAGTGACCGCTCGTGCAAGATGGAGATCCATGATGATGCCCTCAGGAGCCTGTGGAACCTTACATTTGCTAATCTGTCAGGAAACAGCCTCACCCGT…
EU256333	Acanthopagrus schlegelii	Euteleosteomorpha	TLR9	7	Single-domain	ATGCAAGCTACATCCACTATGGCTGTGTTGAACACTATGATCATCCTATTCCAGCTTCCTCAATTAGTGAGGACCATAAACACCAGCTTCTTCCCATGTGACGCTGACATGAATGCTACCTATGTAGACTGCTCTGAAAGACCACTCAAGCGTGTCCCCATCATCAAGTCTGAAAGTGTCCTGTGGCTCAGTTTAAGTTGGACGAAGATACAGCAGGTGGGGCCAGATGACTTATCAGGTCTCAAGAACCTTCGCACTCTGAAAATCGTTGGAAATTGTCTGCCAGGTCGCCTGAGAGATTACAGTGACCGCTCGTGCAAGATGGAGATCCATGATGATGCCCTCAGGAGCCTGTGGAACCTTACATTTGCTAATCTGTCAGGAAACAGCCTCACCCGT…
ENSAMEG00000018486	Ailuropoda melanoleuca	Laurasiatheria	TLR1	1	Three-domain	ATGATGAAAACTAATTCTAGCATCTTCCATTTTGCCATAATCTTCATGTTAATATTTGAGATCAGAATCCAATTGTCCAATGAAAGTGAATTTCTAGTTAACAGATCAAAAGCAGGTCTCTTTCATGTTCCCAAAGACCTATCCTTGAAAACAACAATCTTAGATATATCACAAAACTATATATCTGAGCTTCAGACTTCGGACATCCTATCACTATCAAAGCTGAGGATTTTGATAGTTTCTCATAATAGAATTCAGTTTCTTGATATCAGTGTTTTCAAATTCAACCAGGAATTGGAATACTTGGATTTGTCCCACAATGAGTTGGGGAAGATTTCTTGCCATCCTACTGTGAACCTCAAGCACTTAGACCTCTCGTTTAATGCATTTGATGATCTG…
XM_002913846	Ailuropoda melanoleuca	Laurasiatheria	TLR2	1	Three-domain	ATGTCACGTGTTCTGTGGACAGTATGGGTGTTGGGGGCTGTAACCAACCTCTCCAAAGAAGAGGCCTCTGATCAGGCTTCTTCTCTGTCCTGTGACCCCACTGGTGTCTGCGATGGCCGCTCCAGATCTTTAAACTCCATGCCCTCCGGGCTCACGGCAGCTGTGAGAAGCCTTGACCTCTCCAACAACGAGATCACCTACATTGGCAACAGTGACCTGCGGGGCTGTGTGAACCTCGAGGCTTTGAAGCTGGGGTCTAATGGAATTAACACAATAGAGGAAGATTCTTTTTTTTCCCTGCGGAGCCTCGAACTTTTGGACTTATCCTATAATCTCTTATCTAACTTATCATCCTCCTGGTTCAGGCCCCTTTCTTCCCTGACGTTCTTAAACTTACTG…
ENSAMEG00000005179	Ailuropoda melanoleuca	Laurasiatheria	TLR3	3	Single-domain	ATGAACCAGAGTTTACCTTTTCATATCTACTTCTTTTTGGGACTGTTGCCCTTTTGGATACTGTGTACATCCTCTACCAATAAATGTGTTGTTACACACGAAAGAGCTGACTGCAGTCATCTGAAGTTGACTCAAGTGCCCGATGACCTCCCAGCAAACATAACAGTGTTGAATCTCACCCATAATCAGCTCAGAAGATTACCACCTGCCAATTTTACAAGATATAGCCAACTTACTATCTTGGATGCAGGATTTAACAGCATCTCAAAACTGGAACCAGAATTGTGCCAAAAACTCCCCCTGTTGGAAATTTTGAACCTCCAACACAATGAGCTATCTCATCTTTCAGATCAAACTTTTGTCTTCTGTATGAATTTGACTGAACTCCATCTAATGTCC…
ENSAMEG00000005790	Ailuropoda melanoleuca	Laurasiatheria	TLR4	4	Three-domain	ATGATGTCTCCTACCCGCCGGGCGGGGATGCTGATCCCAGCCATGGCCTTCCTCTCCTTCCTGAGACCCGAGAGCTGGGAACCTTGTGAGCAGGTGGTTCCTAACATTACTTACAAATGCATGGAACTGAATCTCAACAAAATTCCCAACAATATCCCCACGTCAACCAAGAAACTGGACCTGAGCTTTAACCCCCTGAGGCATTTAAACAGCCGTAGCTTCTCCAGCTTCCCAGAACTGCAGGTGTTGGATTTATCCAGGTGTGAAATTCGGATAATTGAAGATGATGCATATCAGGGCCTAAACAACCTCTCCATCTTGATATTGACAGGAAACCCTATCCAGGAGTTATTCCCAGGAGCCTTTTCTGGACTCTCAAATTTACAGACGCTGGTGGTC…
ENSAMEG00000020191	Ailuropoda melanoleuca	Laurasiatheria	TLR5	5	Single-domain	ATGGGAGGCCACCTGGACCTTCTGTTCGGGGTGATGCTTGCGGCCAGCCCTGTGCTTGCGATTCCTTCCTGCGCCTCCGACGGTCAGAGGGCCTTGTATCGCTCCTGCAACCTCACCCAGGTGCCGCCGGTCCCCAGCACCACCCAGGTCCTCCTGCTCAGCTTCAACTATATCCGGACTGTCACAACCACGTCCTTCCCCTTCCTGGAGCAGCTGCAGCTGCTGGAGCTCGGGACTCAGTTTACCCCCTTCACCATTGGCAGAGAAGCCTTCAGAAACCTGCCCAACCTGAGGGTCTTGGACCTGGGCAATAGTCAGGTGGATTTCCTGCATCCCGATGCTTTTCAGGGGCTGCCCCACCTGCTTGAACTAAGACTCCTCTACTGTGGTCTGTCCGAT…
XM_002928125	Ailuropoda melanoleuca	Laurasiatheria	TLR6	1	Three-domain	ATGACCAAAGACAAAGAATCTATCACTGGAAGCTTTCACTTTGTGTACACGGTCACCTTAATAGTTGGAACCATAATCCAGTTCTCTGATGAAAGTGAATTTGCAGTAGACATGTCAAATATGAAGCTTACTCATGTGCCAAAAGACCTGCCAACAAAAACCAAAATCTTGGATATTTCTCAGAACAACATATCCGAGCTTCACATCTCTGACTTGAGCTACCTCTCAGGGCTAAAAGTTTTGAGACTTTCTCATAATAAAATCTGGTGCCTTGATTTTAGCATTTTCAAGTTCAACCAGGATTTGGAATATTTGGATTTATCTTACAATCAGTTACAGAGTATATCCTGCCATCTTATCACAAGTCTCAAGCATTTAGACCTCTCATTCAATGACTTT…
ENSAMEG00000019777	Ailuropoda melanoleuca	Laurasiatheria	TLR7	7	Single-domain	CAGGTGTTTCCAATGTGGACATTGAAGAGACAGTTCCTTGTCCTTTTAAACATAATCCTAATTTCCAAACTCCTTGGAGCCAGATGGTTTCCTAAAACTCTGCCCTGTGACGTCAGTCTGGACGCTCCGAAGGCCCATGTGATTGTGGACTGCACGGACAAGCATTTGACGGAAATCCCTGGAGGTATTCCCACCAACGTCACCAACCTCACTCTCACCATTAACCACATACCCAGCATCTCTCCAGCCTCCTTCCACCAGCTGGACTATCTCGTAGAGATCGATTTCAGATGCAACTGTATACCTGTTCGACTGGGGCCCAAAGACCATCTGTGCCCCAGGAGGCCGCAGATAAAACCCAGAAGCTTTAGTAGACTCACGTATTTGAAATCCCTTTAT…
ENSAMEG00000019770	Ailuropoda melanoleuca	Laurasiatheria	TLR8	7	Single-domain	GAAAACATGACCCTCCCATCTTTGCTTCTGACCTGCCTTTTCCTGCTCATCTCTGATTCCTATGAGTTCTTCACCAAAGCAAATCATTCTAGAAGCTATCCTTGTGACGAGAGAAGACAAAATGGCTCTATTATTGCAGAGTGCAACAGTCGTCGACTGCAGGAAGTTCCCCAAACAGTGGGCAAGTATGTGACAGCACTAGACCTGTCCGATAATTACATCACACACATAACAAACGAATCATTTCAAGGGCTGCAGAATCTTACTAAAATAAATCTAAACCACAATGCCAATCCACAGCACCTGAATGAAAATGCTGATATCAACAAACATGGCATGAATATCACAGATGGGGCATTCCTCAGCCTACAAAACCTAAACCAGTTACTGCTTGAAGAC…
ENSAMEG00000009061	Ailuropoda melanoleuca	Laurasiatheria	TLR9	7	Single-domain	TCGTGTGCGGCGCCCGCCCCGCTGACCTCGGCCGAGAGAGAGCTTCAGCAGATCCGTATTAACGAGGTGAAGACAGAGATCAGTGTGGAGAGCAAGCACCAGACCCTGCAGGGCCTCACCTTCCCACTGCAGCCGGCAGCGCAGCGGGCACTGCAGCAGCTCAAGCAGAGGACCATCAGCTACATCCAGCTGAAGCTGGATCTGGAGCGGGAGACAATCGAGCTGGTGCACACGGAGCCCACGGAGGTGGCCCAGCTGCCCTCAAGGGTTCCCCGAGATGCTGCCCGTTACCACTTCTTCCTCTACAAGCATACCCATGAGGGTGACCCCCTCGAGTCTGTGGTGTTCATCTACTCGATGCCGGGGTACAAGTGCAGCATCAAGGAGCGCATGCTCTAT…
ENSAMEG00000018488	Ailuropoda melanoleuca	Laurasiatheria	TLR10	1	Three-domain	ATGAAACGTATCAGAAGCATTTATGTATTTTGTAGTATTGCTCTGTCAGTGCAGAGCTGGACTTCAAAGCTGCCAGAAGAAAGGGAGTTAACGACCAATTTCTCCAACATGTCCCTAAGAAAGGTTCCTGCAGACTTGACCCCAACCACAACCACACTGGATTTATCCTACAACCTCCTTTCTCAACTCCAGACTTCAGATTTTCGTTCTGTCTCTAGACTGAAAGTTTTGACTCTATGCCATAACAGAATCCAAGAGCTGGATATCAAGACCTTTGAATTCAATAGAGAGTTAAGATATTTAGATTTGTCTTACAACAGATTGAAGATTGTAACTTGGTATTCACTGGCAGGTCTCAGACATCTAGATCTTTCTTTTAATGACTTTGACACCATGCCT…
XM_006258501	Alligator mississippiensis	Reptiles	TLR1LA	1	Three-domain	ATGGGATCCTCCAAAAGTGTTTCCCAATGTACTTGTGTCTTTCTGTTCACATTATGGAATAACGTGGAGCTGTCTATAGAAAATAAATTTACTGCAAACTATTCATGCAGTTTTCTGACTAATGTTCCAAAAGGCATACCAATGCAAACAAAAGTGCTGGATTTATCACAGAATAATATCTATGAAGTTCATATTTCTGATTTCAGTCCTCTGCCTGAACTGCAAGTATTAAATCTCTCTCACAATCTAATCAGTAAGCTTGATTTTAGTGCTTTCAAATTTAATAATGACTTGCAATACTTAGATTTATCTCATAACAATATGTCAATTATTAAGTGTCAATTTATGGAAGAACTAAGACATTTGGATCTTTCTTTTAACAAGTTTAATGCCTTGCCC…
XM_006258498	Alligator mississippiensis	Reptiles	TLR1LB	1	Three-domain	ATGTCAGAAAATGGAAGACCTGTTGCAAACTTTTTTTTCTGTGGTTGTGTCCTTGCATTAACCCTCTGGAACAATATCAAGTTGTCAGAAGAAAATGAATTTACCAAAAATTATTCAAATAACTTAATAGAGGACTCTGAAGCCAAGAGCCTGCCACAGTCAGATGCAGAGAGTCTTCAGTTTAGAGCCCCAAACCCTCAAAATACCCAATCCAACTGGATGGTTATAGAAAATACTACAGAATGTTTAGGATTGTCAAATATTTCAAATAAAGGAATCGAAGATTTAAAACAACTATTGTCCAAATTCAATAAAAAATCAAGATTACAAAATCTAACACTGGAAAACATTGTGATAACCTGGAAAGACTTTATCACAATTCTTGAGATTGTATGGCAA…
XM_006264524	Alligator mississippiensis	Reptiles	TLR2	1	Three-domain	ATGATTAAACAAATCTGGAGAGTGTGGATCATCTACACAGTCATAACTGCAAAGGTTTCAGAAGAAAGAGCCACAAAGCAGGTTTGTCCTTCGTGTGATGCTGCTCATTTTTGTGACTGTTCTTCCTTGGGGCTGAACACCATTCCTTCAGGGATAACAAGTGAAATCACAGGACTAAACCTGGCCCACAACAAGATAGAACACATCAGTGAAAATGACCTGAGGTCAGGCGTGAACCTCCGTGTGCTGTTGCTGCAATCAAATCAAATTTGGACAATAGNCGAGGATTCATTTCACTCCCTTGGAAAACTGGAGCATTTGGATTTATCCAATAATAACTTGACTCGCTTGTCACCTACTTGGTTCAGGGACTTTGTTTCCTTACAGCACCTGGACATA…
XM_006260649	Alligator mississippiensis	Reptiles	TLR3	3	Single-domain	ATGAGAGCCCTTCCTTGTTGGATCTGCTTGTCCAGTCTCCTGACCATCTCTCTGCTATGTGTATCAGCTGAGAACCAATGTAAGATTAAAAATGAAGTGGCTGACTGCAGTCATCTAAAACTGACTGAAATTCCTTCAGACCTCCCTATTAATATAACAGGTTTCGACATTTCTCACAACCAGCTAAAAAAGCTACCACCTGCAAATCTTACAAAGTACAGCAAGCTGATTTACTTGGATGCCGGATACAACAGCATATCCAAACTACAGCTAGGACTGTGCCAAAGTCTGCCTCTGTTAACAGTTCTAAACTTGAAACACAATCAGTTGCATGAGCTCTCTGATGGGGTGTTTGATTCCTGCACCAATCTGACTGAGCTCAATCTGGGGTTTAACATA…
XM_006273411	Alligator mississippiensis	Reptiles	TLR4	4	Three-domain	ATGCTCAGGAGAGGGGTTTGCTCCCCATCAACACTCTTCACGCTCTCTTTGGTCATGCCTTTCCTGTCACAGTGCTCAGCTGGCAACTTCAATCCCTGCTTGGAGGTGGTTCCTGGCCTGACTTACAGATGCATGGATTTGAATCTCTCCAGAGTTCCTGCTGAAATCCCGCCTTCCACCCAGAACCTAGATCTGAGTTTCAATCCACTGGGATCGCTGGGCTCAAATAACTTCTCAGCAGTCCCTGCATTGAAGTTTCTGGATCTTGCTCGGTGTTGCCTCCAGACAATTGAAAATTATGCCTTTGAGGATCTTTGTAACCTGTCCACCTTGATTTTGACTGGAAATCCCCTCCGGTACCTTGGTCCATCAGCCTTCTTTGGTTTGTCATCCCTGCGA…
XM_006270883	Alligator mississippiensis	Reptiles	TLR5	5	Single-domain	ATGATATTACATCAGCAGTTAATACTTCTCATAGGAACATCATTGTTAGCAAGAGAAATCTTTGCATCAACGAGCTGCTTTTCAAAACACCAAATTTCCATGTATTATTTCTGCAACCTCACAGAGATTCCACTTGTCCCCAGTGACACTGTTAAATTTCTGCTAAGTTTCAATAACATCAAGCAAGTGAATGCAAACTCCTTCCCTCTTCTAGAGCAGTTACTGCTTTTAGAAATAGGATTACAGTTTACCCATAGTGTTACAATAGGGAAAGCAGCTTTTGAGAACCTGCCAAACCTTCAAGTTTTAGATTTAGGAGCCAATAGGCATCTTTATCTGGATCCTGATGCTTTTGTGAGTTTATCAAATTTAACTGTTCTCCGGCTCTTTGGCAATGCT…
XM_006265007	Alligator mississippiensis	Reptiles	TLR5SL	5	Single-domain	ATGGGTGCAACACGGAGCGGGTGGCTTGGGGCCTGGGCCCCTCATGGTGCAGTGCTGGCTCTGCTGGCCCTTGTGGTGCTACGGACAGCTGGCGCTGGGACCTGCCAGGTCTCCATGGTCCATGGGGCCATGGTGACTGCCTGCCCAGCCCAGGGACACCACATGGTGCCCCCAATCGACCCTGCCACCCGCGTCCTCCTGATGCCCTTCAACCGCCTGATGGAGCTCACGGTCGCCTCCTTTCCCTGCCTGGGGCGGCTCCAGAAGCTGTACCTGGGGCAGCAACTGGGGGGCACCCTGCGTGTGGGCCCAGGCGCCTTTGCCAACCTCCCCAACCTCACCCACCTGGACCTGGGGGGCAACAAAGCACTGAGCCTGGACCCCGCAGCCCTGGCCGGC…
XM_006258898	Alligator mississippiensis	Reptiles	TLR7	7	Single-domain	ATGTGTTTATTTCCCTCTTTCCAGGCATTTCATAGACGACCCTCAAACAGATTGCTGTTACTTGTGCTCTTTCTGTTTCCAAACCTGCTATCATGCAGATGGTTTCCTAAAAGCTTACCCTGTGATGTAAAAGTAGAAGCCTCAAAAGCCAGCGTGGTAGTGGACTGCAGCGAGCGTCATCTCACACAAATCCCAGAAGGGATTCCTGCAAATGCAACAAACCTGATTCTTACTATTAATCATATCCCGAGCATTTTCTCAACCTCCTTTGCCCACCTTGATAATCTCACAGAGATTGATTTTAGGTGTAACTGTGTGCCTGTCAAATCGGGGCCAAAAGATCACGTGTGTACTAGGAGACCACAGATTGCAAATGGCAGCTTTGCCATACTAACAAAG…
XM_006258900	Alligator mississippiensis	Reptiles	TLR8A	7	Single-domain	ATGAACCCCCCAATTCGAAGTTTGTTATGCCTACTTCTTCTGGCCTACAGTACTTCAGGTGTCCTTCCTGAGACCAAGTACCCTAGAACACTGCCATGTGATGTGACAAAGAATAATTCCTCTGTGACTTTTGACTGCAGTTCCCGTCAATTGAAATATGTGCCTCCTGGAACGTATAGTGATGTAACAGAAATCAACCTCTCAGGCAACTTTATAAAGAAGATTTCTAAAGAATCTTTTCAGGGCCTGAATAACCTGATGAAAATAAATCTAAACAAGAATCATTATTCAAAGGCCATGGAAAAGGCTGTTGATCCATGTGAAAAAGGAATGGTAATTGAAGATGGAGCTTTTGCTAACATGACCAAGCTGATGGAATTATTAGCAGATGAAACCCAT…
XM_006258899	Alligator mississippiensis	Reptiles	TLR8B	7	Single-domain	ATGGCTACCATACCATATGACCTTTTTGTTTTACTTCTTCTGATTCAACCTGAAGTCAGTCTCTCTGTTCATCACCAATGGATTTCTAAGGACCGACCTTGTAAAATAAAAGCAAAAAATAACAGCTCCTCAATTCTTCTGGATTGCAGTAAACAAAAGCTGGCAGCAGTCCCCCAGGAAATACATGAAAATGTTACTGACTTGATACTGTCTTTTAATTGGATTAAAGAGATATCTACAAAGGATTTTTACAACTTTAAGGACCTTAGATCTTTAAAATTAAACTGGAATTGGTATGTTAAGCCAAAAGAATCTTATTTTGATTTTTCTCTAAAGCCTTTAGGGATAGCCAATGGAACTTTCTCAAACTTAAGATACTTAAAGGAATTGAAGCTTAAT…
XM_006277653	Alligator mississippiensis	Reptiles	TLR13	13	Single-domain	ATGTGTGCATGTCTACACGCAGTAGGAGATTGCACACATAGCAAAGGATGTGTGCACACATATGCCAACAGTAGGGGTTGTGCATATACACACATGTCCACACACACAAAGGCACACGCATCCATTGACCCCGCTATGATCCCTCCTTACTGTCATCCCTTTCCCATTGCCCGATGGCTCTTCCTGGCTGCCTGTGTCCAGGGCGCTGGGGCCTATGGCTTTGCCCACTGTTCCCTGTCATTTGAACAGCCAGACTATGCCAGTTGCATGGGGCGTGGTATCGTCCAGCTGAGCCAGGCCATTGCTTCCCTGCCCAACACCACCAAGTGGATCAATGCCTCCCAGAATGCCCTGCAAGTGCTGAACTTTAGCACCTTCACCCACCTTCCCCACCTCCAG…
XM_006266453	Alligator mississippiensis	Reptiles	TLR14	1	Three-domain	ATGCTCACAGCTCTGCTCGCCAACGCATGCATGACCCTGGGCCTGCTCCTCACAGGGCTGGTGGGTGGTGCTGGTGCCCTGCCCTGCTCTACTCACGGCGATACCACCATGATCTGCAAGGGGCAGAATCTCGTCTCCATCCCCCGTGACCTGCCCAGCAGTATAATGTTCCTGGATCTGTCCTACAACCGGCTCCAGGAGGTCCCCACCGCTGCCTTCTCGGGCCTGCCCCAGCTCCGCCAGCTGGATCTGGGCTTCAACAACCTCTCCAGACTGGCAGCCGATGCCTTTGTCACCAACGTGCGGCTGGAGAAGCTCCGTCTCTTCAACAACTCCCTCCAGGAGATCCCCTCGCTGGCCCTGAAGCCCCTGAAGAACCTGAAGTGGCTGGACATGTCC…
XM_006274445	Alligator mississippiensis	Reptiles	TLR15	15	Single-domain	ATGGGTATCCTCATTCTTCGTTTCTACCTCATTGCTTTTTTATTTAATGGAGCAGATGGATTCCAAACTCAAAGAACATCTCATATGTATGGCTTCAAATTTTCTAACTACTCTTACTTAAACCTTTCATCTATACATGAGGCACAAGCTCCAAAAACTTCAAGAGTCCTCAATTTCTCACATAATGTTATTGAAAAAATAACCAGAAGAGACTTTGAAGGGTTTGTTGCTCTGGAAGTTTTAGATCTTTCCTACAATCAGATTCAGGACATTGAACCTGGTGCCTTTGAGAACCTACTCGGCCTTGTTTCTGTAAATCTTTCATTTAATGACCACTTGCACAGAATTCCTTATCTTGCACCTCATTTAACGTTCTTACAAACAGGTGAAACTTCTGGG…
XM_006278050	Alligator mississippiensis	Reptiles	TLR22	13	Single-domain	ATGTTAAATGTTTCTCAGAACCAAATAAATGTCATTGAAGAAGGCACGTTCATTCACACAGGCAGCCTGGAATTCCTGAACTTCACTTCAAACCAGCTGAGGAGTCTTTCCAGCTCTACATTTCATGGATTGGTGAATCTTACTGTCTTGCTACTCAGGAAAAACAACATTGACAGGATTGAGCTGTCGACTTTTGACCATCTGATAAAGTTAAAGGTAATTGATTTAACTTCAAATAAGTTACATTTTGTGAAAGCTTTGGATGCTATGTTTAAGGTGAAGTCTTTGGAGATCCTGCAAATTAGCGAGAACAACATAACAAATTTTACAACCAAAGATATTGTTTATGTGCCCATGAGGCTTCACAAACTGGATGCATCCCATAATCCGATCTCTTTC…
XM_006029243	Alligator sinensis	Reptiles	TLR1LA	1	Three-domain	ATGGGATCCTCCAAAAGTGTTTCCCAATGTACTTGTGTCTTTCTGTTCACATTATGGAATAACGTGGAGCTGTCTATAGAAAATAAATTTACTGCAAACTATTCATGCAGTTTTCTGACTAATGTTCCAAAAGGCATACCAATGCAAACAAAAGTGCTGGATTTATCACAGAATAATATCTATGCAGTTCATATTTCTGATTTCAGTCCTCTACCTGAACTGCAAGTATTAAATCTGTCTCACAATCTAATCAGTAAGCTTGATTTTAGTGCTTTCAAATTTAATAATGACTTGCAATACTTAGATTTATCTCATAACAATATGTCAATTATTAAGTGTCAATTTATGGAAGAACTAAGACATTTGGATCTTTCTTTTAACAAGTTTAATGCCTTGCCC…
XM_006029234	Alligator sinensis	Reptiles	TLR1LB	1	Three-domain	ATGCCAGAAAATGGAAGACCTGTTGCAAACTTTTTTTTCTGTGGTTGTGTCCTTGCATTAACCCTCTGGAACAATATCAAGTTGTCAGAGGAAAATGAATTTACCAAAAATTATTCAAATAACTTAATAGAGGACTCTGAAGCCAAGAGCCTGCCACAGTCAGATGCAGAGAGTCTTCAGTTTAGAGCCCCAAACCCTCAAAATACCCAATCCAACTGGACGGTTATAGAAAATACTACAGAATGTTTAGGATTGTCAAATATTTCAAATAAAGGAATCGAAGATTTAAAACAACTATTGTCCAAATTCAATAAAAAATCAAGATTACAAAATCTAACACTGGAAAACATTGTGATAACCTGGAAAGACTTTATCACAATTCTTGAGATTGTATGGCAA…
XM_006019140	Alligator sinensis	Reptiles	TLR2	1	Three-domain	ATGATTAAACAAATCTGGAGAGTGTGGATCATCTACACAGTCATAACTGCAAAGGTTTCAGAAGAAAGAGCTGTGAAGCAGGTTTGTCCTTCGTGTGATGCTGATCATTTTTGTGACTGTTCTTCCTTGGGGTTGAACACCATTCCTTCAGGGATAACAAGTGAAATCACAGGACTGAACCTGGCCCACAACAAGATAGAACATATCAGTGAAAATGACCTGAGGTCAGGCGTGAACCTCCGTGTGCTGTTGCTGCAATCAAATCAAATTTGGACAATAGACGAGGATTCATTTCACTCCCTTGGAAAACTGGAGCATTTGGATTTATCCAGTAATAACTTGACTCGCTTGTCACCTACTTGGTTCAGGGACTTTGTTTCCTTACAGCACCTGGACATA…
XM_006019141	Alligator sinensis	Reptiles	TLR2	1	Three-domain	ATGTTGAAAAAAATTAAACCAAGCAGGATGACAGAAAACATTTGGAGAATCTGGATCATCTACACAGTCATTATTGCAAAGGTTTCAGAAGAAAGAGCCACAAAGCAGGTTTGTCCTTTGTGTGATGCTGCTCATTTTTGTGACTGTTCTTCCTTGGGGCTGAACACCATTCCTTCAGGGATAACAAGTGAAATCACAGGACTGAAACTGACCCACAACAAAATAGAACATATCAGTGAAAATGACCTGAGGTCAGGCGTGAACCTCCGTGTGCTGTTGCTGCAATCAAATCAAATTTGGACAATAGACGAGGATTCATTTCACTCCCTTGGAAAACTGGAGCATTTGGATTTATCCAATAATAACTTGACTCGCTTGTCACCTACTTGGTTCAGGGAC…
XM_006015902	Alligator sinensis	Reptiles	TLR3	3	Single-domain	ATGAGAGCCCTTCCTTGTTGGATCTGCTTGTCCAGTCTCCTGACCATCTCTCTGCTATGTGTATCAGCTGAGAACCAATGTAAGATTAAAAATGAAGTGGCTGACTGCAGTCATCTAAAACTGACTGAAATTCCTTCAGACCTCCCTATTAATATAGCAGGTTTGGACATTTCTCACAACCAGCTAAAAAAGCTACCACCTGCAAATCTTACGAAGTACAGCAAACTGATTTACTTGGATGCCGGATACAACAGCATATCCAAACTACAGCTAGAACTGTGCCAAAGTCTGCCTCTGTTAACAGTTCTAAACTTGAAACACAATCAGTTGCATGAGCTCTCTGATGGGGTATTTGATTACTGCACCAATCTGACTGAGCTCAATCTGGGGTTTAACATA…
XM_006026272	Alligator sinensis	Reptiles	TLR4	4	Three-domain	ATGCTCAGGAGAGGGGTTTGCTCCCCATCAACACTCTTCACGCTCTCTTTGGTCATGCCTTTCCTGTCACAGTGCGCAGCTGGCAACTTCAATCCCTGCTTGGAGGTGGTTCCTGGCCTGACTTACAGATGCATGGATTTGAATCTNNNNNNNNNNNNNNNNNNNNNNNNNNNNNCTGCTGAAATCCCACCTTCCACCCAGAACCTAGATCTGAGTTTCAATCCACTGGGATCGCTGGGCTCAAATAACTTCTCAGCAGTCCCTGCATTGAAGTTTCTGGATCTTGCTCGGTGTTGCCTCCAGACAATTGAAAATTATGCCTTTGAGGATCTTTGTAACCTGTCCACCTTGATTTTGACTGGAAATCCCCTCTGGTACCTTGGTCCATCAGCCTTCTTT…
XM_006029187	Alligator sinensis	Reptiles	TLR5	5	Single-domain	ATGATATTACATCAGGAGTTAATACTTCTCATAGGAACATCATTGTTAGCAAGAGAAATCTTTGCATCAACGAGCTGCTTTTCAAAACACCAAATTTCCATGTATTATTTCTGCAACCTCACAGAGATTCCACTTGTCCCCAGTGACACTGTTAAATTTCTGCTAAGTTTCAATAACATCAAGCAAGTGAATGCAAACTCCTTCCCTCTTCTAGAGCAGTTACTGCTTTTAGAAATAGGATTACAGTTTACCCATAGTGTTACAATAGGGAAAGCAGCTTTTGAGAACCTGCCAAACCTTCAAGTTTTAGATTTAGGAGCCAATAGGCATCTTTATCTGGATCCTGATGCTTTTGTGAGTTTATCAAATTTAACTGTTCTCCGGCTCTTTGGCAATGCT…
XM_006022317	Alligator sinensis	Reptiles	TLR7	7	Single-domain	ATGTGTTTATTTCCCTCTTTCCAGGCATTTCATAGACGACCCTCAAACAGATTGCTGTTACTTGTGCTCTTTCTGTTTCCAAACCTGCTATCATGCAGATGGTTTCCTAAAAGCTTACCCTGTGATGTAAAAGTAGAAGCCTCAAAAGCCAGCGTGGTAGTGGACTGCAGCGAGCGTCATCTCACAGAAATCCCAGAAGGGATTCCTGCAAATGCAACAAACCTGATTCTTACTATTAATCATATCCCGAGCATTTTCTCAACCTCCTTTGCCCACCTTGATAATCTCACAGAGATTGATTTCAGGTGTAACTGTGTGCCTGTCAAATCGGGGCCAAAAGATCACGTGTGTACTAGGAGACCACAGATTGCAAATGGCAGCTTTGCCATACTAACGAAG…
XM_006022315	Alligator sinensis	Reptiles	TLR8A	7	Single-domain	ATGAACCCCCCAATTCGAAGTTTGATATGCCTACTTCTTCTGGCCTACAGTACTTCAGGTGTCCTTGCTGAGACCAAGTACCCTAGAACACTGCCATGTGATGTTACAAAGAATAATCCCTCTGTGATTTTTGACTGCAGTTCCCGTCGATTGAAATATGTGCCTGCTGGAACGTATAGTGATGTAACAGAAATCAAGCTCTCAGGCAACTTTATAAAGAAGATTTCTAAAGAATCTTTTCAGGGCCTGAATAACCTGATGAAAATAAATCTAAACAAGAATCATTATTCAAAGGCCATGGAAAAGGCTGTTGATCCATGTGAAAAAGGAATGGTAATTGAAGATGGAGCTTTTGCTAACATGACCAAGCTGATAGAATTATTAGCAGATGAAACCCAT…
XM_006022316	Alligator sinensis	Reptiles	TLR8B	7	Single-domain	ATGGCTACCATACCATACGACCTTTTTGTTTTACTTCTTCTGATTCAACCTGAAGTCAGTCTCTCTGTTCATCACCAATGGATTTCTAAGGACCGACCTTGTAAAATAAAAGCAAAAAATAATAGCTCCTCAATTCTTCTGGATTGCAGTAAACAAAAGCTGACAGCAGTCCCCCAGGAAATACATGAAAATGTTACTGACTTGATACTGTCTTTTAATTGGATTAAAGAGATATCTACAAAGGATTTTTACAACTTTAAGGACCTTAGATCTTTAAAATTAAACTGGAATTGGTATGTTAAGCCAAAAGAATCTTATTTTGATTTTTCTCTAAAGCCTTTAGGGATAGCCAATGGAACTTTCTCAAACTTAAGATACTTAAAGGAATTGAAGCTTAAT…
XM_006015077	Alligator sinensis	Reptiles	TLR13	13	Single-domain	ATGTGTGCATGTCTACACGCAGTAGAAGATTGCACACATAGCAAAGGATGTGTGCACACATATGCCAACAGTAGGGGTTGTGCATATACACACATGTCCACACACACAAAGGCACACGCATCCATTGACCCCGCTATGATCCCTCCTTACTGTCATCCCTTCCCCATTGCCCGATGGCTCTTCCTGGCTGCCTGTGTCCAGGGCGCTGGGGCCTATGGCTTTGCCTACTGTTCCCTGTCATTTGAACAGCCAGACTATGCCAGTTGCATGGGGCGTGGTATCGTCCAGCTGAGCCAGGCCATTGCTTCCCTGCCCAACACCACCAAGTGGATCAATGCCTCCCAGAATGCCTTGCAAGTGCTGAACTTTAGCACCTTCACCCACCTTCCCCACCTCCAG…
XM_006033493	Alligator sinensis	Reptiles	TLR14	1	Three-domain	ATGCTCACAGCTCTGCTCGCCAACGCATGCATGACCCTGGGCCTGCTCCTCACAGGGCTGGTGGGTGGTGCTGGCGCCCTGCCCTGCTCCACTCTCAGCGATACCACCATGATCTGCAAGGGGCAGAATCTCGTCTCCATCCCCCGTGACCTGCCCAGCAGTATAATGTTCCTGGATCTGTCCTACAACCGGCTCCAGGAGGTCCCCACCGCTGCCTTCTCGGGCCTGCCCCAGCTCCGCCAGCTAGATCTGGGCTTCAACAACCTCTCCAGACTGGCAGCCGATGCCTTTGTCACCAACGTGCGGCTGGAGAAGCTCCGTCTCTTCAACAACTCCCTCCAGGAGATCCCCTCGCTGGCCCTGAAGCCCCTGAAGAACCTGAAGTGGCTGGACATGTCC…
XM_006021588	Alligator sinensis	Reptiles	TLR15	15	Single-domain	ATGGGTATCCTCATTCTTCGTTTCTACCTCATTGCTTTTTTATTTAATGGAGCAGATGGATTCCAAACTCAAAGAACATCTTATATGTATGGCTTCAAATTTTCTAACTACTCTTACTTAAACCTTTCATCTATACATGAGGCACAAGCTCCAAAAACTTCAAGAGTCCTCAATTTCTCACATAATGTTATTGAAAAAATAACCAGAAGAGACTTTGAAGGGTTTGTTGCTCTGGAAGTTTTAGATCTTTCCTACAATCAGATTCAGGACATTGAACCTGGTGCCTTTGAGAACCTACTCGGCCTTGTTTCTGTAAATCTTTCATTTAATGACCAGTTGCACAGAATTCCTTATCTTGCACCTCATTTAACATTCTTACAAACAGGTGAAACTTCTGGG…
XM_006038111	Alligator sinensis	Reptiles	TLR21	13	Single-domain	ATGGAGCAGGGACACGGCAGTCTGGCCCAGCATGGCACGGCACTGCTGGCACTGATGCTGGTGCTGGTGCGGGCACCAGGGGTGCCGGCCTATGGTTTCCGCAACTGCCTGCAGGCACCAGATGACCCCGGGCACTTCCGCTGCATCCAGCGCTTCCTGAGCAACATGGCCGGTGCAGTGGGTGACCTGCCAGCCAACACCACAGTGCTGGAGGTGGCCCACAACACCATCGCCTGCCTGCTGCCTGGCGCCTTCACCCACCTGCCCGCGCTGCGCAGTCTGCACCTGCCCTTCAACCAGCTGTGCGACCTGGCGCCTGGTGCCTTTGTTGGCCTGCAAGCCCTACAAAGCCTCAACCTGTCCCACAACCAGCTGCAGACACTGCCCGCTGGCGCCTTC…
ENSAPLG00000002049	Anas platyrhynchos	Aves	TLR1LA	1	Three-domain	ATGGGATCCCTTACAAGTATCTATATCTTTGCTTGTGTCTTTACACTCACACTTTGGAATAATGTCCAGCCAACTGTGGAAAACGAATTCATTGCAAACTATTCAAGCCTTTTGCTAACTGATGTTCCAAAAACCATTCCACTCCATACTCGTGTATTAGATTTATCACATAATAGGATCTCTGAACTTAGTATCTCTGAATTTATTTCTCTTTCTGACCTTCAGGTATTAAATCTTTCTCATAATCTAATTACAGAGCTTGACTTTAATGTCTTCATTTTTAATCAAGATTTAGAATACTTAGATCTATCTCATAATAACATTTGGAAAGTTTATTGTCAAACGCTTGCATGTCTTAGACATTTAGATCTTTCTTTCAATAATTTTACTGTCTTGCCC…
JN572686	Anas platyrhynchos	Aves	TLR1LB	1	Three-domain	ATGAGAGATCTCCAGAACTTTTTTGTTTATGAGTGTCTCTTTGTTTTAACTTTTTGGAACAATATCAGCCTGTCTGTGGAAGATGAACTCTTTACACCTGTTTCTAATAATTTTCCAGAAGGTGGTTCTGAGAAAAACATCATGAGCCTTCCACTGTTGTATAATCATCATCATCAGCAGTCCAAAGCTGATTACAATTGGGTTGTAATAGAAAACACTACAGAAAGCCTGTCATTGTCACAAATCACTAATAGCAATGTAAAAAAATTAATAACTTTGTTGTCTGATTTCGGAAAAGGCTCCAGGCTACAAAATCTGACACTGACGAATGTGTCAGTGGACTGGAATATTTTTCTTGAACTTCTTCAGACTATATGGCAATCATCCATTGAATATTTC…
ENSAPLG00000011397	Anas platyrhynchos	Aves	TLR2A	1	Three-domain	AACCAACCAAAACAGAAATCAACAGCTACACATACCTGGCAAGTGTGGGCCATGTACGTGGTCTTGGCTGTCAGTCTCTCTGAGGAACAAGCCCTGAAGCAGGTCTGTCCTTCATGCGATGCCACTCAGTCTTGCAACTGCTCTTCCATGGGCTTGGACTTCATTCCCTCGGGGCTCACGGACAAAATCACGCTGTTAGACTTGGCCCGCAACAGGATAAAGCACATCCGAGCGCATGATCTGCAGCAGGCTGTGAACCTGAGGACCCTGCTGCTGCAGTCCAACAAAATCAGCTCCATAGACGAGGACTCGTTTGTCTCCCTGGGGAAGCTGGAGCTCTTGGACTTGTCAAATAACCGCCTGGCTCACTTGTCCCCAAGGTGGTTTGATCACCTTGTT…
ENSAPLG00000011399	Anas platyrhynchos	Aves	TLR2B	1	Three-domain	ATGTCGACACATACCTGGCAAGTGTGGGCCATGTACGTGGTCTTGGCTGTCAGTCTCTCTGAGGAACAAGCCCTGAAGCAGGTCTGTCCTTCATGCGATGCCACTCAGTCTTGCAACTGCTCTTCCATGGGCTTGGACTTCATTCCCTCGGGGCTCACGGACAAAATCACGCTGTTAGACTTGGCCCGCAACAGGATAAAGCACATCCGAGCGCATGATCTGCAGCAGGCTGTGAACCTGAGGACCCTGCTGCTGCAGTCCAACAAAATCAGCTCCATAGACGAGGACTCGTTTGTCTCCCTGGGGAAGCTGGAGCTCTTGGACTTGTCAAATAACCGCCTGGCTCACTTGTCCCCAAGGTGGTTTGATCACCTTGTTTCGCTCCAGCACCTCCACATT…
ENSAPLG00000008976	Anas platyrhynchos	Aves	TLR3	3	Single-domain	GCAGATAAAGCCATGGGAAGTGATATTCTTTGTTGGAAGAGCTTATCTTTGAGACTGGTGTCTGTCTGCTTGCTGTGTGCATCAGTTGGAAAACAATGTCAAATCAGAAATACAATGGCAGACTGCAGTCACCTAAAACTGACTCAAATTCCTTCTGATCTCCCAAACAATATAACTGGTTTGGACATTTCTCATAATCAGCTAAAAAAACTATGTCATGCAAACCTGACCAGGTATAGCAAGCTGGTTTACTTAAATGCAGGATACAACATCATCTCTAAACTGCAACCAGAACTGTGCAAAAATTTGCCCCTGTTGCAAATTTTGGTGCTAGAACATAATCAATTGCATGAGCTCCCTGACGGAGCATTTGCTTCCTGCACCAACCTGACTGAGCTC…
ENSAPLG00000012625	Anas platyrhynchos	Aves	TLR4	4	Three-domain	GCTCTCCTCCCGTGGACGTTCGTGGGGCTGCTGCAGCTGGTGCTCATCCTGTTGCAGCTGGCAGGCTGCCTCCTCAGTCCCTGTTTGGAGGTCATCCCTAGCAAAGCTTTCAGATGCATGGGGCTGAACATCTCTGGAGTTCCCCCTGAAGTCCCAAACACCACCCAGGAGCTGGACCTCAGCTTCAACAATCTGAAATCACTGAGCTCAAATTATTTTTCATCAGTCCCTGAACTGCAGCTTCTGGATCTTTCAAGGTGCCACATCCATACAATAGAAGACAACTCTTTTGTGGATCTTCATGAACTTTCCACCTTAATTTTAACTGCCAATTCCCTCCAGTACCTGGGGTCAGCAACCTTCTATGGTTTAACATCTCTGAAAAAACTAGTATTGGTT…
ENSAPLG00000001279	Anas platyrhynchos	Aves	TLR5	5	Single-domain	ATGTTACATCAACAGCTAGTACTTGTTTTTGGAATATCACTAGCTAGAGATATATTTGCACCTAGATGTTATTCAGAAGCCCAAGTTGCCATGTATAATTCGTGCAACCTCACAGCTATTCCACCTGTGCCAAAGAACACCATGAAGTTTTTGCTAAATTTCAACTATATCAGAGAAGTGAATGCATTTTCATTTCCACTGCTGGAGCATTTGTTGCACTTGGAAATTGGAAGCCAATATGTCTCACCTGTTATCATAGGAAAAGAAGCTTTCAGGAACCTGCCAAACCTCCGTGTCTTAGACTTAGGACAAAATGAGATTCTTCAGCTGGATCTTGATGCTTTTGTGGGCTTGACAAGTTTGACTGAACTCCGGCTGTTTCACAACAACCTTGGAGCT…
ENSAPLG00000004139	Anas platyrhynchos	Aves	TLR7	7	Single-domain	CTCTGTTTTTATTGGACAGTGAAAATGCAAGCTGATATTAAAGTATATCTTTTCTTATTTCCACTGTTGTTGTCAGGAGCTTGGTTTCCTAAAAGTTTACCCTGTGATGTAGAAGCCTCTGAAGGTTCAGTGAGAGTGGACTGCAGCGATCGTCGCCTCACAGAAGTCCCCAGAGGGATCCCCGCAAATGCTACAAACCTGACCCTGACTATTAATCATATCCCCCATATTTATCCAACATCTTTTGCTTATCTTGAAAGGCTTGTGGAGATTGACTTTAGATGCAACTGCGTGCCTGTCAGGTTGGGGCCCAAAGATCATGTGTGCACCAGGACACCAACAATTGAGAATGGCAGTTTTGCTGCTCTGACAAGACTGAAGTCATTGTACTTGGATGCA…
XM_005018870	Anas platyrhynchos	Aves	TLR15	15	Single-domain	ATGGGGATCCTTATCAGAAGTCTTCATTTCTACTTCACTTCCTTCTTACTCAGCAGAGCAAATGGCTTCCTAACTTGGAGAACTACTGAGTCTGCCTTCCCATTTTATAACTACTCGTACTTAAACCTCTCTTCTGTATCAGAAGCACAAGCTCCCAAAATGGCGAGAGCTCTCAACTTCTCACACAACATAATTGAAAAAATAACCAAGAGAGACTTTGAAGGCTTTGATGCACTGGAAGTTTTAGACCTTTCCTACAATCAGATTAAGGACATTGAACCTGGCACATTTGAGATTCTGCTCAGCCTTGTTTCTGTGAATTTATCTTTTAACGATAAGAAACTTCTTGTATCTGGTCTTGCACCTCACCTGAAACTCTTAGCAACTAGCAGAGCCTCT…
KF573999	Andrias davidianus	Amphibia	TLR2	1	Three-domain	ATGCTAATCCTAACCTGGATATGGGTTTTGCAGACAGTAATAACTGCTACAGCTTCAGAACACCAAGCACCAGCCCATCCTTGCTCATGTAATTCTGAACATGTTTGTGACTGTTCTTCGATGGATTTGAAAAATCTTCCTTCAGGACTACCAAGAGAGGTTCAGAAACTGAATTTGTCAAACAACAAAATTGATCATATAAAAGGAACTGATCTGCAGGCTTATGTGCAGCTGAAAATTCTTCTATTGCAGGTTAATGAAATTAATACCATTGATGATAACTCATTTCATTCTCTTAGCAATCTAGAACATTTGGATTTATCACACAATAAGTTGACTTCTTTGCAGTTCTCTTGGTTCAGACATCTTGTTTCATTAAAGTTCTTAAACCTTCTGGGA…
KF573996	Andrias davidianus	Amphibia	TLR3	3	Single-domain	ATGACCATGCTCCCATTTTGCGTTGGCATGCTTTTTAGACTGCTTACTTTATGTATCCTGCGCACATCTGCTGAGAATCCATGCAAGATCATCCAAGCAACAGCCAATTGCAGCCATCTGAAGCTGACTAAAATTCCATCTGATTTACCCAGCAACATAACTGTCCTGGACCTCTCTCATAATCAGTTGAATGGATTACCAGCTGCAAATCTTTCCCGTTATAACCAACTTGTTCAACTGCATGCCGGATTCAATGTCATTGCCAAATTAGAGCCTGGATTGTGCCAGAAACTGCCCCAGTTACAAGTGTTGAACCTACAACACAATGAACTTAATAAGCTGTCAGAAAAATATTTCAGCTTTTGTGGCTACCTCTTGGAACTCAGATTAGGCAACAAC…
KF573997	Andrias davidianus	Amphibia	TLR7	7	Single-domain	ATGGTGCTCTGCAACTGCTCATCAATCCAGTGGTTTCTCCTCCTCTTCCTGCTGTTCCTGTGGTCAAAGATGCTCGCAGCTACCTGGTATCCAAAAAGCCTCCCATGTGACGTGAAAGAAATTGCTGCAGAGACTTTGTTGGTGGAATGCAGTGATCGCCGCCTGACAGAAATCCCACTTTTAATACCCTCTAACGTCACTAACTTGACTCTCACCATTAACCATATACCAAACATTTCACCCAGATCATTTCTCCACCTCCCAAACCTAGTGGAGATTGATTTCAGGTGCAACTGTGTGCCTGTTCGATTGGGGCCAAAGGACCATGTGTGTACTAAGAGACTGCATATTGAAAACAACAGCTTCACGTCACTTACACATTTAAAGTCACTGTATTTA…
KF573998	Andrias davidianus	Amphibia	TLR8	7	Single-domain	ATGATCACAACACACAATTTAATGTGCCTACTCCTTCTGATCTATGGAGGTTCTGAATCCCTTGCTGTGACCCACCATAATAGGAAGACACTGCCTTGTGATGTGACAACAAATGGCTGCTTGAACCACTTTGACTGCAGTGATCGCCGACTGAGGGCAGTGCCAGAGCCTGTGGAAAGACAGACAGATGCCACAGAGTTAAATCTTTCAAAAAACTTCATAAATACAATTTCTGAGAAATCTTTTCAAGGATGGGGTAATCTCGTAAAAATTAATTTGAACAATAATCACAACAGCAAAAAACTAGATGAAGATAAATGTAAACAAGGGATGAACATCTCAAATGAAGCATTTCATTCCTTAAGAAACCTTACTGAATTATTATCTGATGGCAATTAC…
JN969980	Andrias davidianus	Amphibia	TLR9	7	Single-domain	ATGATGATTTTCTCTGGGAACATCAGATCACTTCTGAAGCTTGCCTTTGTGGCCAGCGCTGTGCAGATCGTCTGGGCCACCTTCCCGCGGTTCTTGCCCTGTGATGACAGCAATGACTCCACCCACGTGGATTGCAGCCATAGGAAATTAGAACAGATCCCAGCCATCAAATCTAACAATGTGACCGAGCTCAACCTCGACAAAAACAAACTGGTTCTGATAGCCAGCAACTCTTTCTCAGGAGTTCCTAATCTCAAGTCCCTCAATATAAGTTGGAACTGTGCGCCTGGCAAGTTACGGCCAGATGGAGAACCTTGCAAGCTGACAATTGAGAAAAATGCGTTTTCTGACCTTTGTTACCTAAATGCACTGCACCTTGCAGGAAACAGCTTGACAGTG…
XM_003226246	Anolis carolinensis	Reptiles	TLR1L	1	Three-domain	ATGTCAAATGAAAGAATATCAGTCACCAATATTTTTCTTCAATCTTTTATCTTGTCAATAACCGTCTGCACGAATGTCCAAACATCTGTGGAAAATGGTTTGACAGCAAATTTTTCCAACAGATTTTTAGCAACTGTTCCTAAAAATGTGCCAGCTCTGACAACTATACTGGATTTGTCACATAACAGTATCTCTGAAATTCAGATGTCTGACTTCAGATCTCTTTCCAAGATCAAGATCCTTAATCTGTCTCATAACCTCATCAGACAGCTTGACTTCAGTGTTTTCCAATACAACGAAGACTTGGAACATCTAGATCTGTCCCACAACATTTTGCAGACTGTTTCTTGCTATGCGGTCAGAAGTCTCAGATATCTAGATCTCTCTTACAATAACTAT…
ENSACAG00000007342	Anolis carolinensis	Reptiles	TLR1L	1	Three-domain	ATGGCTGAAAGAAAATACTCCAACACCAGCAGCTTCTTCTCTATTTGTATATTTATAGTATCTTGTAATGTCATCTCTGCCTCTGTGGAAGATGGACTCATAGCAAACTATTCTAGAACAATCCGATACACTGTTCCAAAGAACATACCATCAAAAACAACTGTACTGGATTTATCCCACAATCAAATTCAGGAAATTCGGAGTTTTGATTTCCATTCCCTTCCCAAACTACAAGCATTAATACTGTTTGACAACCAGATCAAAGTGCTTAACTTCAGTGTTTTCCAATACAATAAAGACCTACAATATCTAGATCTATCCCACAACAACTTGCAGGCTCTTTTTGGTCTTCCTATACCAAGTATCAGGCATTTAGATGTCTCTTATAATGATGACATA…
ENSACAG00000021135	Anolis carolinensis	Reptiles	TLR2	1	Three-domain	ATCATGATTTTCATCTGGAAGCTTTGGTTCATCTCTGTTGCTGCAGCTGTAAGCCTTTCTGCCCAAGATAACTGTCTGTTTGAGGCAGCCTCTCATTTTTGGAACTGTTCTTCAAAGGCTTTCAATGTGGTTCCACCTGATTTAACAGACAACGTCTTGAGGTTAGATCTGTCCTTCAACAGGATTGACCAAGTGAGAAAAGCAGACCTGATGTCTGCAGTCAATCTCCAAATGCTTTTGCTGCAGTCCAATCTAATCCAAACAATAGAGGAGGACGCTTTTCACACTCTTATCAAGCTGGAGCATTTGGATTTATCAAGGAACAAGCTGATTCATTTGTTACCCTCTTGGTTTGCATCCCTTTCTTCCTTGAAGAAGTTGAACATTAAGGGGAACAAC…
XM_003221712	Anolis carolinensis	Reptiles	TLR2	1	Three-domain	ATGATTCCCATCTGGAGGCTTTGGTTCATCTCTATTGCTGGAGCTGTGAGTTTTGCTGCCCAAGAGAAGTGTCTGCTTGAGGCTGCTTCTCGTTTTTGGAACTGTCATTCAAAGGCTTTCAGTATGGTTCCACCTGATCTAACAGGCAATGTCTTGAGATTAGATCTGTCCTTCAACAGGATTGAACAAGTGAGAGAAGCAGACCTGAAGTCTGCAGTCAACCTCCGTATGCTTTTGCTCCAGTCTAACCTAATCCAAACAATAGAGGAGGATGCTTTTCACACTCTTACCAGGCTGGAGCATTTGGATTTATCAAGAAACAAGCTGACTCACTTGTCATCCTCTTGGTTTGGATCTCTTTCTTCCTTACTGACTTTGAACATCAAAGGGAACTGCTAC…
ENSACAG00000001732	Anolis carolinensis	Reptiles	TLR3	3	Single-domain	ATGAAGATGATTTCTCTTGGCTGGATATGCATGCCTTTTACCCTTTTGGCCATCTGTGTTGATGGTGGATCAGCCGCAAGTGCTTGCAAAATCACAGAGGAGAAGGCAGACTGCAGCCATTTAAAGCTGGTGCAAATCCCCTCCGATCTCCCCAGCAATATCACAGCTTTGGATATTTCTCACAACCAGCTCAGAACTCTGCCGCCTGCAAACCTAACCAAGTATGGCCAGCTCATCTACTTAGACGTAGGATTCAACACCATCTCTAAACTGCAGTCACCGCTGTGCTTGACTTTGCCTTTGTTAAAAGTTTTGAATCTGGAACATAATCAGTTGCATGCCTTTCCAGACAAAGCTTTTACCTCCTGTGACAATCTGAGGGAGCTTAATTTGGGATCC…
ENSACAG00000013911	Anolis carolinensis	Reptiles	TLR4	4	Three-domain	ATGCCCGGGGGTGGTGTCCTCTACCCACAGATGTTCTTCCCTTTGCTGGTGCTGTTCTGGTCCCAGTGGAGAACCAGAGGCCTCATTCCCTGTGTGGAGGTGATCCCAGGTAGCATATACAGATGCATGGAGTTGAACCTCAGTGGAATCCCACCAGGCATTCCAAACACTACTGAAAACTTGGATCTAAGCTTCAACCTGCTAAAGAATTTGACTTTCAATTATTTCTCACTCGTCCCTGCACTGAGATTCCTGGACCTCACCAGGTGTGGCATCCAGCGAATTGAAGACAATGCTTTTATGGGTCTCTATAACCTTTCAGTCTTGATCCTGACTGCCAATCCTATCCAGTTCTTGGGTCCAAGAGCATTTCATGACCTGATGTCCTTGCAAAAGCTA…
XM_003216035	Anolis carolinensis	Reptiles	TLR5	5	Single-domain	ATGAAAAAGATGCTTCATTATCTCTTCATATTTCTCATTGGAATGAGGCACGCATGTAGAGAAATACTTGCCATTCCTTTATGTTCAGTGGAAAACAAGATTGCTTACTATGATTTTTGCAACCTCACTCAAGTTCCACCTGTACCTGAAGACATTGTTTTATTCACACTAAACTTCAATTCTATCCGGGAAGTGAAATCCAGTTCATTTCCACTGCTGAAAGAACTGAGAAATTTGGCACTTGGGACACAGTCGGTTTATCCTGTAACCATAAGAAGAGATGCTTTTAGAAACTTGCCAAACCTTCAAAAACTGGATTTAGCTGGCAACAAAATGACTGTACTGGACACCGGTGCCTTCCTGGGCCTCTTGAATTTACGTGAACTTTTTTTATATTAT…
XM_003229886	Anolis carolinensis	Reptiles	TLR5SL	5	Single-domain	ATGAGGATGATTTGCCCAAGACGGACATGTTCGGGGTCTCCGAAAGTTGTGGTCTGTTTGGCTCTGGCGTTGTTGTTGGGCCAGGCGGCCGAGGCCCTTCCCCGCTGCCACCAGGCCACGGTCAACTCCTTGCGGGTGGCCGATTGCCAGGCTCAGCGCCACAACTCGTTCCCGGAGGTGGACCCTTCCGTCCAGGTCCTCTTCTTGAACTTCAACGCCTTCTCCTCCGTCGTGAGCTCCTCCTTCCCGGCCTTGAGGTCCCTCCTCGTCTTGTCTCTCGGGAAACAGCTGGTGGGATCCCTCTTTGTGGGGGAGAGGGCCTTCCGCAACGTGCCCGGCATCACCTTCCTGGACCTCGGGGGCAATCTGAACCTGACCCTCCACCCGGACGCGTTGAGG…
XM_003218850	Anolis carolinensis	Reptiles	TLR7	7	Single-domain	ATGATCCAATTGGTTTTCTTCATGACCTCATTATTGCCAATGATGATTCCAGCCATCTGGTATCCTAAAACCTTGCCCTGCATTGTGACTAATACCACCAAAGGTTATGTAACTGTGGATTGCAGTGAGCAGCACCTCAGAGTATTCCCAGATGGCATTCCTTCTGAAGTTACCAACCTGTCACTTACCATTAATGACATCCACAACATTGACCCAAGCAACTTTGAGAAATTTAAAAACCTTCTGGAGATAGATTTCAGGTGCAACTGTTTGCCTCCAAAGTTGGGACCTCAAGATCATGTGTGCAACACAAAGCTGAAAATTGAAACTCACAGCTTTGCAAACCTTTTCCAACTGAAATCACTGTATTTGGATGGAAATCAGCTTTCAGCAATCCCG…
ENSACAG00000016646	Anolis carolinensis	Reptiles	TLR13	13	Single-domain	ATGGTTGGCACCCAAACCTTCTATCTCATTATGCCCCAAATCAATCTAATCCCTGTGAGGCTTTGCACTCTGCTATCCCTATTCACGTGGTCACAATGGAGTGCTGATACATTTGGGTTCAGTCACTGCACTCTTTCCCCAAACAAAGTAGGCCTTGCTCTCTGTAATGGCCATGCCATCTCCAACCTGAATTCTGCCATTTCTCTTCTGCCCAACTCAACTGTTTGGCTCAATGCCTCCCATAATATTGTGGAGGATCTCACCTCTTCGACCTTCCTTCATCTTCCTTACCTTCTGGAACTTTATCTGGACCACAATTACATATCAAGAATCGAATCAAATACTTTTCAAAGCTTGGGAGACCTAGAGGTGCTTGATTTGAGCTGGAATAAGTTGGCA…
XM_003230485	Anolis carolinensis	Reptiles	TLR14	1	Three-domain	ATGCCATGTGCCTGGGGGTCCCGTGTCCCCCTCCTCGTGCTGCTGCTCCTGCTGGTGCCCCACTCATCCCGCGCCCCCGTTCCCTCCGGTTGCCACGTCCCTTCCACTGGACGAGCCTCCTGCCGGGGCCAGAACCTGATTCGGGTCCCTCCGGACCTCCCGGAAACACTGGAAGCCTTGGACTTGTCCTACAACAAGATCCGGCGCATCTCCGCCGGGGATTTCGCGGCCTTGACCCGCCTCAAAAGCCTCGATTTGCGCTACAACGACCTCTCGTACGTTGACGATGACGCCTTCGCGTCCAACTTGTTGTTGGAGCAGTTGGACCTCTTCAACAACTCGTTGCTGACGATCCCGTCCAATGCGCTGAAGGACCTCAAGAGGCTGAAGGTGTTGTCC…
ENSACAG00000015069	Anolis carolinensis	Reptiles	TLR21	13	Single-domain	CACGCTTCCACAACGCATCACCGCCTGGCCCCCAGGGCCTTCGCCCGCCTGCCGGCCCTGGCCGAGCTCTCCCTGACCCACAACGGCCTGCAGACCGTGGACGAGGGGTTCCGGGGCCTGGCCGCCCTGCGCAGCCTCAACCTCTCCTGCAACGCCCTGCAAGGCCTCTCCGCCGGCACCTTCCTAGGCCTCCGCAACCTCAGCCTCCTCCTCCTGCACAACAACCGCTTGCACACTCTCCACCCGGACACCTTTGCTCCGCTGCAGAACCTTCTGGAACTGGAGCTGCAGTTCAATGACTTGGGGAGCTTCGGGGACGTTGCCGAGAGCTTTTGGATGCTGCCGAAGATGGAGCGCCTGAACCTCTGCAATAACAATCTGACTTCGCTTCGGTCAGAA…
ENSACAG00000028117	Anolis carolinensis	Reptiles	TLR22	13	Single-domain	ATATTGATTCTTTTAGTCAACCTACACCAAAATGTGACCCCTTACTCACTGGAGAACTGTGAGATCCATGACAACGCAGAAAACGAAACAAAAGTTTTGTGCTACCACAGAAACCTGAGTGAAGTCCCAGCTCATCTGCCAAGCAAAGTTGTTTTCCTGGATTTGTCTGAGAACAGAATTGCAAGTCTGAGGAAGAACAGCTTCAGCAACCTGATTCACCTGCATGTTCTGAATATTTCTCAGAACCAAATTCATCACATTGAAGAAGGTGCTTTTGTGAACACATGTCACTTGGAGATCTTGAACCTCACTGGGAATCAGCTCCACCTTATCTCCAGTCCCATGTTTGCTGGGCTCAGAAACCTCACCATCTTGCTGCTTGGTAACAATCAAATAGAC…
KC292270	Anser anser	Aves	TLR3	3	Single-domain	ATGGGAAGTGATATTCTTTGTTGGAACAGGTTATCTTTGAAACTGGTGTCTGTCTGCTTGCTGTGTGCATCGGTCGGAAAGCAATGTCAAATCAAAAATACAATGGCAGACTGCAGTCACCTAAAACTGACTCAAATTCCTTCTGATCTCCCAAACAATATAACTGTTTTGGACATTTCTCATAATCAGCTAAAAAAACTATGTCCTGCAAATCTGACCAAGTACAGCAAGCTGGTTTACTTAAACGCAGGATACAACATCATCTCTAAACTGCAACCAGAACTATGCAAAAATTTGCCCCTGTTGCAAATTTTGGTGCTAGAACATAATCAATTGCATGAGCTCCCTGATGGAACATTTGCTTCTTGCACCAACCTGACTGAGCTCAATCTAGGATAC…
HQ436371	Anser anser	Aves	TLR4	4	Three-domain	ATGCCCAGGAGAGCAGCTCTCCTCCCGTGGACGTTCGGGGAGCTGCTGCGGCTGGCGCTCATCCTGTCGCAGCTGGCAGTCTGCCTCCTCAGTCCCTGTTTGGAGGTCATCCCTAGCAAAGCTTTCAGATGCATGGGGCTGAACATCTCTGGAGTTCCCCCTGAAGTCCCAAACACCACCCAGGAGCTGGACCTCAGCTTCAACAATCTGAAATCACTGAGCTCAAATTATTTTTCATCAGTCCCTGAACTGCAGCTTCTGGATCTTTCAAGGTGCCACATCCATACAATAGAAGATAACTCTTTTGTGGATCTTCGTGAACTTTCCACCTTAATTTTAACTGCCAATTCCCTCCGGTACCTGGGGTCAGCAACCTTCTATGGTTTAACATCTCTGAAA…
KC845942	Anser anser	Aves	TLR5	5	Single-domain	ATGATGTTACATCAACAGCCAGTACTTGTTTTTGGAATATCACTAGCTAGAGATATATTTGCATCTAGAAGCTGTTATTCAGAAGCCCAAGTCGCCGTGTATTATTCCTGCAACCTCACAGGTATTCCACCTGTGCCAAAGAATACCGTGAAGCTTTTGCTAAGTTTCAACTATATCAGACAAGTGACTGCAACTTCATTTCCACTGCTGGAGCATTTGTGGTTGTTGGAAATTGGAACACAACGTGTCTTTCCTGKTAACATCGGAAAAGAWSCTYTSAGKAACCTGCCAAAYCTTCGTGTCTTAGACTTAGGATACAATAGGGTTCTTCAGCTGGATCTTGATGCTTTTGTGGGCTTGACAAGTCTGACTGCACTCCGGCTGTTTCAGAACAACCTT…
JQ014619	Anser anser	Aves	TLR15	15	Single-domain	ATGGGGATCCTTATCAGAAGTCTTCATTTCTACTTCACTTCTTTCTTATTCAGCAGAGCAAATGGCTTCCTAACTTGGAGAACACCTACCGAGTCTGCCTTCCCATTTTATAACTACTCATACTTAAACCTCTCTTCTGTATCACAAGCACAAGCTCCCAAAATGGCAAGAGCTCTCAACTTCTCACACAACGTAATTGAAAAAATAACCAAGAGAGACTTTGAAGGTTTTGATGCACTGGAAGTTTTAGACCTTTCCTACAATCGGATTAAGGACATTGAACCCGGCACATTTGAGACTATGCTCAGCCTTGTTTCTGTGAATTTAACTTTTAATGATAAGAAACTTCTTGTATCTGGTCTTGCACCTCACCTGAAACTCTTAGCAACTAGCAGAGCC…
JN982474	Anser cygnoides	Aves	TLR2A	1	Three-domain	ATGTTCAACCAACCAAAACAAAAATCAACAGCTACGCATACCTGGCAAGTGTGGGCCATGTACATGGTCTTGGCTGTCGGTCTCTCTGAGAAACAAGCCCTGAAGCAGGCCTGTCCTTCATGCGATGCCACACAGTCTTGCAACTGCTCTTCCATGGGCTTGGACTTCATTCCCTCGGGGCTCACGGACAAAATCACGGTGTTAGACTTGGCCCGCAACAGGATAAAGCACATCCGAGCGCACGATCTGCAGCAGGCTGTGAACCTGAGAACCCTGCTGCTGCAGTCCAACAAAATCAGCTCCATAGACGAGGACTCGTTTGTCTCCCTGGGGAAACTGGAGCTCTTGGACTTGTCAAATAACAGCCTGGCTCACTTGTCCCCAGGGTGGTTTGAGCCC…
JQ910168	Anser cygnoides	Aves	TLR7	7	Single-domain	ATGGTACCTCATGCAGAGACAACAAATGCACTGCCGTTTGTATTGCTCTTCTTATTTCCATTGTTGCTGTCAGGAGCTTGGTTTCCTAAAAGTTTACCCTGCGATGTAGAAGCCTCTGAAGGTACAGTGAGAGTGGACTGCAGCGATCGTCGCCTCACAGAAGTCCCCAGAGGGATCCCTGCAAATGCTACAAACCTGACCCTGACTATTAATCATATCCCCCATATCTATCCAACATCTTTTGCTTATCTTGAAAGGCTCGTGGAGATTGACTTCAGATGCAACTGCGTGCCTGTCAGACTGGGGCCCAAGGATCATGTGTGCACCAGGACACCGACAATTGAGAATGGCAGTTTTGCTGCTCTGACAAGATTGAAGTCGTTGTACTTGGATGCAAAT…
EU580538	Antidorcas marsupialis	Laurasiatheria	TLR2	1	Three-domain	ATGCCACATGCTTTGTGGACAGCGTGGGTCTGGGCTGTAATCAGCGTGTCCACGGAAGGAGCCTCTGTGGCTTCTTCTCTGTCTTGTGACCCAACTGGTGTCTGCGATGGCCATTCCAGATCTTTAAACTCCATCCCCTTTGGTCTCACGGAAGGTGTGAAAAGCCTTGACCTGTCCAACAACGAGATCACCTATGTCAGCAACAGAGACCTGCAGAGGTGTGTGAACCTGAAGACTCTGAGGCTGGGGGGCAATGAAATTCACACGGTGGAGGAAGATTCTTTTTTTCACCTGAGGAATCTTGAATATTTGGACTTATCCTATAATCGCTTATCTAACTTATCATCCTCCTGGTTCAGGTCCCTTTATGTCTTAAAATTCTTAAACTTACTGGGAAAT…
AY788894	Aotus nancymaae	Primates	TLR9	7	Single-domain	ATGGGATTCTGCTGCAGCGCCCTGCACCCGCTGTCTCTCCTGGTGCAGGCCATGATGCTGGCCATGACCCTGGCCCTGGGTACCTTGCCTGCCTTCCTACCCTGTGAGCTCCAGCCCCATGGCCTGGTGAACTGCAACTGGCTGTTCCTGAAGTCGGTGCCCCACTTCTCCGTGGCAGCACCCCGGGGCAATGTCACCAGCCTTTCCTTGTCCTCCAACCGCATCCACCACCTCCATGATTCTGACTTTGCCCATCTGCCCAGCCTGCGGCATCTTGACCTCAAGTGGAACTGCCCGCCGGTCGGCCTCAGCCCCATGCACTTCCCCTGCCACATGACCATTGAGCCCAACACCTTCTTGGCTGTGCCCACCCTAGAGGAGCTAAACCTGAGCTACAAT…
HM215600	Apodemus alpicola	Glires	TLR2	1	Three-domain	ATGCTACGAGCTCTTTGGATCTTCTGGCTCTTGGTGGCCATGACCGGCTTCTCCAGCAAAAACTGTTCTGCTCAGGTGTCTCTGTCATGTGATGCTGCTGGTGTGTGTGATGGCCGCTCCAGATCTTTYACCTCTATTCCCTCCGGACTCACAGCTGCCATGAAGAGCCTAGACCTGTCTTTCAACAAGATCACCTCCATTGGCCATGGTGACCTGCGGCCGTGTGTGAACCTCCAGGTTCTGATATTGGAGTCCAGCGGAGTCCATACAATAGAGGAAGACGCCTTTTATTCTCTGGGCAGTCTTGAACATTTGGACTTGTCTGATAATCACCTATCTAGTTTATCTTCCTCCTGGTTCAGGCCCCTTTCCTCTTTGAAATACTTAAACTTAATGGGA…
HM215601	Apodemus flavicollis	Glires	TLR2	1	Three-domain	ATGCTACGAGCTCTTTGGATCTTCTGGCTCTTGGTGGCCATGACCGGCTTCTCCAGCAAAGACTGTTCTGCTCAGGTGTCTCTGTCATGTGATGCTGCTGGTGTGTGTGATGGCCGCTCCAGATCTTTCACCTCTATTCCCTCCGGACTCACAGCTGCCATGAAGAGCCTAGACCTGTCTTTCAACAAGATCACCTCCATTGGCCATGGTGACCTGCGGCCGTGTGTGAACCTCCAGGTTCTGATATTGGAGTCCAGCGGAGTCGATACCATAGAGGAAGATGCCTTTTATTCTCTGGGCAGTCTTGAACATTTGGACTTGTCTGATAATCACCTATCTAGTTTATCTTCCTCCTGGTTCAGGCCCCTTTCCTCTTTGAAATACTTAAACTTAATGGGA…
HM215602	Apodemus sylvaticus	Glires	TLR2	1	Three-domain	ATGCTACGAGCTCTTTGGATCTTCTGGCTCTTGGTGGCCATGACCGGCCTCTCCAGCAAASACTGTTCTGCTCAGGTGTCTCTGTCATGTGATSCTGCTGGTGTGTGTGATGGCCGCTCCAGATCTTTCACCTCYATTCCCTCCGGACTCACAGCTGCCATGAAGAGCCTAGACCTGTCTTTCAACAAGATCACCTCCATTGGCCATGGTGACCTGCGGCCGTGTGTGAACCTCCAGGTTCTGATATTGGAGTCGAGCGGAGTCGATACCATAGAGGAAGACGCCTTTTATTCTCTKGGCAGTCTTGAACATTTGGACTTGTCTGATAATCACCTATCTAGTTTATCTTCCTCCTGGTTCAGGCCCCTTTCCTCTTTGAAATACTTAAACTTAATGGGA…
HM215599	Arvicola amphibius	Glires	TLR2	1	Three-domain	ATGCTCCGTGTTCTGTGGACCTTGTGGATCTTGGTGGCCATGAAAGACCTCCGAAGGGAGGGCTGTTCTGCTCAGGCACCTCTGTCATGTGATGCTGGTGTGTGTGATGGCCGTTCCAGGTCTTTCACCTCCATTCCCTCAGGACTCTCCGCAGCCGTGAAGAGTCTTGACCTGTCTAACAATAAGATCACCTCCATTGGCAACGGTGACCTGCGGGGGTGTGTGAACCTCCGAGCTCTGATGCTGCAGTCCAATGGGATCAACAGAATAGCGGAAGGGGCCTTTTCTTCCCTGCGCAGTCTTGAGCACTTGGACTTGTCTGATAACCAGCTATCTGACTTATCTTTCTCCTGGTTCAGGCCTCTGTCCTCTTTGAAATACTTGAACTTGCTAGGAAAT…
ENSAMXG00000025563	Astyanax mexicanus	Otomorpha	TLR1L	1	Three-domain	ATGAAGGCTGTAGGTTGTCCTTCCTACCTACAGGGGGCAGTCCTCGCATCCTTCCTGACCTCCATCCTGGCCATACAGACGATTGTTGTGGATTTCCATTCCAGAAATCTGTCTGCGGTTCCTTCTGATCTCCCATCTTCAGCTGAAACTGTGGATCTTTCTCAGAACCGAATTCGGACCCTGAGGAAACTGGACTTCAGCAGAACCCCAGACCTCAAATCCCTCAACCTCTCCTGGAACATACTGGAGGACATCCACGTGGAGACATTTGCTTCAACTCCTGTCCTGGAAACGCTAGATCTGTCTCACAACAGACTCCAGAACCTGTCCAATCAACTGTATCTACTGCACACGCAAAGCCTACAGTACCTGGACCTTTCCTCCAACAGGTTCACAGTT…
ENSAMXG00000025582	Astyanax mexicanus	Otomorpha	TLR2	1	Three-domain	CTGGAGGCAACTGTTTTCATGTCTTTCATATGTTTCTATTTTTGTGGAGTTGAAAGTTTTACATCTCAGAGACCACCATGTCATCAATGTAATCAGTATCACTTCTGCAACTGCTCTGCTGAAAATCTTCTGCAAGTCCCAATTGTTCCTGCAGACGTTCTCCTCTTGGACGTGTCCTTCAATCAGATTGAATTGATTGAAGAGGAAGATCTGAGCATCTGCACTGAAATGAAAACCTTAAAGCTGCAGAACAACAATCTGAAATGGATCCATGAAGAAGCGTTCAATTCACAGCGTTACCTAGAGGTGCTTGACATGTCCTTCAATCGGCTCGAGCACATTTCTCCATCCTGGTTTTATAAACTTAATTCTCTGAAGCACCTGAACCTTCTGGGAAAT…
ENSAMXG00000020215	Astyanax mexicanus	Otomorpha	TLR3	3	Single-domain	TTGGCCCTTTGGCAACATTGCACCATGGCCCCGCCAAGCTCTTGCATCCTTCTTCTCCTTTGTCTTGGAATGCTCTGTCCACATCCAGGTGACTCCTTTCCCCACAAAACCACATGCACCATCAAGGAAGGCAAGGCGGACTGCAGCCACATGAATCTAAACAATGTACCCCCGGGTCTGCCCCCTGACATCAGCACCCTGGACATGTCCCATAACCGGCTTAAGGTTCTGGACCCCGGGGCCCTGAGCCGCTACCCGAGCCTGGAGCACCTAGACGTCAGTTACAACTCCATCATGGGGCTGGGGCCGGGGCTGTGTGATGCCCTGCCACGCCTGCAACACCTCAGCGTCCAGCGCAACCAGGTTCTCCACCTGACTGCAACCGAGCTGAGGAACTGC…
ENSAMXG00000026012	Astyanax mexicanus	Otomorpha	TLR5	5	Single-domain	ATGGCCAGAAGAGTCATCTTATCCATACTTCTTCTGGAGTTCTACACCTGTTTACACATGGCAAACTGTTTCTCACCATGCTTGATTTACGGTACCACGGCCAACTGTTACGATAGAAGACTTTACCAAGTTCCACCTCTACCCAATCACATCACTTACCTCAATCTAGCTAACAATTACATCAGTGAACTCAACGAGACATCCTTCTTGGGTTTGGAAGCCCTAGAGGTCCTTAACCTCCAGCAACAGGAAACACAACTTGTGTTAAAGAACAACACCTTCGCTCGCCTGTCCAACCTGTTGGAACTCAAACTGGGCTTTAACCACTTCCTCCAACTGGAGACAAATGCATTCAGTGGATTGCATAATCTTCAGATACTGAACCTCATCCAGTGCAAT…
ENSAMXG00000026060	Astyanax mexicanus	Otomorpha	TLR7	7	Single-domain	ATGGCAGAGATGACATTACTTCCAATCACAGTCCTGCTGCTATTCTTCCAATCTGTCTGGCTGCAGTCCAGCTGGTACCCTAAAAGTTTGCCATGTGACGTCATCAGGGCATCCAATGGTACGGAAGTGGCTGTAGATTGCACCAGCAGAAGCCTGACCCGAATTCCTGCTGGAATCCCTTCAAATGCCACCAACTTGACCCTCACCATCAACCACATCCCCCACATTCAGAACACCTCCTTTCAAGGCCTGGACAATGTTACAGAGATCGACATGCGCTGCAACTGTGTACCGATCAAGATTGGCCCAAAGGACCACATGTGTACGCAAAGCGTGACCATCGATAACGGAAGCTTCTGGCAACTAAAGAACCTCAAGTCCCTCTACCTGGATGGGAAT…
ENSAMXG00000001729	Astyanax mexicanus	Otomorpha	TLR8	7	Single-domain	ATGGAAGTTACTAATCTCTGGCTTAAGCTGGCATGCTGGCTGGTGGCGGTGGCATTTCTGATCAGGCACGCTTCGTGCAAGCTGGACGAGAAGTACCTGAGGACCCAGCCGTGCGATGTGCACGAAAACACCACCGATAGAAATGTGGTCTTCTACTGCCGGGGTCGGAGGTTACGAGAGGTGCCCAAGGTCTTCAGTAACACCACCAGACTTGATCTGTCCGAGAACAAAATCAAGAACTTAACCATGAAGGACCTGGAAAACCTGCAAAAGCTTGTTGTACTCAATCTCAACTGGATGAATGACAATCATAAAGTGAACATGGCACCCGGGGCTTTCACCAATCTGACAAAACTAGCGCAGCTTCAACTCAACGGAGTCGGCCTGACTCACATTCCC…
ENSAMXG00000025614	Astyanax mexicanus	Otomorpha	TLR8	7	Single-domain	GTTTTTCACTCCTCCAGAATCATGTTCATGTTTATTTTGATATCACTCTTTTATTCATCACATGCTCTCAGCTGGTCTTGGAGGACTCTCCCATGTGATATTACATTATCCAACACCTCCGTTTCTCTGGACTGTTCATACCGGAAACTCCACACTGTTCCCAAAATCTGCATCTGGAACGTCACGTATCTGAACCTGGCCAATAATCAGATAAAGACGGTCTGGAGGGATTCCTTCCAGAAGCTGAAGAACCTGACCGTCATAAATCTCAAAAATAATCAGATACAGAATGTTCTTCACTCGGATTCACTCGTTTTTTCAGGTTTGGAAAATCTCAAAATATTATTACTGGATGATAATCACCTCTCCACCGTTCCCACAGACCTTCCTCCTGGACTA…
ENSAMXG00000026345	Astyanax mexicanus	Otomorpha	TLR9	7	Single-domain	ATGTTTGGACCTCGACTTTTCCTGTTCGTTGTGTTAAATCACCTCTGTGTGGTCAAAGCAATAAATCTTAAATTCTACCCATGTGACAATACCACTGCCAGCAATGGAGATATAAATGTGGACTGTGGGCACAGAGGCCTCACCAGCGTCCCCAAATTCAAGTCCCCCATTGTGGTCTCACTTAACCTCAATGAAAATCTGATTCAGCGAGTAAAAAGAGAGGATTTCTCAGACCTTCCCAATCTTCAGAATCTGAGTTTAATGTGGAACTGTTTGCCGGGTCGACTCAAGGCGCTGAGATTACCTTCATGCAAAGTGAGGATTGACCAAGATGCTTTTGTTAATCTCAAAAACCTGAGCTCCCTTTATTTAGTAGGGAACAGCCTTGACACCATTCCA…
ENSAMXG00000018772	Astyanax mexicanus	Otomorpha	TLR18	1	Three-domain	ATGTTTACTTTCCTCAGCCTTGTGTTTGGCTTCCAAGCCACTCTTCTCCTCTTACCGGACAGAAGTGAACAGTCCTGTCTGATATCTGCTGACCAGCGTGCAGCTAACTGCCAAGGCTTTCGACTGCAGCGTGTCCCAGTAGAGGACCTGCCTCCCTCTCTGGAGGTGCTAGATCTTTCCTATAACATGCTTCAAATCATTCAAAACCCTGACTTTGCTGGACTGCCTCTCCTACGTGTCCTCTCACTTCAATTCAACAATATTTCTCTGATTGAGGATGAAGCCTTTCGGGATAATCCACTACTGGAGGATGTGAATATCTTCAACAACTCACTGACAACCATCCCCTCAAAAGCTCTTGCGCCACTCAGCAGGCTACAAAATTTAGACATGTCAAAT…
ENSAMXG00000016324	Astyanax mexicanus	Otomorpha	TLR19	11	Trans-three-domain	TTCCTCTGGTTGACCTTCATACTGTCCTCCAGCATCTCCAGATATGATGTCAGTGCTCTCATTGCTAAACACTGTGTGACCTTTGAAGAGCATCTTCTCGGAGACATTGGTGGAACTGTCCCTTGTTCCCATCACCCAGGACTTGGACCCTATGGAGAATGCAACATCGTGGATTTCCAAACCGATCTGCAGGAAGTTGAACCAGGAATCAGATCTCTGTGTATCTACTTCCTCTTGGCTGAGGTCATTCCTGCCAATGCTTTTTCGCACCTACCAACCTTGGAGTTCCTGTATATAACTGGAAACAGTCTGAAAAGGGTTCAATCTGGTGCCTTTTCCCAACTCTCTAACCTCAGGTATCTGAGTTTGCTTTTAGACGACAGGGGATGCAGCAGTGTT…
ENSAMXG00000026258	Astyanax mexicanus	Otomorpha	TLR20	11	Trans-three-domain	GAATGTTTTGGAGTCACAGACATCAGAGAAGACTTAAAAGGTCTTCCCCCTAACCTGCTGAGCCTGTGTGTCGATATGGACCCTCACTTGCCAGACACTCCTTTGGACTCGGGTTTATTTTCTCGTTTTGTCTCGTTGGAGTTTCTAAACATTAATGGATGTTTCTCACAGATCCAAGCCGGGGCTTTCCAGGGTTTGTCAAATCTCACTGGATTGCAGCTTTTTTCACAGTGGAGTGACAGTTCAGCTGGTTGCTGTGAATCAGCTTTCGGATCATCGGTTTTCCATCATCTTACAGCTTTGAAAATGCTGGACATTGCTCTGTATAATTTGACGACCATGTCTTTGGATGCATTCGAAGGAATCCCTGAGCTGGAGCTGTTTCAGATTCATGTGTGC…
XM_007235175	Astyanax mexicanus	Otomorpha	TLR20	11	Trans-three-domain	ATGAAGTCCCTGCTGTACCTGATAGCCCTTGTGCTTTTCAGCACAAGCACACATGGATGGCATTTGCAAAATTGTCAACTCAACAAACTTGCTGCAGCGATCTCAGATTGTTTTGGTGAACATGGTGCTTACTGTGAGAACATCATAGATTTTGAAGTGGATCTTGCTGTGCTCCCATCTGACATTGAAAACTTGTGCATTAACATGGAAGTGGAAAAAGCGTATGGATCCCTTGATTCTGGAACTTTTTCACGCTTTACTTCTCTGGAGTACCTGCAGATCGCTGGCTGTTTTAATGAAATCAATCCTGGGGCATTTCAAGGACTTTCAAACCTCAGAAGATTAAGCCTTTATTTTCATTGCTCTTGTGCAAACGTATTGTCACGAAAAGTATTTAAG…
ENSAMXG00000025136	Astyanax mexicanus	Otomorpha	TLR21	13	Single-domain	ATGGCACCATCTACGTACCGAGAACTAATCCTAGTGGCCATCTTTACCTCATTTCTTCAGCTATGTTCGACATACAGTTTCAGGAACTGCATAGAAAGTGCAAACTCCAACCACACAATCTTCACATGCATTAAACGGCAAGCAACAACAGTCCATGCTATAGTGGACGATCTGCCGCCCTCTGCAACAAATGTAACTATCTCTCGCTGCAAACTGTCACACATTCCTGCAAGAAACTTCAGTCAGCTGCCACAACTTCGGATTCTGGCACTAAACAACAATAGTGTGACACACATTGACAAGTACGCCTTTGTTAATCTAGGTCATCTTCAATCCTTGAACTTGTCCAGCAACAGCCTAACCTATCTCGATCCTGCTCTTTTCCGTGGCCTCCTTAAC…
ENSAMXG00000026008	Astyanax mexicanus	Otomorpha	TLR22	13	Single-domain	ATGAACATGTCCACAATACTTCACAGAGGTCATCACACCCCATTGGTGATATTCTGTACATGCCTCCTGCTAGTACTGTCCTGTGTTGTACAGATACCTCCATCAAATGGATTTTTTGTAAATAACTGCAACATGAGAGGTTCTCTAAAAGAGCCAGTAAATTTGACGGCGTCATGCAACAACAGGGAACTTAACACTGTTCCACAAAACCTGCCAGACCAAACAAGAGTGCTGGACTTTTCTAACAACAAGCTCCTAAACATAAAGAAAACAGATTTCACCCACCTTACCGTGCTCAGACAACTGAATGTGTCGCACAATCTGATCCAGGATATAGAGGATGGGGCTTTCGTGTCCTTGACATCCTTGATGGAGTTGAATCTAGCCTACAACAAACTC…
ENSAMXG00000025057	Astyanax mexicanus	Otomorpha	TLR22	13	Single-domain	TCTGATTCAAGAAATGCAAGAATGGCAGCAAATCTTGGAAAAGGACTTTCAAAAGATATCAGAAGCATATCACACACTATTCTATGGATGTTCATCTTCATTATCCAGATTGATGCATTTTCTTTACAGAACTGTACTGTAAAAGGTGCTTTAAATGACACGCACCAGTTAAACGTTCTGTGCTACAAAATGGGCTTCTTTAAGGTTCCTTCACCAATACCCAGCAAAGCCAGATATTTAGTAATTTCCTATAACTTCATTTCAAAGATCAATGTTGGCGACTTTGAGGACCTTTGGAACCTGAGAAATCTGAACTTATCAAATAACCAGATCTCATGGATACAACAGGGTACCTCTGATCATTTTCCCAATTTGTCTGATCTGAATCTTTCCCACAAC…
ENSAMXG00000026007	Astyanax mexicanus	Otomorpha	TLR22	13	Single-domain	AAAAAACTTGGACAATTCTCCTTACAACCCAATATGTTGGTTTTTATACTGGTGTCATTTTACCTCCACGCCACTGTGGTGCAAGGCTTCTTTGTGAAAAACTGTAACATAAAAGCAATTCCAACACACTCAACAAACTTTGTGGCTCTATGCAATAAACAGCGCCTTAGCACCGTACCAGAGAACTTACCCCACCACATAAAAGGACTGGATATATGTCAAAATAACATATCAAAGATAAAGAGCAATGATTTGGTATATTTGTCACATCTTAAATATCTGAATGTATCACACAATGTGCTTCAGGAGGTGGAGGATGGAGCGTTCAGGAGTTTGGAGGAATTGCAAGGTCTGAATCTTGCCTTCAACAGACTTACCACTATCCAAGGGTCATTCTTT…
XM_007259068	Astyanax mexicanus	Otomorpha	TLR22	13	Single-domain	ATGAAAACCATGACAACCATGCCAAGTTTAATTTTTCATAAACCAGTACAATCTAAATACCTTTTCTTGGTACTGGCATTGAATATACTTTTCAGTCTGACACTGACACATGGATATTCACTGAAGGACTGCACTGTCAAAGGTTCATTAAATTCCACAAATATGAAAGTACTCTGCTACAAAAGGCAGCTTCAGGCTGTACCCGACAGCATACCATCTAGATCAAGAGCGCTGGACATTTCCTACAACAAGATATCATTGATAAAAAGGAATGATTTGAGAGATTTATCCAATCTTCAACACCTAAATATTAGTAAAAACATGATTGTGGAAGTGGAGGACGGGGCTTTCAGAGGACTAGCTGCTTTGGAGGAATTGAATCTTGAGTTCAACAAACTC…
JN642608	Balaenoptera acutorostrata	Laurasiatheria	TLR4	4	Three-domain	ATGATTGAAGATGATGCATATCAGGGCCTAAACCACCTCTCCACCTTGATATTGACAGGAAACCCTATACAGAGTTTAGCCCTGGGAGCCTTTTCTGGGCTATCAAGTTTAGAGAAGCTGGTAGCCGTGGAGACAAACCTAGCATCTCTAGAGGACTTCCCCATTGGACATCTCAAAACCTTGAAGGAGCTTAATGTGGCTCACAATCTTATCCATTCCTTCAAGTTTCCTGAATATTTTTCTAACCTGCCCAACCTGGAGCACTTGGATCTTTCTAATAACAAAATCCAAAATGTGTATCATGAAGACTTGAAGGTTCTCCATCAAATGCCCCTGCTCAACCTCTCTTTAGATTTGTCCCTGAACCCTTTAGACTTTATTGAACCAGGTACCTTTAAA…
XM_007178823	Balaenoptera acutorostrata scammoni	Laurasiatheria	TLR1	1	Three-domain	ATGACTAAAACGAATTCTAGTATCTTCCATTTTGCCATCATCTTCATACTAATACTTGAGATCAGAACCCAGTTATCTAATGAAAGTGAATTTTTAGTTGACAGATCAAAAACAGGTCTTACCCATGTTCCCAAAGACCTATCCCTGAACACAACAATCTTAGATATATCACAAAACTACATTTCTGAACTTCGGACTTCTGACATCATATCACTATCAAAGCTGAAGATTTTGATAATTTCTCATAATAGAATCCAGTATCTTGACATGAGTGTTTTCAGATTTAACCAAGAACTGGAATACTTGGATTTGTCCCACAACAAGCTGGAGAAGATTTCTTGCCACCCTACTCTGAACCTCAAGCACTTAGACCTCTCATTTAATGCATTTGATGCTCTG…
XM_007189442	Balaenoptera acutorostrata scammoni	Laurasiatheria	TLR2	1	Three-domain	ATGCCACCTGCATTGTGGATAGTGTGGGTCTTGGGGTCTGTAATCAGCCTCCCCAAGGAAGGAGCCTCTGATCAGGCTTCTTCTCTGTCTTGTGACCCCACTGGTGTCTGCGATGGCCGCTCCAGATCTTTCAACTCCATCCCCTCAGGGCTCACGGCAGCTGTGAAAAGCCTTGACCTGTCCAGCAATGAGATCACCTATGTCAGCAACAGTGACCTGCGGAGGTGTGTGGACCTCAGGACTCTGAGGCTGGGGGCCAATGAAATTCACACAGTGGAGGAAGATTCTTTTTTTTCCCTGAGGAGTCTTGAATATTTGGACTTATCCTATAATCGTTTATCTAACTTCTCATCCTCCTGGTTCAGATCCCTTTCTGCCTTGAAATTCTTAAACTTACTG…
XM_007173975	Balaenoptera acutorostrata scammoni	Laurasiatheria	TLR3	3	Single-domain	ATGAAAACGACTGGATTTGGACTAATGAAAAAAGGAGCGGTCAGCTGCCGTCAGAGTTTTAGGATTTTTTTGGTGGATGATCACAATTCTGACGTTTCAGAAGAGTCTGTGTCTTTTTCCTTTTTCACTCATCCTGGCCTGGCATTTGGCAAAATCATGAGAAGGTATTTGCTTTATCGTATCTACTCCTTTTTGGGACTGTTGCCCTTTTGGATACTGTGCACATCTTCTACCAACAAATGTACTGTTAGACATGAAATAGCTGACTGCAGTCATCTGAAGTTGACTCAAATACCTGATGACCTCCCAACAAACATAACAGTGTTGAATCTTACCCATAATCAACTCAGAAGATTACCACCTGACAATTTTACAAGATATAGCCAACTTACTATCTTG…
XM_007178131	Balaenoptera acutorostrata scammoni	Laurasiatheria	TLR4	4	Three-domain	ATGATGCCTCGCACCCGCCTGGCTGCGGCTCTGATCCCAGCCATGGCCCTCCTCTTCTGCCTGAGGTCGGAGGGCTGGGACCCTTGCGTACAGGTGGTTCCTAACATTAGTTACCAATGCATGGAGCTGAATCTCTACAAAATCCCTGACAACATCCCCACATCGACCAAGATACTGGACCTGAGCTTTAACCACCTGAGTCATTTAAACAGCCATAGCTTCTCCAACTTCCCAGAACTGCAGATGTTGGATTTATCCAGATGTGAAATTCAGATGATTGAAGATGATGCATATCAGGGCCTAAACCACCTCTCCACCTTGATATTGACAGGAAACCCTATACAGAGTTTAGCCCTGGGAGCCTTTTCTGGGCTATCAAGTTTAGAGAAGCTGGTAGCC…
XM_007172033	Balaenoptera acutorostrata scammoni	Laurasiatheria	TLR5	5	Single-domain	ATGGGAGACCACCTGGACCTTCTCTTAAGAATGGTGCTCATGGCCAGTCCCGCGCTTGGAATTTCTTCCTGCTTCTTTGATGGTTGGAGAGCCTTATATCGTTTCTGCAACCTCACCCAAGTCCCCCAGGTCCCCAGCACCACCAAGAGCCTCCTGCTCAGCTTCAACTACATCAGGACAGTCACAACCGCGTCCTTCCCCTTCCTGGAGCAGCTGCAGCTGCTGGAGCTCGGGACTCAGTTTACCCCCTTGACCATTGACAAAGAAGCCTTCCAAAACCTGCCCAATCTCAGAATCTTGGACCTGGGCAAAAGTCAGATAGACTTCTTGCACCCAGATGCTTTTCAGAAACTGCCCCATCTCTCCGAACTTCGACTGTTTTACTGTGGTCTCTCCAGT…
XM_007178826	Balaenoptera acutorostrata scammoni	Laurasiatheria	TLR6	1	Three-domain	ATGACCAAAGACAAAGAATCTGCTGTCAGAAACCTTCATTTTGTTTACATCCTGACATTAGTATTTGGAACCATAATCCAGTTCTCTGATGAAAGTGAATTTGTGGTGGACATGTCAAAAATAGGCCTTATTCGTGTTCCCAAAGACCTGTCACCAAAAACTGAAGTCTTAGATATGTCTCAAAACTACGTATCTGAGCTTCACCTCTCTGACATCGGCTTTCTCTCAGGGCTGAAAGTTTTGAGACTTTCCCATAATAGAATCCAGTGCCTTGATATTAGTATTTTCAAGTTCAACCAGGATTTGGAATATTTGGATTTATCTCACAATCGGTTGCAGAAGATATCCTGTCATCCGATCACTACAAGTCTCAAGCATTTAGACCTCTCATTCAATGAC…
XM_007180334	Balaenoptera acutorostrata scammoni	Laurasiatheria	TLR7	7	Single-domain	ATGTGGACCTCTCAGAGACAGTTTCTCATCCTTTTTAACATGATCCTAATTTCCGAACTCCTTGGGGCTAGATGGTTTCCTAAAACTCTGCCCTGTGATGTCACTCTGGATGCTCCCAACGCCCATGTGATCGTGGACTGCACAGACAAGCATCTGACAGAAATTCCTGGAGGTATTCCCACCAATGCCACCAACCTCACCCTCACCATTAACCATATAGCGGGTATCTCTCCAGCATCCTTCTACCGGCTGGACCATCTGGTAGAGATCGATTTCAGATGCAACTGTGTACCTGTTCGACCGGGGCCAAAAGACAATGTGTGCACCAGAAGGCTGCAGATTAAACCCAGCAGCTTTAGTAAACTCGCTTATTTAAAATCTCTTTACCTGGATGGAAAC…
XM_007180332	Balaenoptera acutorostrata scammoni	Laurasiatheria	TLR8	7	Single-domain	ATGACTCTTCACTTTCTGCTTCTGACCTGCCTTTTCCTGCTAATCTCTGATTCCTGTGAGTTCTTCGCTGAAGCAAATTATTCTAGAAGCTATCCTTGCGATGAGACAAAACAAAATGGCTCTGTTATTGCAGAATGTAACAATCGTCAATTACACGAGGTACCCCAAACAGTGGACAAAAGTGTGACAGAACTAGACCTGTCTGATAATTTCATCAGACGCATAACAAATGAATCATTTCAAGGGCTGCAAAATCTGACTAAGATCAATCTAAACCATAACGTCAAGCTACAGCCCCAGAATGAAAATCCTGCTGTAAAGAACGGTATGACTATTAAAGACGGGGCATTTCTCAACCTAAAAAAGCTAAGGGAGTTACTGCTTGAAGACAACCAGTTA…
XM_007174719	Balaenoptera acutorostrata scammoni	Laurasiatheria	TLR9	7	Single-domain	ATGGCGCACCAGACCGGCATCCACGCTACCGAGGAGCTGAAGGAGTTCTTTGCCAAGGCGCGGGCTGGTTCTGTGCGGCTCATCAAAGTCGTCATTGAGGACGAGCAGCTCGTGCTGGGTGCCTCGAGGGAGCTGGTGGGCTGCTGGGACCAGGACTATGATGGGGCCGTGCTGCCGCTGCTGGATGCCCAGCAGCCTTGCTACCTGCTCTACCGCTTGGACACGCAGAACGCCCAGGGCTTCGAGTGGCTCTTCCTCGCCTGGTCACCTGATAATTCCCCTGTGCGGCTGAAGATGCTGTATGCAGCCACACGGGCCACAGTGAAGAAGGAGTTTGGGGGCGGCCACATCAAGGATGAGCTCTTCGGGACTGTGAAGGATGACCTCTCCTTTGCTGGG…
XM_007178827	Balaenoptera acutorostrata scammoni	Laurasiatheria	TLR10	1	Three-domain	ATGAAACATATCAGAAGCATTTACGTATTTTGTAGTATTGTTACGTCAGTGCATAGTGGGGCTTCAAAGCTGCCAGAAGAAACAGAATTGACTACCAACTGCTCCAACATGTCTTTAAGAAAGGTTCCTGAAGACTTGACCCCAACCACAACCATACTGGATTTGTCCTACAACCTCCTTTTTCAACTCCAGCGTTCAGATTTTCATTCCTTCTCTAAACTGAAAGTTTTGATTCTATGCCGTAACAGAATCCAAGAGCTGGATATCAAGACCTTTGAATTCAACAAGGAGTTAAGATATTTAGATGTGTCTTACAACAGACTGAAGAGTGTAACTTGGTTCTCACTGGCAGGTCTCAGACATTTAGATCTGTCCTTCAATGACTTTGACACCGTGCCT…
JN642609	Balaenoptera omurai	Laurasiatheria	TLR4	4	Three-domain	ATGATTGAAGATGATGCATATCAGGGCCTAAACCACCTCTCCACCTTGATATTGACAGGAAACCCTATACAGAGTTTAGCCCTGGGAGCTTTTTCTGGGCTATCAAGTTTACAGAAGCTGGTAGCCGTGGAGATAAACCTAGCATCTCTAGAGGACTTCCCCATTGGACATCTCAAAACCTTGAAGGAGCTTAATGTGGCTCACAATCTTATCCATTCCTTCAAGTTTCCTGAATATTTTTCTAACCTGCCCAACCTGGAGCACTTGGATCTTTCTAATAACAAAATCCAAAATGTTTATCATGAAGACTTGAAGGTTCTCCATCAAATGCCCCTGCTCAACCTCTCTTTAGATTTGTCCCTGAACCCTTTAGACTTTATTGAACCAGGTACCTTTAAA…
EU580539	Bison bison	Laurasiatheria	TLR2	1	Three-domain	ATGCCACGTGCTTTGTGGACAGCATGGGTCTGGGCTRTCATCATCCTGTCCACGGAAGGAGCCTCTGACCAGGCTTCTTCTCTGTCTTGTGACTCAACTGGTGTCTGCGATGGCCATTCCAGATCTTTAAACTCCATCCCCTCTGGTCTCACGGCAGGTGTGAAAAGCCTTGACCTGTCCAACAACGAGATCACCTATGTCGGCAACAGAGACCTGCAGAGGTGTGTGAACCTGAAGACTCTGAGGCTGGGGGCCAATGAAATTCACACAGTGGAGGAAGATTCTTTTTTTCACCTGAGGAATCTTGAATATTTGGACTTATCCTATAATCGCTTATCTAACTTATCATCCTCCTGGTTCAGGTCCCTTTATGTCTTGAAATTCTTAAACTTACTGGGA…
AH015104	Bison bison	Laurasiatheria	TLR4	4	Three-domain	ATGATGGCGCGTGCCCGCCTGGCTGCGGCTCTGATCCCAGCCACGGCCATCCTCTCCTGCCTGCGAACCGAGAGCTGGGACCCTTGCGTACAGGTTGTTCCTAACATTAGTTACCAATGCATGGAGCTGAATCTCTACAAAATCCCCGACAACATCCCCATATCAACCAAGATGCTGGACCTGAGCTTTAACTACCTGAGACATTTAGGCAGCCATAACTTCTCCAGCTTCCCAGAACTGCAAGTGCTGGATTTATCCAGATGTGAAATTAAGATTATTGAAGACGACACATTTCAGGGCCTAAACCACCTCTCCACCTTGATACTGACGGGAAACCCTATCCAGAGTTTAGCCTGGGGAGCCTTTTCTGGGCTATCAAGTTTACAGAAGCTGGTGGCC…
JN615236	Bison bison	Laurasiatheria	TLR5	5	Single-domain	ATGGGAGACTGCCTTGACCTTCTCTTAGGAGTCGTACTCCTGACCAGTCCTGCACTTGGAATGTCTTCCTGCTTCTTTGATGGTTGGAGAGCCATCTATCTTTCCTGCAACCTCACCCAAGTGCCCCAGGTCCCCAACACCACCAAGAGCCTCCTGCTCAGCTTCAACTATATCAGGACAGTCACAACCGCATCCTTCCCCTTCCTGGAGCAGTTGCAGCTGCTGGAGCTGGGAACTCAGTTTACCCCCTTGACAATTTACAGAGAAGCCTTCCGAAACCTGCCCAATCTCAGGATCCTAGACCTGGGTGGAAGTCAGATAGACTTCTTGCATCCAGATGCTTTTCAGGGACTGCCCCACCTCACTAAACTTCGACTGTTTTCCTGTGGTCTCTCCGAT…
HQ529278	Bison bonasus	Laurasiatheria	TLR7	7	Single-domain	ATGGGTGATTTATTCTTATACTTTCAGGTGTTTCCAATGTGGACATTGAAGAGACAGTTTCCTATCCTTTTTAACATGATCCTAATTTCTGGACTCCTTGGGGCTAGATGGTTTCCTAAAACTCTGCCCTGTGATGTCACTCTGGATGCCCCAAATGCCCATGTGATTGTGGACTGCACAGACAAGCATTTGACAGAAATTCCTGGAGGTATTCCTGCCAATGCCACCAACCTTACCCTCACCATTAACCACATAGCAGGCATCTCTCCAGCCTCCTTCCACCGGCTGGACCATCTAGTGGAGATCGATTTCAGATGCAACTGCGTACCTGTTCGACTGGGGCCAAAAGACAACGTGTGCACCAAAAGGCTACAGATTAAACCCAACAGCTTTAGCAAA…
HQ199893	Bos frontalis	Laurasiatheria	TLR1	1	Three-domain	ATGCCTGACATCCTCTCACTATCAAAGCTGAAGATTTTGATAATTTCTCATAATAGAATCCAGTATCTTGACTTGAGTGTTTTTAAATTCAACCAGGAACTGGAATACTTGGATTTGTCCCACAACAATTTGGAGAAGATTTCTTGCCACCCTACTCTGAACCTCAAGCACTTAGACCTCTCATTTAATCCATTTGATGCCCTGCCCATATGCCAAGAGTTTGGCAACATGTCTCAACTAGAATTTCTGGGGTTGAGTGCTACACAGTTACAGAAATCCAGTGTGCAGTCAATCACTCATTTGCACATCAGCAAGGTTTTATTGGTCTTAGGAGATACTTATGGGGGAAGAGAAGATGCCGAGAGCCTTCAAGACCTTAAGACACAGAGTCTGCACATT…
HQ327993	Bos frontalis	Laurasiatheria	TLR4	4	Three-domain	ATGATGGCGCGTGCCCGCCTGGCTGCGGCTCTGATCCCAGCCACGGCCATCCTCTCCTGCCTGAGAAGCGAGAGCTGGGACCCTTGCGTACAGGTTGTTCCTAACATTAGTTACCAATGCATGGAGCTGAATCTCTACAAAATCCCCGACAACATCCCCATATCAACCAAGATGCTGGACCTGAGCTTTAACTACCTGAGACATTTAGGCAGCCATAACTTCTCCAGCTTCCCAGAACTGCAAGTGCTGGATTTATCCAGATGTGAAATTAAGATTATTGAAGACGACACATTTCAGGGCCTAAACCACCTCTCCACCTTGATACTGACGGGAAACCCTATCCAGAGTTTAGCCTGGGGAGCCTTTTCTGGGCTATCAAGTTTACAGAAGCTGGTGGCC…
HQ199895	Bos frontalis	Laurasiatheria	TLR9	7	Single-domain	ATGCACTTCCCCTGCCGTATGACCATCGAGCCCAACACCTTCCTGGCTGTGCCCACCCTGGAGGAGCTGAACCTGAGCTACAACGGCATCACGACCGTGCCTGCCCTGCCCAGTTCCCTCGTGTCCCTGTCGCTGAGCCACACCAGCATCCTGGTGCTAGGCCCCACCCACTTCACCGGCCTACACGCCCTGCGCTTTCTGTACATGGATGGCAACTGCTACTACATGAACCCCTGCCCCCGGGCCCTGGAGGTGGCCCCAGGCGCCCTCCTCGGCCTGGGCAACCTCACGCACCTGTCGCTCAAGCACAACAACCTCACGGAGGTGCCCCGCCGCCTGCCCCCCAGCCTGGACACCCTGCTGCTGTCCTACAACCACATTGTCACCCTGGCACCCGAG…
HQ199888	Bos grunniens	Laurasiatheria	TLR1	1	Three-domain	ATGCCTGACATCCTCTCACTATCAAAGCTGAAGATTTTGATAATTTCTCATAATAGAATCCAGTATCTTGACTTGAGTGTTTTTAAATTCAACCAGGAACTGGAATACTTGGATTTGTCCCACAACAATTTGGAGAAGATTTCTTGCCACCCTACTCTGAACCTCAAGCACTTAGACCTCTCATTTAATCCATTTGATGCCCTGCCCATATGCCAAGAGTTTGGCAACATGTCTCAACTAGAATTTCTGGGGTTGAGTGCTACACAGTTACAGAAATCCAGTGTGCAGTCAATCACTCATTTGCACATCAGCAAGGTTTTATTGGTCTTAGGAGATACTTATGGGGAAAGAGAAGATGCCGAGAGCCTTCAAGACCTTAAGACACAGAGTCTGCACATT…
KF977429	Bos grunniens	Laurasiatheria	TLR2	1	Three-domain	ATGCCACGTGCTTTGTGGACAGCGTGGGTCTGGGCTGTAATCATCCTGTCCACGGAAGGAGCCTCTGATCAGGCTTCTTCTCTGTCTTGTGACCCAACTGGTGTCTGCGATGGCCATTCCAGATCTTTGAACTCCATCCCCTCTGGTCTCACGGCAGGTGTGAAAAGCCTTGACCTGTCCAACAACGAGATCACCTATGTCGGCAACAGAGACCTGCAGAGGTGTGTGAACCTGAAGACTCTGAGGCTGGGGGCCAATGAAATTCACACAGTGGAGGAAGATTCTTTTTTTCACCTAAGGAATCTTGAATATTTGGACTTATCCTATAATCGCTTATCTAACTTATCATCCTCCTGGTTCAGGTCCCTTTATGTCTTGAAATTCTTAAACTTACTGGGA…
KF990165	Bos grunniens	Laurasiatheria	TLR3	3	Single-domain	ATGAGCAGACCTTTGCCTTATCATATCCACTTCTTTTCGGGACTGTTGACCTGTTGGATACTGTGTACATCTTCTGCCCACAAATGTACTGTTAGACATGAAGTAGCTGATTGCAGTCATCTGAAGTTGACGCAAATACCTGATGACCTCCCAACAAACATAACTGTGTTGAATCTCACCCATAATCAACTCAGAAGATTGCCACCTGCCAATTTTACGAGATACAGCCAACTTACTATCTTGGATGGGGGATTTAACTCCATCTCAAAGCTGGAGCCAGAACTGTGTCAAAGTCTCCCTTGGTTGGAAATTTTGAACCTCCAACACAATGAGATATCTCAGCTTTCTGATAAAACCTTTATCTTCTGCATGAATTTGACTGAACTCCATCTAATGTCC…
KF977430	Bos grunniens	Laurasiatheria	TLR4	4	Three-domain	ATGATGGCGCGTGCCCGCCTGGCTGCGGCTCTGATCCCAGCCACGGCCATCCTCTCCTGCCTGCGAACCGAGAGCTGGGACCCTTGCGTACAGGTTGTTCCTAACATTAGTTACCAATGCATGGAGCTGAATCTCTACAAAATCCCCGACAACATCCCCATATCAACCAAGATGCTGGACCTGAGCTTTAACTACCTGAGACATTTAGGCAGCCATAACTTCTCCAGCTTCCCAGAACTGCAAGTGCTGGATTTATCCAGATGTGAAATTAAGATTATTGAAGACGACACATTTCAGGGCCTAAACCACCTCTCCACCTTGATACTGACGGGAAACCCTATCCAGAGTTTAGCCTGGGGAGCCTTTTCTGGGCTATCAAGTTTACAGAAGCTGGTGGCC…
GU647093	Bos grunniens	Laurasiatheria	TLR5	5	Single-domain	ATGGGAGACTGCCTTGACCTTCTCTTAGGAGTCGTACTCCTGACCAGTCCTGCACTTGGAATGTCTTCCTGCTTCTTTGATGGTTGGAGAGCCATCTATCTTTCCTGCAACCTCACCCAAGTGCCCCAGGTCCCCAACACCACCAAGGGCCTCCTGCTCAGCTTCAACTATATCAGGACAGTCACAACCGCATCCTTCCCCTTCCTGGAGCAGTTGCAGCTGCTGGAGCTGGGAACTCAGTTTACCCCCTTGACAATTTACAGAGAAGCCTTCCGAAACCTGCCCAATCTCAGGATCCTAGACCTGGGTGGAAGTCAGATAGACTTCTTGCATCCAGATGCTTTTCAGGGACTGCCCCACCTCACTAAACTTCGACTGTTTTCCTGTGGTCTCTCCGAT…
GQ438259	Bos grunniens	Laurasiatheria	TLR7	7	Single-domain	ATGGGTGATTTATTCTTATACTTTCAGGTGTTTCCAATGTGGACATTGAAAAAACAGTTTCCTATCCTTTTTAACATGATCCTAATTTCTGGACTCCTTGGGGCTAGATGGTTTCCTAAAACTCTGCCCTGTGATGTCACTCTGGATGCCCCAAATACCCATGTGATTGTGGACTGCACATACAATCATTTGACAGAAATTCCTGGAGGTATTCCTGCCAATGCCACCTTCTTTACCCTCACAATTAACCACATAGCATGCATCTCTCCAGCCTCCTTTCACCGGCTGGACCCCCTGGTGGAGATCGATTTCAAATGCAACTGCGTACCTGTTCGACTGGGGCCAAAAGACAACGTGTGCACCAAAAGGCTACAGATTAAACCCAACAGCTTTATCAAA…
HQ392515	Bos grunniens	Laurasiatheria	TLR8	7	Single-domain	ATGACCCTTCACTTTTTGCTTCTGACATCCCTTTTCCTGCTCATCTCTGATTCCTGTGAGTTCTTCACTGAAGCCAGTTATCCCCGAAGCTATCCTTGCGATGTGAAAAACGAAAATGGCTCTTTTATTGCAGAATGTAATGGTCGTCGATTACAGGAAGTACCCCAAACAGTGGACAAAGATGTGACGGAAGTAGACCTGTCTGATAATTTCATCACACGGGTAACGAATGAATCCTTTCAAGGGCTGCAAAATCTGACTAAAATCAACCTGAACCATAATGCCAAGTCCCAGAGTGGAAATCCTGCTGTAAAGAAAGCTATGACTATTACAGACGGGGCATTTCTCAACCTCAAACACCTAAGGGAGTTGCTGCTGGAAGACAACCAGTTACAACAA…
HQ199892	Bos grunniens	Laurasiatheria	TLR9	7	Single-domain	ATGCACTTCCCCTGCCGTATGACCATCGAGCCCAACACCGTACTGGCTGTGCCCACCCTGGAGGAGCTGAACCTGAGCTACAACGGCATCACGACCGTGCCTGCCCTGCCCAGTTCCCTCGTGTCCCTGTCGCTGAGCCACACCAGCATCCTGGTGCTAGGCCCCACCCACTTCACCGGCCTGCACGCCCTGCGCTTTCTGTACATGGATGGCAACTGCTACTACATGAACCCCTGCCCCCGGGCCCTGGAGGTGGCCCCAGGCGCCCTCCTCGGCCTGGGCAACCTCACGCACCTGTCGCTCAAGTACAACAACCTCACGGAGGTGCCCCGCCGCCTGCCCCCCAGCCTGGACACCCTGCTGCTGTCCTACAACCACATTGTCACCCTGGCACCCGAG…
GU451252	Bos indicus	Laurasiatheria	TLR1	1	Three-domain	ATGCCTGACATCCTCTCACTATCAAAGCTGAAGATTTTGATAATTTCTCATAATAGAATCCAGTATCTTGACTTGAGTGTTTTTAAATTCAACCAGGAACTGGAATACTTGGATTTGTCCCACAACAATTTGGAGAAGATTTCTTGCCACCCTACTCTGAACCTCAAGCACTTAGACCTCTCATTTAATCCATTTGATGCCCTGCCCATATGCCAAGAGTTTGGCAACATGTCTCAACTAGAATTTCTGGGGTTGAGTGCCACACAGTTACAGAAATCCAGTGTGCAGTCAATCACTCATTTGCACATCAGCAAGGTTTTAATGGTCTTAGGAGATACTTATGGGGAAAGAGAAGATGCCGAGAGCCTTCAAGACCTTAAGACACAGAGTCTGCACATT…
EU413951	Bos indicus	Laurasiatheria	TLR2	1	Three-domain	ATGCCACGTGCTTTGTGGACAGCATGGGTCTGGGCTGTCATCATCCTGTCCACGGAAGGAGCCTCTGACCAGGCTTCTTCTCTGTCTTGTGACCCAACTGGTGTCTGCGATGGCCATTCCAGATCTTTAAACTCCATCCCCTCTGGTCTCACGGCAGGTGTGAAAAGCCTTGACCTGTCCAACAACGAGATCACCTATGTCAGCAACAGAGACCTGCAGAGGTGTGTGAACCTGAAGACTCTGAGGCTGGGGGCCAATGAAATTCACACAGTGGAGGAAGATTCTTTTTTTCACCTGAGGAATCTTGAATATTTGGACTTATCCTATAATCGCTTATCTAACTTATCATCCTCCTGGTTCAGGTCCCTTTATGTCTTGAAATTCTTAAACTTACTGGGA…
GQ354799	Bos indicus	Laurasiatheria	TLR3	3	Single-domain	ATGAGCAGACCTTTGCCTTATCATATCCACTTCTTTTCGGGACTGTTGACCTGTTGGATACTGTGTACATCTTCTGCCCACAAATGTACTGTTAGACATGAAGTAGCTGATTGCAGTCATCTGAAGTTGACGCAAATACCTGATGACCTCCCAACAAACATAACTGTGTTGAATCTCACCCATAATCAACTCAGAAGATTGCCACCTGCCAATTTTACGAGATACAGCCAACTTACTATCTTGGATGGGGGATTTAACTCCATCTCAAAGCTGGAGCCAGAACTGTGTCAAAGTCTCCCTTGGTTGGAAATTTTGAACCTCCAACACAATGAGATATCTCAGCTTTCTGATAAAACCTTTATCTTCTGCATGAATTTGACTGAACTCCATCTAATGTCC…
EU386357	Bos indicus	Laurasiatheria	TLR4	4	Three-domain	ATGATGGCGCGTGCCCGCCTGGCTGCGGCTCTGATCCCAGCCACGGCCATCCTCTCCTGCCTGAGAACCGAGAGTTGGGACCCTTGCGTACAGGTTGTTCCTAACATTAGTTACCAGTGCATGGAGCTGAATCTCTACAAAATCCCCGACAACATCCCCATATCAACCAAGATGCTGGACCTGAGCTTTAACTACCTGAGACATTTAGGCAGCCATAACTTCTCCAGCTTCCCAGAACTGCAAGTGCTGGATTTATCCAGATGTGAAATTAAGATTATTGAAGACGACACATTTCAGGGCCTAAACCACCTCTCCACCTTGATACTGACGGGAAACCCTATCCAGAGTTTAGCCTGGGGAGCCTTTTCTGGGCTATCAAGTTTACAGAAGCTGGTGGCC…
GQ866979	Bos indicus	Laurasiatheria	TLR5	5	Single-domain	ATGGGAGACTGCCTTGACCTTCTCTTAGGAGTCGTACTCCTGACCAGTCCTGCACTTGGAATGTCTTCCTGCTTCTTTGATGGTTGGAGAGCCATCTATCTTTCCTGCAACCTCACCCAAGTGCCCCAGGTCCCCAACACCACCAAGAGCCTCCTGCTCAGCTTCAACTATATCAGGACAGTCACAACCGCATCCTTCCCCTTCCTGGAGCAGTTGCAGCTGCTGGAGCTGGGAACTCAGTTTACCCCCTTGACAATTTACAGAGAAGCCTTCCGAAACCTGCCCAATCTCAGGATCCTAGACCTGGGTGGAAGTCAGATAAACTTCTTGCATCCAGATGCTTTTCAGGGACTGCCCCACCTCACTAAACTTCGACTGTTTTCCTGTGGTCTCTCCGAT…
EU746468	Bos indicus	Laurasiatheria	TLR6	1	Three-domain	ATGATCAAAGACAAAGAATCTCCCATCAGAAGCTGTCATTTTGTTTACATTGTGGCCTTAGTATTTGGAACCATAATCCAGTTCTCTGATGAAAGTGAATTTGTGGTAGACATGTCAAAAACAAGCCGTATTCATGTTCCCAAAGACCTGCCACCAAAAACCAAAGTCTTAGACTTGTCTCAGAACAACATATCTGAGCTTCACCTGTCTGATATCAGCTTTCTCTCAGGGCTGAGAGTTCTGAGACTTTCCCATAATGGAATCCAGGGCCTTGATATTAGTATTTTCAAGTTCAACCATGATTTGGAATATTTGGATTTATCTCATAATCAGTTGCAGAAGATATCCTGCCATCCAATCACCACGACTCTCAAGCATTTAGACCTCTCATTCAATGAC…
GU817062	Bos indicus	Laurasiatheria	TLR7	7	Single-domain	ATGGGTGATTTATTCTTATACTTTCAGGTGTTTCCAATGTGGACRTTGAAGAGACAGTTTCCTATCCTTTTTAACATGATCCTAATTTCTGGACTCCTTGGGGCTAGATGGTTTCCTAAAACTCTGCCCTGTGATGTCACTCTGGATGCCCCAAATACCCATGTGATTGTGGACTGCACAGACAAGCATTTGACAGAAATTCCTGGAGGTATTCCTGCCAATGCCACCAACCTTACCCTCACCATTAACCACATAGCAGGCATCTCTCCAGCCTCCTTTCACCGGCTGGACCATCTGGTGGAGATYGATTTCAGATGCAACTGCRTACCTGTTCGACTGGGGCCAAAAGACAACGTGTGCACCAAAAGGCTACAGATTAAACCCAACAGCTTTAGCAAA…
GQ922104	Bos indicus	Laurasiatheria	TLR8	7	Single-domain	ATGACCCTTCACTTTTTGCTTCTGACATCCCTTTTCCTGCTCATCTCTGATTCCTGTGAGTTCTTCACTGAAGCCAGTTATCCCCGAAGCTATCCTTGCGATGTGAAAAACGAAAATGGCTCTTTTATTGCAGAATGTAATGGTCGTCGATTACAGGAAGTACCCCAAACAGTGGACAAAGATGTGACGGAAGTAGACCTGTCTGATAATTTCATCACACGGGTAACGAATGAATCCTTTCAAGGGCTGCAAAATCTGACTAAAATCAACCTGAACCATAATGCCAAGTCCCAGAGTGGAAATCCTGCTGTAAAGAAAGCTATGACTATTACAGACGGGGCATTTCTCAACCTCAAACACCTAAGGGAGTTGCTGCTGGAAGACAACCAGTTACAACAA…
GQ922105	Bos indicus	Laurasiatheria	TLR9	7	Single-domain	ATGGGCCCCTACTGTGCCCCGCACCCCCTTTCTCTCCTGGTGCAGGCGGCGGCACTGGCAGCGGCCCTGGCCGAGGGCACCCTGCCTGCCTTCCTGCCCTGTGAGCTCCAGCCCCATGGTCAGGTGGACTGCAACTGGCTGTTCCTGAAGTCTGTGCCGCACTTTTCGGCTGGAGCCCCCCGGGCCAATGTCACCAGCCTCTCCTTAATCTCCAACCGCATCCACCACTTGCATGACTCTGACTTCGTCCACCTGTCCAACCTGCGGGTCCTCAACCTCAAGTGGAACTGCCCGCCGGCCGGCCTCAGCCCCATGCACTTCCCCTGCCGTATGACCATCGAGCCCAACACCTTCCTGGCTGTGCCCACCCTGGAGGAGCTGAACCTGAGCTACAACGGC…
EU006654	Bos indicus	Laurasiatheria	TLR10	1	Three-domain	ATGAGACATATCAGAAGCATTTACATATTTTGTAGTATTGTTACGTCTGTGCGTAGTGGGGCTTCAGAGCTGCCCGAAGAAAGGGAATTGACTACCAACTTCTCCAGCATGTCTTTAACAAAGGTTCCTGAAGGCTTGACCCCAATTACAACCACATTGGATTTGTCTTATAATCTCCTTTTTCAACTCCAGCATTCAGATTTCCGTTCTCTCTCTAAACTGAAAGTTTTGATTCTATGCCACAACAGAATCCAAGAGCTGGATATCAAGACCTTTGAATTCAACAAGGAGTTAAGCTACTTAGATGTGTCTAACAACAGACTGAAGAGTGTAACCTGGTTCTCACTGGCAGGTCTCAGACATTTAGATCTGTCCTTCAATGACTTTGACACTCTGCCT…
JQ811841	Bos javanicus	Laurasiatheria	TLR5	5	Single-domain	ATGGGAGACTGCCTTGACCTTCTCTTAGGAGTCGTACTCCTGACCAGTCCTGCACTTGGAATGTCTTCCTGCTTCTTTGATGGTTGGAGAGCCATCTATCTTTCCTGCAACCTCACCCAAGTGCCCCAGGTCCCCAACACCACCAAGAGCCTCCTGCTCAGCTTCAACTATATCAGGACAGTCACAACCRCATCCTTCCCCTTCCTGGAGCAGTTGCAGCTGCTGGAGCTGGGAACTCAGTTTACCCCCTTGACAATTTACAGAGAAGCCTTCCGAAACCTGCCCAATCTCAGGATCCTAGACCTGGGTGGAAGTCAGATARACTTCTTGCATCCAGATGCTTTTCAGGGACTGCCCCACCTCACTAAACTTCGACTGTTTTCCTGTGGTCTCTCCRAT…
XM_005897339	Bos mutus	Laurasiatheria	TLR1	1	Three-domain	ATGACTAAAAAAAATTCTAGCATCTTCCATTTTGCCATCGTCTTTATATTAATACTTGAGATCAGAACTCAATTATCTGATGAAAGTGAATTTTTAATTGACAGGTCAAAAAGAGGTCTCACCTATGTTCCCCAAAACTTATCCCTGGAAACAACCATCTTAGATATATCATACAACTATATTTCTGAGCTTCAGATGCCTGACATCCTCTCACTATCAAAGCTGAAGATTTTGATAATTTCTCATAATAGAATCCAGTATCTTGACTTGAGTGTTTTTAAATTCAACCAGGAACTGGAATACTTGGATTTGTCCCACAACAATTTGGAGAAGATTTCTTGCCACCCTACTCTGAACCTCAAGCACTTAGACCTCTCATTTAATCCATTTGATGCCCTG…
XM_005903794	Bos mutus	Laurasiatheria	TLR2	1	Three-domain	ATGCCACGTGCTTTGTGGACAGCGTGGGTCTGGGCTGTAATCATCCTGTCCACGGAAGGAGCCTCTGATCAGGCTTCTTCTCTGTCTTGTGACCCAACTGGTGTCTGCGATGGCCATTCCAGATCTTTGAACTCCATCCCCTCTGGTCTCACGGCAGGTGTGAAAAGCCTTGACCTGTCCAACAACGAGATCACCTATGTCGGCAACAGAGACCTGCAGAGGTGTGTGAACCTGAAGACTCTGAGGCTGGGGGCCAATGAAATTCACACAGTGGAGGAAGATTCTTTTTTTCACCTAAGGAATCTTGAATATTTGGACTTATCCTATAATCGCTTATCTAACTTATCATCCTCCTGGTTCAGGTCCCTTTATGTCTTGAAATTCTTAAACTTACTGGGA…
XM_005899004	Bos mutus	Laurasiatheria	TLR3	3	Single-domain	ATGAGCAGACCTTTGCCTTATCATATCCACTTCTTTTCGGGACTGTTGACCTGTTGGATACTGTGTACATCTTCTGCCCACAAATGTACTGTTAGACATGAAGTAGCTGATTGCAGTCATCTGAAGTTGACGCAAATACCTGATGACCTCCCAACAAACATAACTGTGTTGAATCTCACCCATAATCAACTCAGAAGATTGCCACCTGCCAATTTTACGAGATACAGCCAACTTACTATCTTGGATGGGGGATTTAACTCCATCTCAAAGCTGGAGCCAGAACTGTGTCAAAGTCTCCCTTGGTTGGAAATTTTGAACCTCCAACACAATGAGATATCTCAGCTTTCTGATAAAACCTTTATCTTCTGCATGAATTTGACTGAACTCCATCTAATGTCC…
XM_005891938	Bos mutus	Laurasiatheria	TLR4	4	Three-domain	ATGATGGCGCGTGCCCGCCTGGCTGCGGCTCTGATCCCAGCCACGGCCATCCTCTCCTGCCTGCGAACCGAGAGCTGGGACCCTTGCGTACAGGTTGTTCCTAACATTAGTTACCAATGCATGGAGCTGAATCTCTACAAAATCCCCGACAACATCCCCATATCAACCAAGATGCTGGACCTGAGCTTTAACTACCTGAGACATTTAGGCAGCCATAACTTCTCCAGCTTCCCAGAACTGCAAGTGCTGGATTTATCCAGATGTGAAATTAAGATTATTGAAGACGACACATTTCAGGGCCTAAACCACCTCTCCACCTTGATACTGACGGGAAACCCTATCCAGAGTTTAGCCTGGGGAGCCTTTTCTGGGCTATCAAGTTTACAGAAGCTGGTGGCC…
XM_005903731	Bos mutus	Laurasiatheria	TLR5	5	Single-domain	ATGGGAGACTGCCTTGACCTTCTCTTAGGAGTCGTACTCCTGACCAGTCCTGCACTTGGAATGTCTTCCTGCTTCTTTGATGGTTGGAGAGCCATCTATCTTTCCTGCAACCTCACCCAAGTGCCCCAGGTCCCCAACACCACCAAGAGCCTCCTGCTCAGCTTCAACTATATCAGGACAGTCACAACCGCATCCTTCCCCTTCCTGGAGCAGTTGCAGCTGCTGGAGCTGGGAACTCAGTTTACCCCCTTGACAATTTACAGAGAAGCCTTCCGAAACCTGCCCAATCTCAGGATCCTAGACCTGGGTGGAAGTCAGATAGACTTCTTGCATCCAGATGCTTTTCAGGGACTGCCCCACCTCACTAAACTTCGACTGTTTTCCTGTGGTCTCTCCGAT…
XM_005897340	Bos mutus	Laurasiatheria	TLR6	1	Three-domain	ATGATCAAAGACAAAGAATCTCCCATCAGAAGCTGTCATTTTGTTTACATTGTGGCCTTAGTATTTGGAACCATAATCCAGTTCTCTGATGAAAGTGAATTTGTGGTAGACATGTCAAAAACAAGCCTTATTCATGTTCCCAAAGACCTGCCACCAAAAACCAAAGTCTTAGACTTGTCTCAGAACAACATATCTGAGCTTCACCTGTCTGATATCAGCTTTCTCTCAGGGCTGAGAGTTCTGAGACTTTCCCATAATAGAATCCAGGGCCTTGATATTAGTATTTTCAAGTTCAACCATGATTTGGAATATTTGGATTTATCTCATAATCAGTTGCAGAAGATATCCTGCCATCCAATCACCACAACTCTCAAGCATTTAGACCTCTCATTCAATGAC…
XM_005891026	Bos mutus	Laurasiatheria	TLR7	7	Single-domain	ATGGTGTTTCCAATGTGGACATTGAAGAGACAGTTTCCTATCCTTTTTAACATGATCCTAATTTCTGGACTCCTTGGGGCTAGATGGTTTCCTAAAACTCTGCCCTGTGATGTCACTCTGGATGCCCCAAATACCCATGTGATTGTGGACTGCACAGACAAGCATTTGACAGAAATTCCTGGAGGTATTCCTGCCAATGCCACCAACCTTACCCTCACCATTAACCACATAGCAGGCATCTCTCCAGCCTCCTTTCACCGGCTGGACCATCTGGTGGAGATCGATTTCAGATGCAACTGCGTACCTGTTCGACTGGGGCCAAAAGACAACGTGTGCACCAAAAGGCTACAGATTAAACCCAACAGCTTTAGCAAACTCACGTATTTAAAATCTCTTTAC…
XM_005891027	Bos mutus	Laurasiatheria	TLR8	7	Single-domain	ATGACCCTTCACTTTTTGCTTCTGACATCCCTTTTCCTGCTCATCTCTGATTCCTGTGAGTTCTTCACTGAAGCCAGTTATCCCCGAAGCTATCCTTGCGATGTGAAAAACGAAAATGGCTCTTTTATTGCAGAATGTAATGGTCGTCGATTACAGGAAGTACCCCAAACAGTGGACAAAGATGTGACGGAAGTAGACCTGTCTGATAATTTCATCACACGGGTAACGAATGAATCCTTTCAAGGGCTGCAAAATCTGACTAAAATCAACCTGAACCATAATGCCAAGTCCCAGAGTGGAAATCCTGCTGTAAAGAAAGCTATGACTATTACAGACGGGGCATTTCTCAACCTCAAACACCTAAGGGAGTTGCTGCTGGAAGACAACCAGTTACAACAA…
XM_005898103	Bos mutus	Laurasiatheria	TLR9	7	Single-domain	ATGGCGCATCAGACCGGCATCCACGCCACTGAAGAGCTGAAGGAGTTCTTTGCCAAGGCGAGGGCTGGCTCTGTGCGACTCATCAAAGTTGTCATTGAGGACGAACAGCTCGTGCTGGGCGCCTTTCGGGAGCTGGTGGGCTGCTGGGACCAGGACTATGACGGGGCCGTTCTGCCGCTGCTGGATGCCCAACAGCCTTGCTACCTGCTCTACCGCCTGGACTCGCAGAATGCCCAGGGCTTCGAGTGGCTCTTCCTCGCCTGGTCACCTGATAATTCCCCTGTGCGGCTGAAGATGCTATATGCAGCCACACGGGCCACAGTGAAGAAGGAGTTTGGAGGCGGCCACATCAAGGATGAGCTGTTCGGGACTGTGAAGGATGACCTCTCCTTTGCCGGG…
XM_005897338	Bos mutus	Laurasiatheria	TLR10	1	Three-domain	ATGAGACATATCAGAAGCATTTACATATTTTGTAGTATTGTTACGTCTGTGCATAGTGGGGCTTCAGAGCTGCCAGAAGAAAGGGAATTGACTACCAACTTCTCCAGCATGTCTTTAACAAAGGTTCCTGAAGGCTTGACCCCAATTACAACCACATTGGATTTGTCTTATAATCTCCTTTTTCAACTCCAGCATTCAGATTTCCGTTCTCTCTCTAAACTGAAAGTTTTGATTCTATGCCACAACAGAATCCAAGAGCTGGATATCAAGACCTTTGAATTCAACAAGGAGTTAAGCTACTTAGATGTGTCTAACAACAGACTGAAGAGTGTAACCTGGTTCTCACTGGCAGGTCTCAGACATTTAGATCTGTCCTTCAATGACTTTGACACTCTGCCT…
FJ147090	Bos taurus	Laurasiatheria	TLR1	1	Three-domain	ATGACTAAAAAAAATTCTAGCATCTTCCATTTTGCCATCATCTTTATATTAATACTTGAGATCAGAACTCAATTATCTGATGAAAGTGAATTTTTAATTGACAGGTCAAAAAGAGGTCTCACCTATGTTCCCAAAAACTTATCCCTGGAAACAACCATCTTAGATATATCATACAACTATATTTCTGAGCTTCAGATGCCTGACATCCTCTCACTATCAAAGCTGAAGATTTTGATAATTTCTCATAATAGAATCCAGTATCTTGACTTGAGTGTTTTTAAATTCAACCAGGAACTGGAATACTTGGATTTGTCCCACAACAATTTGGAGAAGATTTCTTGCCACCCTACTCTGAACCTCAAGCACTTAGACCTCTCATTTAATCCATTTGATGCCCTG…
ENSBTAG00000008008	Bos taurus	Laurasiatheria	TLR2	1	Three-domain	ATGCCACGTGCTTTGTGGACAGCATGGGTCTGGGCTGTCATCATCCTGTCCACGGAAGGAGCCTCTGACCAGGCTTCTTCTCTGTCTTGTGACCCAACTGGTGTCTGCGATGGCCATTCCAGATCTTTAAACTCCATCCCCTCTGGTCTCACGGCAGGTGTGAAAAGCCTTGACCTGTCCAACAATGAGATCACCTATGTCGGCAACAGAGACCTGCAGAGGTGTGTGAACCTGAAGACTCTGAGGCTGGGGGCCAATGAAATTCACACAGTGGAGGAAGATTCTTTTTTTCACCTGAGGAATCTTGAATATTTGGACTTATCCTATAATCGCTTATCTAACTTATCATCCTCCTGGTTCAGGTCCCTTTATGTCTTGAAATTCTTAAACTTACTGGGA…
ENSBTAG00000008682	Bos taurus	Laurasiatheria	TLR3	3	Single-domain	ATGAGCAGACCTTTGCCTTATCATATCCACTTCTTTTCGGGACTGTTGACCTGTTGGATACTGTGTACATCTTCTGCCCACAAATGTACTGTTAGACATGAAGTAGCTGATTGCAGTCATCTGAAGTTGACGCAAATACCTGATGACCTCCCAACAAACATAACTGTGTTGAATCTCACCCATAATCAACTCAGAAGATTGCCACCTGCCAATTTTACGAGATACAGCCAACTTACTATCTTGGATGGGGGATTTAACTCCATCTCAAAGCTGGAGCCAGAACTGTGTCAAAGTCTCCCTTGGTTGGAAATTTTGAACCTCCAACACAATGAGATATCTCAGCTTTCTGATAAAACCTTTATCTTCTGCATGAATTTGACTGAACTCCATCTAATGTCC…
ENSBTAG00000006240	Bos taurus	Laurasiatheria	TLR4	4	Three-domain	ATGATGGCGCGTGCCCGCCTGGCTGCGGCTCTGATCCCAGCCACGGCCATCCTCTCCTGCCTGAGAACCGAGAGTTGGGACCCTTGCGTACAGGTTGTTCCTAACATTAGTTACCAGTGCATGGAGCTGAATCTCTACAAAATCCCCGACAACATCCCCATATCAACCAAGATGCTGGACCTGAGCTTTAACTACCTGAGACATTTAGGCAGCCATAACTTCTCCAGCTTCCCAGAACTGCAAGTGCTGGATTTATCCAGATGTGAAATTAAGATTATTGAAGACGACACATTTCAGGGCCTAAACCACCTCTCCACCTTGATACTGACGGGAAACCCTATCCAGAGTTTAGCCTGGGGAGCCTTTTCTGGGCTATCAAGTTTACAGAAGCTGGTGGCC…
ENSBTAG00000000477	Bos taurus	Laurasiatheria	TLR5	5	Single-domain	ATGGGAGACTGCCTTGACCTTCTCTTAGGAGTCGTACTCCTGACCAGTCCTGCACTTGGAATGTCTTCCTGCTTCTTTGATGGTTGGAGAGCCATCTATCTTTCCTGCAACCTCACCCAAGTGCCCCAGGTCCCCAACACCACCAAGAGCCTCCTGCTCAGCTTCAACTATATCAGGACAGTCACAACCGCATCCTTCCCCTTCCTGGAGCAGTTGCAGCTGCTGGAGCTGGGAACTCAGTTTACCCCCTTGACAATTTACAGAGAAGCCTTCCGAAACCTGCCCAATCTCAGGATCCTAGACCTGGGTGGAAGTCAGATAAACTTCTTGCATCCAGATGCTTTTCAGGGACTGCCCCACCTCACTAAACTTCGACTGTTTTCCTGTGGTCTCTCCGAT…
XM_005207846	Bos taurus	Laurasiatheria	TLR6	1	Three-domain	ATGATCAAAGACAAAGAATCTCCCATCAGAAGCTGTCATTTTGTTTACATTGTGGCCTTAGTATTTGGAACCATAATCCAGTTCTCTGATGAAAGTGAATTTGTGGTAGACATGTCAAAAACAAGCCTTATTCATGTTCCCAAAGACCTGCCACCAAAAACCAAAGTCTTAGACTTGTCTCAAAACAACATATCTGAGCTTCACCTGTCTGATATCAGCTTTCTCTCAGGGCTGAGAGTTCTGAGACTTTCCCATAATAGAATCCAGGGCCTTGATATTAGTATTTTCAAGTTCAACCATGATTTGGAATATTTGGATTTATCTCATAATCAGTTGCAGAAGATATCCTGCCATCCAATCACCACGACTCTCAAGCATTTAGACCTCTCATTCAATGAC…
ENSBTAG00000022161	Bos taurus	Laurasiatheria	TLR7	7	Single-domain	ATGGTGTTTCCAATGTGGACATTGAAGAGACAGTTTCCTATCCTTTTTAACATGATCCTAATTTCTGGACTCCTTGGGGCTAGATGGTTTCCTAAAACTCTGCCCTGTGATGTCACTCTGGATGCCCCAAATACCCATGTGATTGTGGACTGCACAGACAAGCATTTGACAGAAATTCCTGGAGGTATTCCTGCCAATGCCACCAACCTTACCCTCACCATTAACCACATAGCAGGCATCTCTCCAGCCTCCTTTCACCGGCTGGACCATCTGGTGGAGATCGATTTCAGATGCAACTGCGTACCTGTTCGACTGGGGCCAAAAGACAACGTGTGCACCAAAAGGCTACAGATTAAACCCAACAGCTTTAGCAAACTCACGTATTTAAAATCTCTTTAC…
ENSBTAG00000018198	Bos taurus	Laurasiatheria	TLR9	7	Single-domain	ATGGGCCCCTACTGTGCCCCGCACCCCCTTTCTCTCCTGGTGCAGGCGGCGGCACTGGCAGCGGCCCTGGCCGAGGGCACCCTGCCTGCCTTCCTGCCCTGTGAGCTCCAGCCCCATGGTCAGGTGGACTGCAACTGGCTGTTCCTGAAGTCTGTGCCGCACTTTTCGGCTGGAGCCCCCCGGGCCAATGTCACCAGCCTCTCCTTAATCTCCAACCGCATCCACCACTTGCATGACTCTGACTTCGTCCACCTGTCCAACCTGCGGGTCCTCAACCTCAAGTGGAACTGCCCGCCGGCCGGCCTCAGCCCCATGCACTTCCCCTGCCGTATGACCATCGAGCCCAACACCTTCCTGGCTGTGCCCACCCTGGAGGAGCTGAACCTGAGCTACAACGGC…
ENSBTAG00000014042	Bos taurus	Laurasiatheria	TLR10	1	Three-domain	ATGAGATATATCAGAAGCATTTACATATTTTGTAGTATTGTTACGTCTGTGCGTAGTGGGGCTTCAGAGCTGCCCGAAGAAAGGGAATTGACTACCAACTTCTCCAGCATGTCTTTAACAAAGGTTCCTGAAGGCTTGACCCCAATTACAACCACATTGGATTTGTCTTATAATCTCCTTTTTCAACTCCAGCATTCAGATTTCCGTTCTCTCTCTAAACTGAAAGTTTTGATTCTATGCCACAACAGAATCCAAGAGCTGGATATCAAGACCTTTGAATTCAACAAGGAGTTAAGCTACTTAGATGTGTCTAACAACAGACTGAAGAGTGTAACCTGGTTCTCACTGGCAGGTCTCAGACATTTAGATCTGTCCTTCAATGACTTTGACACTCTGCCT…
DQ286731	Boselaphus tragocamelus	Laurasiatheria	TLR2	1	Three-domain	ATGCCACGTGCTTTGTGGCCAGCGTGGGTCTGGGCTATAATCATCCTGTCCATGGAAGGAGCCTCTGATAAGGCTTCTTCTCTGTCTTGTGACCCAACTGGTGTCTGCGATGGCCGTTCCAGATCTTTAAACTCCATCCCCTCTGGTCTCACGGCAGGTGTGAAAAGCCTTGACCTGTCCAACAATGAGATCACCTATGTCGGCAACAGAGACCTGCAGAGGTGTGTGAACCTGAAGACTCTGAGGCTGGGGGCCAATGAAATTCACACAGTGGAGGAAGATTCTTTTTTTCACCTAAGGAATCTTGAATATTTGGACTTATCCTATAATCGCTTATCTAACTTATCATCCTCCTGGTTCAGGTCCCTTTATGTCTTGAAATTCTTAAACTTACTGGGA…
DQ767878	Boselaphus tragocamelus	Laurasiatheria	TLR3	3	Single-domain	ATGAGCAGACCTTTGCCTTATCATATCTACTTCTTTACGGGACTGTTGACCTGTTGGATACTGTGTACATCTTCTGCCCACAAATGTACTGTTAGACATGAAGTAGCCGATTGCAGTCATCTGAAGTTGACTCAAATACCTGAGGACCTCCCAACAAACATAACTGTGTTGAATCTTACCCATAATCAACTCAGAAGATTGCCACCTGCCAATTTTACGAGATACAGCCGACTTACTATCTTGGATGGGGGATTTAACTCCATCTCAAAGCTGGAGCCAGAGCTGTGTCAAAATCTCCCTTGGTTGGAAATTTTGAACCTCCAACACAACGAGATATCTCAGCTTTCTGATAAAACCTTTGTCTTCTGCATGAATTTGACTGAACTCCATTTAATGTCC…
DQ286730	Boselaphus tragocamelus	Laurasiatheria	TLR4	4	Three-domain	ATGATGGCGCGTGTCCGCCTGGCTGCGGCTTTGATCCCAGCCACGGCCATCCTCTCCTGCCTGAGAACCGAGAGCTGGGACCCTTGCGTACAGGTTGTTCCGAACATTAGTTACCAATGCATGGAGCTGAATCTCTACAAAATCCCCGACAATATCCCCATATCAACCAAGATGCTGGACCTGAGCTTTAACTACCTGAGACATTTAGGCAGCCATAACTTCTCCAGCTTCCCAGAACTGCAAGTGCTGGATTTATCCAGATGCGAAATTAAGATTATTGAAGACGACACATTTCAGGGCCTAAACCACCTCTCCACCTTGATACTGACGGGAAACCCTATCCAGAGTTTAGCCTGGGGAGCCTTTTCTGGGCTATCAAGTTTACAGAAGTTGGTGGCC…
EU747828	Boselaphus tragocamelus	Laurasiatheria	TLR9	7	Single-domain	ATGGGCCCCTACTGTGCCCCGCACCCCCTTTCTCTCCTGGTGCAGGCGGCAGCACTGGCAGTGGCCCTGGCCGAGGGCACCCTGCCTGCCTTCCTGCCCTGTGAGCTCCAGCCCCGTGGTCAGGTGAACTGCAACTGGCTGTTCCTGAAGTCCGTGCCGCACTTTTCGGCTGGAGCCCCCCGGGCCAACGTCACCAGCCTCTCCTTAATCTCCAACCGCATCCACCACTTGCACGACTCTGACTTCGTCCACCTGTCCAACCTGCGGGTCCTCAACCTCAAGTGGAACTGCCCGCCAGCCGGCCTCAGGCCCTTGCACTTCCCCTGCCGCTTGAGCATTGAGCCCAACACCTTACTGGGTGTACCCACCATGGAAGAGCTGAACCTGAGCTACAATGGC…
HQ327989	Bubalus bubalis	Laurasiatheria	TLR1	1	Three-domain	ATGCCTGACATCCTCTCACTATCAAAGCTGAAGATTTTGATAATTTCTCATAATAGAATCCAGTATCTTGACTTGAGTGTTTTTAAATTCAACCAGGAACTGGAATACTTGGATTTGTCCCACAACAATTTGGAGAAGATTTCTTGCCACCCTACTCTGAACCTCAAGCACTTAGACCTCTCATTTAATCCATTTGATGCCCTGCCCATATGCCAAGAGTTTGGCAACATGTCTCAACTAGAATTTCTGGGGTTAAGTGCCACACAGTTACAAAAATCCAGTGTGCAGTCAATCACTCGTTTGCACATCAGCAAGGTTTTATTGGTCTTAGGAGATACTTATGGGGAAAGAGAAGATGCCAAGAGCCTTCAAGACCTTAAGACACAGAGTCTGCACATT…
HM756162	Bubalus bubalis	Laurasiatheria	TLR2	1	Three-domain	ATGCCACGTGCTTTGTGGACAGCGTGGGTCTGGGCTGTAATCATCCTGTCCACGGAAGGAGCCTCTCATCAGGCTTCTTCTCTGTCTTGTGACCCAACTGGTGTCTGCGATGGCCATTCCAGATCTTTAAACTCCATCCCCTCTGGTCTCACGGACGGTGTGAAAAGCCTTGACCTGTCCAACAACGAGATCACCTATGTCAGCAACAGAGACCTGCAGAGGTGTGTGAACCTGAAGACTCTGAGGCTGGGGGCCAATGAAATTCACACAGTGGAGGAAGATTCTTTTTTTCACCTGAGGAATCTTGAATATTTGGATTTATCCTATAATCGCTTATCTAACTTATCATCCTCCTGGTTCAGGTCCCTTTATGTCTTGAAATTCTTAAACTTACTGGGA…
HQ343417	Bubalus bubalis	Laurasiatheria	TLR3	3	Single-domain	ATGAGCAGGCCTTTGCCTTATCATGTCTACTCCTTTTCGGGACTGTTGACCTGTTGGATATTATGTACATCTTCGGCCAACAAATGTACTGTTAGACATGAAGCAGCCGATTGCAGTCATCTGAAGTTGACTCAAATACCTGATGACCTCCCAACAAACATAACTGTGTTGAATCTTACCCATAATCAACTCAGAAGATTGCCAGCTGCCAATTTTACAAGATACAGCCAACTTACTATCTTGGATGGGGGATTTAACTCCATCTCAAAGCTGGAGCCAGAACTGTGTCAAAGTCTCCCTTGGTTGGAAATTTTGAACCTCCAACACAATGAGATATCTCAGCTTTCTGATAAAACCTTTATCTTCTGCATGAATTTGACTGAACTCCATCTAATGTCC…
HQ343416	Bubalus bubalis	Laurasiatheria	TLR4	4	Three-domain	ATGATGGCGCGTGCCCGCCTGGCTGCGGCTCTGATCCCAGCCACGGCCATCCTCTCCTGCCTGAGAACCGAGAGCTGGGACCCTTGCGTACAGGTTGTTCCTAACATTAGTTACCAATGCATGGAGCTGAATCTCTACAAAATCCCTGACAACATCCCCATATCAACCAAGATGCTGGACCTGAGCTTTAACTACCTGAGACATTTAGGCAGCCATAACTTCTCCAGCTTCCCAGAACTGCAAGTGCTGGATTTATCCAGATGTGAAATTAAGATTATTGAAGACGACACATTTCAGGGCCTAAACCACCTCTCCACCTTGATACTGACGGGAAACCCTATCCAGAGTTTAGCCTGGGGCGCCTTTTCTGGGCTCTCAAGTTTACGGAAGCTGGTGGCC…
HQ327990	Bubalus bubalis	Laurasiatheria	TLR5	5	Single-domain	ATGTCTGTGTCTTCACTCTCCCTTCTTCTCCACAGGATCATGGGAGACTGCCTTGACCTTCTCTTAGGAGTCGTACTCCTGACCAGTCCTGCACTTGGAATTTCTTCCTGCTTCTTCAATGGTTGGAGAGCCCTCTATCTTTCCTGCAACCTCACCCAAGTGCCCCAGGTCCCCAACACCACCAAGAGCCTCCTGCTCAGCTTCAACTATATCAGGACAGTCAGAACCACATCCTTCCCCTTCCTGGAGCAGTTGCAGCTGCTGGAGCTGGGAACTCAGTTTACTTCCTTGACCATTTACAGAGAAGCCTTCCGAAACCTGCCCAATCTCAGGATCCTGGACCTGGGTGGAAGTCAGATAGAATTCTTGCATCCAGACGCTTTTCAGGGACTGCCCCAC…
HQ327992	Bubalus bubalis	Laurasiatheria	TLR6	1	Three-domain	ATGATCAAAGACAAAGAATCTCCTATCAGAAGCTGTCATTTTGTTTACATTGTGGCCTTAGTATTTGGAACCATAATCCAGTTCTCTGATGAAAGTGAATTTGTGGTAGACATGTCAAAAACAAGCCTTGTTCATGTTCCCAAAGACCTGCCACCGAACACCAAAGTCTTAGACTTGTCTCAAAACAACATATCTGAGCTTCACCTGTCTGATGTCAGCTTTCTCTCAGGGCTGAAAGTTCTGAGACTTTCCTATAATAAAATCCAGGGCCTTGATATTAGTATTTTCAAGTTCAACCATGATTTGGAATATTTGGATTTATCTCACAATCAGTTGCAGAAGATATCCTGCCATCCAATCACCACGAGTCTCAAGCATTTAGACCTCTCATTCAATGAC…
GU903503	Bubalus bubalis	Laurasiatheria	TLR7	7	Single-domain	ATGGTGTTTCCAATGTGGACATTGAAGAGACAGTTTCCTATCCTTTTTAACATGATCCTAATTTCTGAACTCCTTGGGGCTAGATGGTTTCCTAAAACTCTGCCCTGTGATGTCACTCTGGATGCCCCAAATGCCCATGTGATTGTGGACTGCACAGACAAGCATTTGACAGAAATTCCTGGAGGTATTCCTGCCAATGCCACCAACCTTACCCTCACCATTAACCACATAGCAGGCATCTCTCCAGCCTCCTTCCACCGGCTGGACCATCTGGTGGAGATCGATTTCAGATGCAACTGCATACCTGTTCGACTGGGGCCAAAAGACAACGTGTGCACCAAAAGGCTACAGATTAAACCCAACAGCTTTAGCAAACTCACGTATTTAAAATCTCTTTAC…
GQ499855	Bubalus bubalis	Laurasiatheria	TLR8	7	Single-domain	ATGACCCTTCGCTTTTTGCTTCTGACCTCCCTTTTCCTGCTCATCTCTGATTCCTGTGAGTTCTTCACCGAAGCCAGTTATCCCCGAAGCTATCCTTGCGATGTGAAAAACGAAAATGGCTCTTTTATTGCAGAATGTAACAGTCGTCGATTACAGGAAGTACCCCAAACAGTGGACAAAGATGTGACAGAAGTAGACCTGTCTGATAATTTCATCACACAGATAACGAATGAATCCTTTCAAGGGCTGCAAAATCTGACTAAAATCAACCTGAACCATAATGCCAAGTCCCAGAGTGGAAATCCTGCTGTAAAGAAAGCTATGACTATTACAGACGGGGCATTTCTCAACCTCAAACACCTAAGGGAGTTGCTGCTGGAAGACAACCAGTTACAACAA…
HQ242779	Bubalus bubalis	Laurasiatheria	TLR9	7	Single-domain	ATGGGCCCCTACTGTGCCCCGCACCCCCTTTCTCTCCTGGTGCAGGCAGCGGCACTGGCAGTGGCCCTGGCCGAGGGCACCCTGCCTGCCTTCCTGCCCTGTGAGCTCCAGCCCCATGGTCAGGTGAACTGCAACTGGCTGTTCCTGAAGTCTGTGCCGCACTTTTCGGCTGGAGCCCCCCGGGCCAACGTCACCAGCCTCTCCTTAATCTCCAACCGCATCCACCACTTGCATGACTCCGACTTCGTCCACCTGTCCAACCTACGGGTCCTCAACCTCAAGTGGAACTGCCCACCGGCCGGCCTCAGCCCCATGCACTTCCCCTGCCACATGACAATTGAGCCCAACACCTTTCTGGCTGTGCCTACCCTGGAGGAGCTGAACCTGAGCTACAACGGC…
HQ327991	Bubalus bubalis	Laurasiatheria	TLR10	1	Three-domain	ATGAGACATATCAGAAGCATTTACATATTTTGTAGTATTGTTACGTCTGTGCTTAGTGGGGCTTCAGAGCTGCCAGAAGAAAGAGAATTGACTGCCAACTTCTCCAGCATGTCTTTAAGAAAGGTTCCTGAAGACTTGACCCCAATTACAACCACACTGGATTTATCCTATAATCTCCTTTCTCAACTCCAGCATTCAGATTTTCGTTCTCTCTCTAAACTGAAAGTTCTGATTCTATGCCACAACAGAATCCAAGAGCTGGATATCAAGACCTTTGAATTCAACAAGGAGTTAAGATACTTAGACGTGTCTAACAACAGACTGAAGCGTGTAGCCTGGTTCTCACTGGCGGGTCTCAGACACTTAGATCTGTCCTTCAATGACTTTGACACCGTGCCT…
JQ910167	Cairina moschata	Aves	TLR3	3	Single-domain	ATGGGAACTGATATTCTTTGTTGGAACAGCTTATCTTTGAGACTGGTGTCTGTCTGTTTGCTGTGTGCATCAGTTGGAAAGCAATGTCAAATCAGAAATACAATGGCAGACTGCAGTCACCTAAAACTGACTCAAATTCCTTCTGATCTCCCAAACAATATAACTGGTTTGGACATTTCTCATAATCAGCTAAAAAAACTATGTAATGCAAATCTGACCAAGTATAGCAAGCTGGTTTACTTAAATGCAGGATACAACATCATCTCTAAACTGCAACCAGAACTGTGCAAAAATTTGCCCCTGTTGCAAATTTTGGTGCTAGAACATAATCAATTGCATGAGCTCCCTGACGGAGCATTTGTTTCCTGCACCAACCTGACTGAGCTCAATCTAGGATAC…
ENSCJAG00000000831	Callithrix jacchus	Primates	TLR1	1	Three-domain	ATGACTAGCATCTTCCATTTTGCCATTATCTTCATGTTAATACTTCAGATCAGAACACAATTATCTGAAGAAAGTGAATTTTTAGTTGATAGGTCAAATAACGGTCTCATCCACATTCCTAAAGACTTATCCCAGAAAACAACAGTCTTAAATATATCACAAAATTATATATCTGAGCTACAGACTTCTGACATCTTATTACTGTCGAAGCTGAGGGTTTTGATAATTTCTCATAATAGAATCCAGTATCTTGATATCAGTGTTTTCAAATTCAACCAGGAATTGGAATACTTGGATTTGTCCCACAACAAGTTGGTTGAGATTTCTTGCCACCCTACTGTGAACCTCAGGCACCTGGACCTGTCATTTAATGCATTTGATGCCCTGCCTATATGCAAA…
ENSCJAG00000021811	Callithrix jacchus	Primates	TLR2	1	Three-domain	ATGCCACATACTTTGTGGATGGTATGGGCCTTGGGGGCCATCATCAGCCTCTCCAAGGAAGAATCCTCCGATCAGGCATCTCTGTCTTGTGACCACAATGGTATCTGCAAGGGCAGCTCAGGATCTTTAAACTCAATTCCCTCAGGGCTCACAGCAGCTGTAAAAAGCCTTGACCTGTCTAACAACAGGATCACCTACATTAGCAACAGTGACCTACAGAAGTGTGTGAACCTTCAGACTCTGGTGCTAACATCCAATGGAATTAACAGAATAGAGGAAGATTCATTTTCTTCCCTTGGCAGTCTTGAACATTTAGACTTATCCTATAATTACTTATCTAATTTATCATCCTCCTGGTTCAAGCCCCTTTCTTCTTTGACATCCTTAAACTTACTGGAA…
ENSCJAG00000006057	Callithrix jacchus	Primates	TLR3	3	Single-domain	AGGAAAAAGACTTTGCCTTACATCTACTTTTGGGGGGGACTTTTGCCCTTTGGGATGCTGTGTGCGTCCTCTGCCACCAGGTGCACTGTTAGCCACGAGGTTGCTGACTGCAGCCATCTGAAGTTGACTCAGGTACCCGATGACCTCCCTACAAACATAACCGTGTTGAATCTTACCCATAATCAACTCAGAAGATTACCAGCTGCCAATTTTACAAGGTATCGCCAACTAACTATCTTGGATGTAGGATTTAACACCATCTCAAAACTGGAGCCAGAATTGTGCCAAAAACTTCCCATGTTAAAAGTCTGGAACCTGCAGCACAATGAGCTGTCTCTACTTTCTGATAAAACTTTTGTCTTCTGCACGAATTTGACTGAACTCCATCTCATGTCCAAC…
ENSCJAG00000020384	Callithrix jacchus	Primates	TLR4	4	Three-domain	ATGATGCCTGCTTCATGCCTGGCTGGGATTCTGATCCCAGCCATGGCATTCCTCTCCTGCGTGAGACCAGAAAGCTGGGAGCCCTGCGTGGAGGTGGTTCCAAACATTACTTATCAATGCATGGAACTGAATTTCTACAAAATCCCTGACAACATCCCCTTCTCAACCAAGAACCTGGACCTGAGCTTTAACCCCCTGAGGCATTTAGGCAGCCATAGCTTCTTCAATTTCCCAGAACTGCAGGTGCTGGATTTATCCAGGTGCGAAATCCAGACAATCGAAGATGGGGCATATCAGAACCTAAGCCATCTCTCCACCTTAATATTGACAGGAAATCCTATCCAGAATTTAGCCCTGGGAGCCTTTTATGGACTATCAAGTTTACAGAAGCTGGTGGCT…
ENSCJAG00000022060	Callithrix jacchus	Primates	TLR5	5	Single-domain	ATGGGAGACCACCTGGACCTTCTCCTAAGAGTGGTGCTTGTGGCCAGTCCTGTGTTTGGAATTCCTTCCTGCTCCTCTGATGGTCGGATAGCTTTATATCGTTTCTGCAACCTCACCCAGGTCCCCCAGGTCCTCAACACCACTGAGAGGCTCCTGCTGAGCTTCAACTATATCAGGACAGTCACTGCTTCATCCTTCCCCTTCCTGGAGCAGCTGCAGCTGCTGGAGCTCGGGAGCCAGTATACCCCCTTGACCATTGACAAGGAGGCCTTCAGAAACCTGCCCAACCTTAGAATCTTGGACCTGGGAGATAGTCAGATAAACTTCTTGCACCCAGATGCTTTTCAGGGACTGTTCCACCTGTTTGAACTTAGACTGTTTTTCTGTGGTCTCTCCGAT…
ENSCJAG00000000829	Callithrix jacchus	Primates	TLR6	1	Three-domain	ATGACCAAAGACAGCGAACCTATTGTGAAAAGCTCCCGTTTTGTTTGCCTTATGATAATAATAGTTGGAACCATCATCCAGTTCTCCGACGAAAGTGAATTTGCAGTAGACAAGTCAAAAAGAGGCCTTATTCATGTTCCAAACGACCTACCGTTGAACACCAAAGTCTTAGATATGTCTCAGAACTACATAACCGAGCTTCGGGTTTCTGATGTGAGCTTTCTGTCAGAGTTGAAAGTTTTGAGACTTTCCCATAACAGAATCCAGCTACTTGATTTGAGTGTCTTCAAGTTCAATCAGGATTTGGAATACTTGGATTTATCTCATAATCAGTTGCAAAAGATCTCTTGCTATCCTATTGTGAGTTTCAGGCATTTAGATCTCTCATTCAATGACTTC…
ENSCJAG00000003924	Callithrix jacchus	Primates	TLR7	7	Single-domain	ATGGTGTTTCCAATGTGGACACTGAAGAGACAATTTCTTATCCTTTTTAACATAATCCTAATTTCCAAACTCCTTGGGGCTAGATGGTTTCCTAAAACTCTGCCCTGTGATGTCACTCTGGATGTTACAGAGAACCATGTGATCGTAGACTGCACAGACAAGCATTTGACAGAGATTCCTGGAGATATTCCCACCAACACCACGAACCTCACCCTCACCATTAACCACATACCAGACATCTCCCCAGCGTCCTTTCACAGACTGGACCACCTGGTAGAAATCGATTTCAGATGCAACTGTGTACCTATTCGACTTGGGTCAAAAAACAACGTGTGCACCAGGAGGCTCCAGATTAAACCCAGAAGCTTTAGTGGACTCACTTATTTAAAATCCCTTTAC…
ENSCJAG00000003929	Callithrix jacchus	Primates	TLR8	7	Single-domain	AATAGCTCCTGCAGCACGGGAAAGGACTCTAAAAAGGAAAACATGTTTCTTCAGCCATCAATGCTGACCTGCCTTTTCCTGCTAATATCTGGTTCCTATGAGTTATTTGCTGAAGAAAATTATTCTAGAAGCTATCCTTGTGATGAGAAAAAGAAAAATGGCTCTGTTATTGCAGAGTGCAGCAATCGTCGACTACATGAAGTTCCCCAAACGGTGGGCAAATATGTGACAGAACTAGATCTGTCTGATAATTTCATCACACACATAACGAATGAATCATTTCAAGGGCTGCAAAACGTCACTAAAATAAATCTAAACCACAACCTCAATGTACAGCACCAGGACAGAAATCCTGGTATACAGTCAAATGTCTTGAATATTACAGATGGGGCATTCCTC…
ENSCJAG00000006069	Callithrix jacchus	Primates	TLR9	7	Single-domain	ATGCTGTATGCGGCCACACGGGCCACGGTGAAAAAGGAGTTTGGAGGTGGCCACATCAAGGATGAGCTCTTTGGGACCGTGAAGGATGACCTCTCTTTTGCTGGGTACCAGAAACACCTGTCATCCTGTGCAGCACCTGCCCCGCTAACCTCGGCCGAGAGAGAGCTTCAGCAGATTCGCATCAACGAGGTGAAGACAGAGATCAGCGTGGAAAGCAAGCACCAGACCCTGCAGGGCCTCGCCTTCCCCCTGCAGCCCCAGGCCCAGCGGGCACTCCAGCAGCTCAAGCAGAAGACAGTCAACTACATCCAGCTGAAGCTGGACTTGGAGCGGGAGACCATTGGGCTGGTGCACACAGAGCCCACGGATGTGGCCCAGCTGCCCTCCCGGGTGCCCCGA…
ENSCJAG00000000842	Callithrix jacchus	Primates	TLR10	1	Three-domain	ATGAGACTCATCGGAAACATTTACATATTTTGTAGTATTGTTATGACAGTAGAGGGTGAGGTTCCAGAGCTGCCAGGAGAAAGGGAGCTGATGACCAACTGCTCCAACATGTCTCTAAGAAAGGTTCCTGCAGACTTGACCCCAGCCACAACCACACTGGATTTATCCTATAACCTCCTTTTTCAACTCCAGAGTTCAGATTTTCATCCTGTCTCCAAACTGAAAGTTTTGATTCTATGCCATAACAGAATCCAGCAGCTGAATCTCAAAATCTTTGAATTCAACAAGGAGTTAAGATATTTAGATTTATCTAATAACAGACTGAAGAGTGTAAGTTGGTATTCACTGGCAGGTCTCAGGTATTTAGATCTTTCTTTTAATGACTTTGACACCATGCCT…
XM_007889182	Callorhinchus milii	Chondrichthyes	TLR1L	1	Three-domain	ATGGCAATAACCTACAATAGGAAATGCCAGCAAGTCAGGAGAAGTGGAGCAGATCCAAGGCTGTTTTTTCAATTATTTGAACAAAATAGCCTGAGGAAACAAGTGAAATATACGTCAGCTGGAGAAGGGCAGGAGACAATAACTACAAGAAAACAAACTGCCATGGCTAATATTCTCTTCTTTGTCATCTGGATTGTAACTTGTAAAACCTGCTGCAGTTTGTGTTTTACTGCTGAAAAAGGTACTATTATAAACAATTCCTTCAGGTCTTTGACCACTGTCCCAGAACGTTTAGCAAGTCATGTAAAGCTGCTGGATTTATCACAAAACAAGATCACTGAGATTCAGATCACAGACTTTGCCTCTCTTCCCTTGCTAAAGAGTTTGAATTTGTCGTCC…
XM_007903987	Callorhinchus milii	Chondrichthyes	TLR2	1	Three-domain	ATGAGAACCATGAGAGGTGTCAGTGTGTGGACGCTGCTTGCTGCTGCATGTGTTTACCTGGACATTGCTCGCTCAGAGGCAGACACCTGTCAAAGATGTGACTCCAGCAACTTCTGTAACTGCTCTTCAATGAACTTAGTGACTATTCCACGTGTGTTGGAGAAAGTCTCAAGATTGAACCTCTCCTACAACTTCATAACGCACATCAAGGAAACTGATCTCACTAAGCATATTAAACTCAAAGTACTTATGCTACAATCAAATGAAATACAGTCTATTGATGACCAGGCATTTAAGAGCAACGTGGTCCTAGAATACCTTGATTTGTCCAATAACTCCTTGATCCAACTCTCACCAGCTTGGTTTCTGCATCTTTCCAAATTACAACACCTGGATCTT…
XM_007904038	Callorhinchus milii	Chondrichthyes	TLR2	1	Three-domain	ATGAGAACCATGAGAGGTGTCAGTGTGTGGACGCTGCTTGCTGCTGCATGTGTTTACCTGGACATTGCTCGCTCAGAGGCAGACAGCTGTCAAAAATGTGACTCTAGCAACTTCTGTAACTGCTCTTCAATGAACTTAGTGACTATTCCACGTGTGTTGGAGAAAGTCTCAAGATTGAACCTCTCCTACAACTTCATAACGCACATCAAGGAAACTGATCTCACTAAGCATATTAAACTCAAAGTACTTATGCTACAATCAAATGAAATACAGTCTATTGATGACCAGGCATTTAAGAGCAACGTGGTCCTAGAATACCTTGATTTGTCCAATAACTCCTTGATCCAACTCTCACCAGCTTGGTTTCTGCATCTTTCCAAATTACAACACCTGGATCTT…
XM_007892819	Callorhinchus milii	Chondrichthyes	TLR3	3	Single-domain	ATGAAAATGCATTTCCAAATCTTCACTTTATGCCTTGGATTTGTGGTACTGTATCTTAGTGCCTTTGCCTCTAGCCACCATTGTAAAATAGAGGGTCAGTTTGCTGACTGCAGTCACTTGAGGCTTTTGGAGGTCCCTTCAGATCTACCAGACAACATCACCATCCTGAATCTCTCTCACAACCAGCTGAGGCGCTTACCTTCTTCTATACTATCCAAGTACAGACAACTCCAGAATCTGAGGGCTGGATACAATGTCATTCCTAAACTGGAAGAGGGTCTGTGCAAGAGTCTGCCCTTCCTGCAAGTGTTAAATCTGGAACACAACCAGTTAAGCCATCTGATTCTACCCTATTTCCTTTATTGTGCCAACCTGACTGAACTGTATTTACAGTTTAAC…
XM_007891618	Callorhinchus milii	Chondrichthyes	TLR7	7	Single-domain	ATGATGTTAATAGACGCACAAGACCTGGTGCTTTACTTCCTCTTTCTATTCACAAATTCTGAAGTAACTGCAAACAGCTGGTTTCCAAGAAGTCTCCCATGTGATGTGAAGCACGATGTAGCCTCAGTGGTTGTTGACTGCAGTGAACGTGATCTGACAAAAGTGCCGAAGGGTTTTCCGTCGAATGCCACCAACATCACCCTTACCATTAATCACATCTCAATTATCACCAAAATAGCATTTGCTGGACTCAACAGCCTCACTGAAATTGAACTGCAATGCAACTGCATACCTGTCAGATTGGGACCAAAGGACCGTATATGCTTCAACCCATTACAGATAGAGAAAGGAGCCTTCTCGTCTTTACCTGCATTGAAGTCATTGTACTTAGATGGCAAT…
XM_007891825	Callorhinchus milii	Chondrichthyes	TLR8	7	Single-domain	ATGGTCCTCACTGAACAGCCACAGAAGCTTGCCAAAGAGTTCTCTCAACGTCTGGCGATGGATGCAGTTTTAGCCGGCCGTATTCAGCTAAAATTCTGTGGTCCCCAAGCCTTGGCTCTTGCCAACCTGCCAACCCCTTGGGAATCAGGCAAGCAATTTGGGGAAAAATTGGGAGATAGTACGCATTCCATTCCAGGCGCAGACATTTTCACGTGTAGGTGGCATACGTTCTATGGGCTCCCTGTCTCTCAGCAGATCGAATACAAGTTCTTCACCTACAAATCCCTTTGCTCCTTTAACAAATTTGTTCCTCACTACTTTGTAGTTCCATCTTCCACACCAAACCCCCATGGGTTGGAGTGTAATTCCCAGTTTAATGATGAGTTATTGGGAACTTCT…
XM_007890298	Callorhinchus milii	Chondrichthyes	TLR9	7	Single-domain	ATGTGTAGCGCAGGAACCTGGAGAAACTGCTGTCAAATCTGCCTTGTGCTCATCAACAGCTGCCTCGTGATGGGCATTTTTCCCATTTATCTGCCCTGTGATGGCAACGTGAGCTCTGCCAATGTAGATTGCAGCAAACGGGATTTGACCTCAGTGCCAAAAATTAAGTCAGCAAATATCACCAACCTGTTTCTGAACAACAATCACCTGGAATTGATAGAACTCGATGCCTTTTCCGGGCTCCCGTCACTGGAGAATTTGGATTTGAGCATGAACTGTTTGCCCGGGAAAATGCGACCTCCAGGGCTGGATTGCCAAGTGACCATACAGCCCGGAGCTTTCGTTCGTCTCCACCATTTAACGTCCTTAAATCTAGCAGGGAACAGCTTGACAATCATA…
XM_007910264	Callorhinchus milii	Chondrichthyes	TLR14	1	Three-domain	ATGGAATTGGACGGCCTGAGCCAACTCAAGGTCCTCTCGCTGAAATACAACAGGATTTCCTGGCTTCACCCCAAAGCTTTCGCTTCGAACCGCCAGCTCGAACACCTGGACCTCTTCAACAATTCCTTGACCGCCATTCCCGACCGTGTCTTGAGCCCATTGAGAAGCCTCCGTCGGCTTGATATGTCCAATAACCTCTACACGTCTGCCAAGCTGGGACCAATCTTCTCCCAGCTCCCCTTGTTCAGGCACCTGTCGATGGGCGGGAGCCTGATCCCGGCCATATTGGTCGGAGACTTCAAGGTGCTTCGCAATGTCTCATTGGAACAGTTTGCTCTGAAGGCTCAGTCCAGCTTGCCCAAATACCAGCCTGGGGCTTTGGCAGAGGTGCGGACCGAG…
XM_007906265	Callorhinchus milii	Chondrichthyes	TLR22	13	Single-domain	ATGTGCCGTGTCTCTCATCTGTTGGTGTTGGTGTGTGTGTGTCAGTACGTGAGCCAGAGGCGGGGGCTGAGCTTCTCACTGTCTCACTGTCAGGTCCACGGGTCACTGTGGGACAAAACTGACCTGAAGGTCCTGTGTTACAGGATGCAACTGGTCTCAGTCCCGGGATACATCCCCAATAACACCCAGGACCTGGATTTGTCGGAGAATAGGATCGTCTCCCTGCAAGGAGCCAGCTTCCAGCACCTGCAGAGGTTACAGACCTTGAACGTGTCCAAGAATCAGATCCAGGAGGTGAGCCCCGGGGCTTTGAGCAGCTTGAGGAATCTCACTCTTCTCAACCTGGCCTTCAACCGATTCAGCCAGCTCAGCCAGGACACCTTCTCTGGCCTGACTTCC…
XM_007898660	Callorhinchus milii	Chondrichthyes	TLR25	1	Three-domain	ATGTCCTACCAGGTTTGCCTGTTCTGGTTGCTCTTTTATTCCTCCATGGGATGGACTGCATCACAAGACTGGGGAATGCCATCATGTGCAAAAAAGGGGGTTTGGATCAATCGTTCACATCAGCACTTGAAAGAAATCCCAAAAGACCTGCCAGAGTCCACACAGTACTTGGATCTTTCTTACAACAATCTGACAAGCCTTAATGATGTGGACTTGCAGCTACTTCAAAACCTATGCTTCCTACGATTGTCTAACAACAGGATTCGGTTTGTCTCTGAAGCTTGCTTTCAAATGAATTCAAACCTGGAGATTTTAGATCTCTCTCACAATCTATTGGAGACAATCCCATACTTGCCATTGAGATACGTTTTGGGTTTGAGGGTCCTTGACATCTCAGGC…
XM_007895690	Callorhinchus milii	Chondrichthyes	TLR27	1	Three-domain	ATGACAGGCAGGCCAGAGGCCAAGATCGTAGCAATTGGTTCAGTTGCTATCTTGAGCTCTCTGCTCATGACTGTTTGCTCTGCACCACTGGAGAAGAGAAGCGCTCATTCAGTGAACTGCTCAAGAATTGGATTTCCAAATATTCCGTGCGCCGTGACACCATACACTGAGATCCTGGACCTGTCCCACAACCAAATGACAAGAATCCAACAGCAATATTTCAAAACACTTTCCAAACTGAAAAGGCTGATTCTTTCATTCAACAAGATCGCTGCTATAGAACCTGGAGCATTTGCAAATAACTCAGAGCTGCAGCACCTCGACCTTTCGAATAATTCTTTGCACGATATTGCAATTTTGCCATTTAATCACCTCAAGTCGTTGACCTACCTAGATATC…
JX453495	Camelus bactrianus	Laurasiatheria	TLR2	1	Three-domain	ATGCCACGTGCTTTGTGGACAGTGTGGGTCTTGGCAGCAGCAATCAGCCTCTCCAAGGAAGGGGCCCTTGATCAGGCCCATTCTCTGTCTTGTGACCTCACTGGCGTCTGTGATGGCCGTGCCAGATCTTTAAACGCCATCCCCCCAGGGCTCACGGCAGCTGTGAAAAGCCTTGACCTGTCCGATAACAAGATCACCTATGTCGGCAACAATGACCTGCAGAGGTGTGTGGGCCTCAAGGCCTTGAGGCTGGGGTCCAATGGAGTCCACACAATAGAGGAAGATTCCTTTTTTCCCCTGAGGAGCCTCGAACATTTGGACTTATCCTATAATCGCTTGTCTAACTTATCACCTTCCTGGTTCAGGACCCTTTCTGCCTTGAAATTCTTAAACTTGCTG…
XM_006185604	Camelus ferus	Laurasiatheria	TLR1	1	Three-domain	ATGACTAAAATGAAGTCTGGCATCTTCCATTTTGCCACCATCTTCATATTAACACTTGAGATCAGAATCCAATTATCTGATGAAAGTGAATTTTTAGTTGATAGATCAAAAACAGGTCTCATCTGTGTTCCCAAAGACATACCCCTGAAAACAACAGTCTTAGATATATCACAAAACTCTATTTCTGAGCTTCAGGCACCTGACATCCTATCACTATCAAAACTGAAAATTTTGATACTTTCTCATAATAGAATCCAGTATCTTGATATCAGTGTTTTCAAATTCAACCAGGAATTAGAATACTTGGATTTGTCCCACAACAAGCTGGAGCAGATTTCTTGCCACCCTATTCTGAACCTCAAGCACTTAGACCTCTCATTTAATGCATTTGATGCCCTG…
XM_006190832	Camelus ferus	Laurasiatheria	TLR2	1	Three-domain	ATGCCACATGCTTTGTGGACAGTGTGGGTCTTGGCAGCAGCAATCAGCCTCTCCAAGGAAGGGGCCCTTGATCAGGCCCATTCTCTGTCTTGTGACCCCACTGGCGTCTGTGATGGCCGTGCCAGATCTTTAAACGCCATCCCCCCAGGGCTCACGGCAGCTGTGAAAAGCCTTGACCTGTCCGATAACAAGATCACCTATGTCGGCAACAATGACCTGCAGAGGTGTGTGGGCCTCAAGGCCTTGAGGCTGGGGTCCAATGGAGTCCACACAATAGAGGAAGATTCCTTTTTTCCCCTGAGGAGCCTCGAACATTTGGACTTATCCTATAATCGCTTGTCTAACTTATCACCTTCCTGGTTCAGGACCCTTTCTGCCTTGAAATTCTTAAACTTGCTG…
XM_006178366	Camelus ferus	Laurasiatheria	TLR3	3	Single-domain	ATGAGCAGGCGTTTGCGATATCATATCTACTCCCTTTTGGGGCTGTTCCCCTTCTGGATACTGTGTACATCTTCTAGATGTGCTGTTAGACACCAAGTAGCCGACTGCAGTCACCTGAAGTTGACTCAAATTCCTGATGACCTCCCGGCAAACATAACAGTGTTGAATCTTACCCATAATCAACTCAGAAGATTACCACCTGCCAATTTCACAAGATACAGTCAACTAATTGTCTTGGATGGAGGATTTAACTCCATCTCAAAGCTGGAGCCAGAATTGTGCCAAAGTCTGCCTTTGTTGGAAATTTTGAACCTCCAACACAATGAGCTGTCTCAACTTTCTGATAAAACCTTTCTCTTCTGCATGAATTTGGCTGAACTCCATCTAATGTCCAATTCA…
XM_006191666	Camelus ferus	Laurasiatheria	TLR4	4	Three-domain	ATGATGCCTCACACCCACCTAGCTGTGGCTCTGATGACAGCCATGGCCTTTCTCTCCTGCCTGAGATCCGAGAGCTGGGAACCCTGTGTGCAGGTGGTTCCTAACATTAGTTACCAATGCATGGAGCTGAATCTCTACAAAGTCCCAGACAACATCCCCACATCGACCAAGATACTGGATCTCAGCTTTAACCACCTGAATCATTTAGGCAGCCATAGCTTCTCCAGGTTCCCAGAACTGCAGGTGCTGGATTTATCCAGATGTGAAATTCAGATGATTGACGATAATGCGTATCAGGGGCTAAACCACCTTGCCACCTTGATATTGACGGGAAACCCTATCCAGAGTTTAGCCCTGAGAGCCTTTTCTGGAATACCGAGTTTACAGAAGCTGGTTGCT…
XM_006188136	Camelus ferus	Laurasiatheria	TLR5	5	Single-domain	ATGGGAGATCATCTTGACCTTCTCTTAGGAGTGGTGCTCATGGCCAGTCCTGTGCTTAGAATTTCTTCCTGCTCCTTCGATGGTCAGATGGCCTTATATCGTTTCTGCAACCTCACCCAGGTCCCCCAGGTCCCCAATACCACCAAGAGCCTCCTGCTAAGCTACAACTACATCAGGACAGTCACAACCACATCCTTCCCTGTCCTGGAGCAGCTGCAGCTGCTGGAGCTCGGGACTCAGTTCACCCCTTTGACCATTGACAAAGAAGCCTTCAGAAACCTGCCCAATCTTAGAATCTTGGACCTGGGCCAAAATCAGGTAGACTTCTTGCATCCAGATGCTTTTCAAGGACTGCCCCATCTCTCTGAACTTAGACTGTTTTATTGTGGTCTCTCCGAT…
XM_006185606	Camelus ferus	Laurasiatheria	TLR6	1	Three-domain	ATGACCAAAGACAAAGACTCTACTGTCAGAAGCTTTCATTTTGTTTACATCATGACTTTAATATTTGTAACCATAATCCAGTTCTCTGATGAAAGCGAATTTGTGGTAGACATGTCAAAACTAGGCCTTACTCATGTTCCAAAAGACCTGCCACCAGAAACCAAAGTCTTAGATTTGTCTCAAAACAACATATCAGAGCTTCACCTCTCTGACGTCAGCTTTCTCTCAGGGCTGAAAGTTTTGAGGCTTTCTCGTAATAGAATTCAGTGCCTTGATGTTAGTATTTTCAAGTTCAACCAGGATTTGGAATATTTGGATTTATCTCACAATCGCTTGCAGAAGGTGTCCTGCCATCCCATCATGAGTCTCAAGCATTTAGACCTCTCATTCAATGACTTT…
XM_006193069	Camelus ferus	Laurasiatheria	TLR7	7	Single-domain	ATGGTGTTTCCACTGTGGACGTTGAAGAGACAACTTCTTATCCTTTTTAACGTGATTCTAATTTCTGAATTCCCTGGGGCTATATGGTTTCCTAAAACTCTGCCCTGTGATGTCACTCTGGATGCTCTGAATGCCCATGTGATCGTGGACTGCACAGACAAACATTTGACAGAAATTCCTGGAGATATTCCCACCAACGCCACCAACCTCACCCTCACCATTAACCACATAGCAGACATCTCTCCAGCCTCCTTCCACCGGCTGGACCATCTGGTAGAGATCGATTTCAGATGCAACTGTATACCTGTTCGGCTGGGCCCAAAAGACAACGTGTGCACCAAAAGGCTGCAGATTAAGCCCAGCAGCTTTAGTAGACTTTCTTATTTAAGAGCTCTTTAC…
XM_006193070	Camelus ferus	Laurasiatheria	TLR8	7	Single-domain	ATGACCCTTCACTTTCTGCTTCTGACCTGCCTTTTCCTGCTTGTCTCTGATCCCTGTGAGTTCTTCACTGAAGCAAACTATTCTAGAAGCTATCCTTGCGATGAGAAAATCCAAAATGGCTCTGTGATTGCCGAGTGCGACAATCGTCGACTACAGGAAGTGCCCCAAACGGTGGGCAAATATGTGACAGAACTCGACCTGTCCGGTAATTTCATCCGACACATAACAAACGAATCATTTCAAGGGCTGCAAAATCTGACTAAGATAAATCTAAACCACAACGCCAGGCTATGGCCCCAGAATGTGAATCCCAATATAAACAATGGGATGACTATCACAGACGGGGCGTTTCTCAACCTACAGAAACTCAGGGAGTTACTGCTGGAAGACAACCAGTTA…
XM_006179985	Camelus ferus	Laurasiatheria	TLR9	7	Single-domain	ATGCCGGGCTACAAGTGCAGCATCAAGGAGCGCATGCTCTACTCCAGCTGCAAGAGCCGCCTCCTTGACTCCGTGGAGCAGGACTTCCAGCTGGAGATTGCCAAGAAGGGAATCTGCCGCGGCACCCTGCACCCTCTTTCTCTCCTGGTGCAGACGGCGGCACTGGCTGCAGCCCTGGCCCAGGGCACCCTGCCTGCCTTCCTTCCCTGTGAGCTCCAGCCCCACGGCCTGGTGAACTGTAACTGGCTGTTCCTGAAGTCCGTGCCCCACTTCTCGGCGGCGGCGCCCCGGGCCAACATCACCAGCCTCTCCTTGCTCTCCAATCGCATCCACCACCTGCACAACTCCGACTTTGCCCACCTGTCCAGCCTGCGGAGTCTCAACCTCAAGTGGAACTGC…
XM_006185602	Camelus ferus	Laurasiatheria	TLR10	1	Three-domain	ATGAGACATATCAGAAGCATTTACCTATTTTGTTGTATTGTTATATCAGTGCGTGGTGGGGCTTCAAAGCTGCTGGAAGAAAGGGAATTGACTATCAACTGCTCCAACATGTCTTTAAGAAAGGTTCCCACAGACTTGACCCCAAGCGCAACCATGCTGGATTTATCCTACAACCTCCTTTTTCAACTCCAGCGTTCAGATTTTCATTCTGTCTCTAAACTGAAAGTTTTGATTCTGTGCCATAACAGAATCCAGGAGCTAGATATCAGGACCTTTGAATTCAACACAGAGTTAAGATATTTAGATGTGTCTTACAACAGATTGAAGATGGTAACCTGGTACTCACTGGTGGGTCTCAGACATCTCGATCTTTCCTTCAATGACTTTGATACTGTACCT…
ENSCAFG00000024010	Canis lupus familiaris	Laurasiatheria	TLR1	1	Three-domain	ATGATGAAAACTAATCCTAGCATCTTCCAATTTGCCATCATCTTCATATTAATACTTGAGATCAGAATACAATTGTCTGAAGAAAGTGATTTTCTAGTTAACAGATCAAAAGCAGGTCTCTTTCACATTCCCAAAGACCTATCCCTGAAAACAACAATCTTAGATATATCACAAAACTATATATCTGAGCTTCAGACTTCTGACATCCTATCACTATCAAAGCTGAGGATTTTGATTGTTTCTTATAATAGAATTCAATATCTTGATATCAGTGTTTTCAAATTCAACCAGGAATTGGAATACTTGGATCTGTCCCACAATGAGTTGGGGAGGATTTCTTGCCATCCTACCGTGAACCTCAAGCACTTAGACCTTTCATTTAATGCATTTGATGATCTA…
ENSCAFG00000008351	Canis lupus familiaris	Laurasiatheria	TLR2	1	Three-domain	ATGTCACGTGTTTTGTGGACATTGTGGGTTTTGGGGGCTGTAACCAACCTCTCCAAGGAAGAGGCCCCTGACCAGTCTTCTTCTCTGTCCTGTGACCCCACTGGTGTCTGCGATGGCCGCTCCAGATCTTTGAACTCCATGCCCTCAGGGCTCACAGCAGCTGTGAGAAGCCTTGACCTCTCCAACAATGAGATCACCTACATTGGCAACAGTGACCTTCGGGATTGTGTGAACCTCAAGGCTCTGAGGCTGGAGTCTAATGGAATTAACACAATAGAGGAAGAATCTTTTTTTTCCCTGTGGAGTCTTGAACATTTGGACTTATCTTATAACCTCTTATCTAACTTATCATCCTCCTGGTTCAGGCCCCTTTCTTCATTGAAGTTCTTAAACCTACTG…
ENSCAFG00000007406	Canis lupus familiaris	Laurasiatheria	TLR3	3	Single-domain	ATGAGCCAGAGTTTGCTTTATCATATCTACTCCTTTTTGGGACTGTTGCCTTTTTGGATACTGTGTACATCCTCTACCAATAAATGTGTTGTTAGACATGAAGTAGCTGACTGTAGTCACCTGAAGTTGACTCAAGTGCCTGATGACCTCCCAGCAAACATAACAGTGTTGAATCTCACCCATAATCAGCTCAGAAGATTACCACCTGCCAATTTTACAAGATATAGTCAACTTACTATCTTGGATGGAGGTTTTAACTCCATCTCAAAACTGGAGCCAGAATTGTGCCAAAAACTACCCTTGTTGGAAATTTTGAACCTCCAACACAATGAGCTATCTCACCTTTCAGATCAAACTTTTGTCTTCTGCGTGAATTTGACTGAACTCCATCTAATGTCC…
ENSCAFG00000003518	Canis lupus familiaris	Laurasiatheria	TLR4	4	Three-domain	ATGATGTCTCCTACCCGCCTGGTTGGGATATTGATCCCAGCCATGGCCTTCCTCTCCTGCCTGAGACCTGAGAGCTGGGACCCTTGCATGCAGGTGGTTGCTAACACTACTTACCAATGCATGGAGCTGAATCTCAGCAAAATCCCCAACAACATCCCCACATCAACCGAGAAACTGGACCTGAGCTTTAACCCCCTGAGGCATTTAGGCAGCCATTGCTTCTCCAACTTCCCAAAACTGCAGGTGCTGGATTTATCCAGGTGTGAAATTCAGGTAATTGAAGATGATGCATATCAGGGCCTAAACCACCTCTCCATCTTGATATTGACAGGAAACCCTATCCAGAGATTATTTCCAAGAGCCTTTTCTGGACTATCAAGTTTAAAGACGCTGGTGGCC…
NM_001197176	Canis lupus familiaris	Laurasiatheria	TLR5	5	Single-domain	ATGGGCCGCCAGCTGGGCCGCGCACTGGGGCTGCTGCTTGTGGCCGGCGCCGTGGCCGCGGCATCCTGCTGCGTGGCTGACGGCCGGAGGGCCCTGTACCGCTCCTGCAACCTCAGCCAGGTGCCCCCGGTCCCCAGCACCACCGAGATCCTCCTGCTGAGCTTCAACTACATCCGGGCCGTCACCCGCGCCTCGTTCCCCCTCCTGGAGCGGCTGCAGCTGCTGGAGCTGGGGACGCAGCAGACGCCCTTCAGCGTCGACAGAGAAGCCTTCAGGAACCTGCCCAACCTGCGCACCCTGGACCTGGGCAACAGCCGGGTGGATTTCCTGCATCCCGACGCCTTCCAGGGGCTGCCCCACCTGCAGGAACTCCGGCTGTTCGCCTGTGGCCTCTCCGAC…
ENSCAFG00000016172	Canis lupus familiaris	Laurasiatheria	TLR6	1	Three-domain	ATGATCAAAGACAAAGACTCTATCACTGGAAGCTTCCATTTTGTGTACATTGTGACCTTAATAGTTGGAACCATAATCCAATTCTCTGATGAAAGTGAATTTACAGTAGACATGTCAAATATGAACCTTACTCATGTCCCAGAAGACCTGCCACCAAAAACCAAAATCTTAGATATGTCTCAGAACAATATATCTGAGCTTCACCTCTCTGACATGAGCTATCTCTCAGGACTAAAAATATTGAGAATTTCTCATAATAGAATCTGGTGGCTTGATTTTAGCATTTTCAAGTTCAACCAGGATTTGGAATATTTGGATTTATCTTACAATCAGTTACGGAACATGTCCTGCCATCTTATCAGGAGTCTCAAGCATTTAGACCTCTCATTCAATGACTTT…
NM_001048124	Canis lupus familiaris	Laurasiatheria	TLR7	7	Single-domain	ATGGTGTTTCCAATGTGGACATTGAAGAGACAGTTCTTTATCCTTTTGAACATAATCCTGATTTCCAAACTCCTTGGAGCCAGATGGTTTCCTAAAACTCTGCCCTGTGATGTCAGCCTGGATGCTCCGAAGGCCCATGTGATTGTGGACTGCACGGACAAGCACCTGACGGAAATCCCGGGAGGTATTCCCTCCAACGCCACCAACCTCACCCTCACCATTAACCACATACCCGGCATCTCTCCAGCCTCCTTCCACCAGCTGGACTATCTGGTAGAGATCGATTTCCGATGCAACTGTATACCTGTTCGACTGGGGCCGAAAGACCATCTGTGCACCAGGAGGCCACAGATTAAACCCAGAAGCTTTAGCAGCCTCACTTATTTGAAATCCCTTTAT…
ENSCAFG00000023498	Canis lupus familiaris	Laurasiatheria	TLR8	7	Single-domain	ATGAGCCCTCGGTCTTTGGTTCTGACCTGCCTTTTCTTGCTCATCTCTGACTCCTATGAGTTCGTCACCAAAGCAAATTATTCTAGAAGCTATCCTTGTGACGAGAGAAGACAGAATGGCTCTGTTATTGCAGAGTGCAACGGTCGTCGACTTCAAGAAGTTCCCCAAACAGTGGGCAAGTACGTGACAGTGCTAGACCTGTCTGATAATTACATCACACACATAACAAACGAATCATTCCACGGGCTGCAAAATCTCACTAAGATCAATCTAAATCACAACGCCAACCCACAGCACCTGAGTGAAAATCCTGATAACAAAAATGGCATGAATATCACAGATGGGGCATTCCTCAACCTACAAAACCTAAACCAGTTACTCCTTGAAGACAACCAGTTA…
ENSCAFG00000023201	Canis lupus familiaris	Laurasiatheria	TLR9	7	Single-domain	ATGGGCCCCTGCCGTGGCGCCCTGCACCCCCTGTCTCTCCTGGTGCAGGCTGCCGCGCTAGCCCTGGCCCTGGCCCAGGGCACCCTGCCTGCCTTCCTGCCCTGTGAGCTCCAGCCCCATGGCCTGGTGAACTGCAACTGGCTGTTCCTCAAGTCCGTGCCCCGCTTCTCGGCAGCTGCACCCCGCGGTAACGTCACCAGCCTTTCCTTGTACTCCAACCGCATCCACCACCTCCATGACTATGACTTTGTCCACTTCGTCCACCTGCGGCGTCTCAATCTCAAGTGGAACTGCCCGCCCGCCAGCCTCAGCCCCATGCACTTTCCCTGTCACATGACCATTGAGCCCAACACCTTCCTGGCTGTGCCCACCCTAGAGGACCTGAATCTGAGCTATAAC…
ENSCAFG00000016175	Canis lupus familiaris	Laurasiatheria	TLR10	1	Three-domain	ATGAAACGTATCAGAAGCATTTATATATTTTGTAGTATTGCTATATCAGTGCAGGGCTGGGCTTCGAAGCTGCCAGAAGAAAGGGAGTTGACAACCAATTGCTCCAACATGTCCCTAAGAAAAATTCCTGCAGACTTGACCCCAACCACAACCACACTGGATTTATCCTACAACCTCCTTTCTCAACTCCAGAGTTCAGATTTTCGTTCTGTCTCTAAACTGAAGGTTTTGATTCTCTGCCATAACAGAATTCAAGAGCTGAATATCAAGATCTTTGAATTTAACAGAGAGTTAAGATATTTAGATTTGTCTTACAACAGATTGAAGATTGTAACTTGGTATTCACTGGCAGGTCTCAGGCATTTGGATCTTTCTTTCAATGACTTTGACACCGTGCCT…
XM_005681505	Capra hircus	Laurasiatheria	TLR1	1	Three-domain	ATGACTAAAAAGAATTCTAGCATCTTCTATTTTGCCATCATCTTTATATTAATACTTGAGATCAGAACTCAATTATCTGATGAAAGTGAATTTTTAATTGACAGGTCAAAAAGAGGTCTCACCTATGTTCCCAAAGACTTATCCCTGGAAACAACCATCTTAGATATATCATACAACTATATTTCTGAGCTTCAGACGCCTGACATCCTCTCACTATCAAAGCTGAAGATTTTGATAATTTCTCATAATAGAATCCAGTATCTTGACTTGAGTGTTTTTAAATTCAACCAGGAACTGGAATACTTGGATTTGTCCCACAACAATTTGGAGAAGATTTCTTGCCACCCTACTCTGAACCTCAAGCACTTAGACCTCTCATTTAATGCATTTGATGCCCTG…
NM_001285603	Capra hircus	Laurasiatheria	TLR2	1	Three-domain	ATGCCACGTGCTTTGTGGACAGCGTGGGTCTGGGCTGTAATCATCCTGTCCATGGAAGGAGCCTCTCATCAGGCTTCTTCTCTGTCTTGTGACCCAACTGGTGTCTGTGATGGCCATTCCAGATCTTTAAACTCCATCCCCTCTGGTCTCACAGACGGTGTGAAAAGCCTTGACCTGTCCAACAACGAGATCACCTATGTCAGCAACAGAGACCTGCAGAGGTGTGTGAACCTGAAGACTCTGAGGCTGGGGGCCAATGAAATTCACACAGTGGAGGAAGATTCTTTTTTTCACCTGAGGAATCTTGAATATTTGGATTTATCCTATAATCGCTTATCTAACTTATCATCCTCCTGGTTCAGGTCCCTTTATGCCTTGAAATTCTTAAACTTACTGGGA…
XM_005698737	Capra hircus	Laurasiatheria	TLR3	3	Single-domain	ATGAGCAGGCCTTTGCCTTATCATATCTACTTCTTTTTGGGACTGTTGACCTGTTGGATATTATGTACATCTTCGGCCAACAAATGTACTGTTAGACATGAAGCAGCCGATTGCAGTCATCTGAAGTTGACCCAAATACCTGATGACCTCCCAACAAACATAACTGTGTTGAATCTTACCCATAATCAACTCAGAAGATTGCCAGCTGCCAATTTTACAAGATACAGCCAACTTACTATCTTGGATGGGGGATTTAACTCCATCTCAAAGCTGGAGCCAGAACTGTGTCAAAGTCTCCCTTGGTTGGAAATTTTGAACCTCCAACACAATGAGATATCTCAGCTTTCTGATAAAACCTTTATCTTCTGCATGAATTTGACTGAACTCCATCTAATGTCC…
NM_001285574	Capra hircus	Laurasiatheria	TLR4	4	Three-domain	ATGATGGCTCGTGCCCGCCGGGCTGCGGCTCTGATCCCGGCCATGGCCATCCTCTCCTGCCTGAGAACCGAGAGCTGGGACCCTTGCGTCCAGGTTGTTCCTAACATCAGTTACCAATGCATGGAGCTGAATCTCTACAAAATCCCCGACAACATCCCCGTATCAACCGAGATGCTGGACCTGAGCTTTAACTACCTGAGACATTTAGGCAGCCATAACTTCTCCAGGTTCCCAGAACTGCAAGTGCTGGATTTATCCAGATGCGAAATTAAGATTATTGAAGACAACACATTTCAAGGCCTAAACCACCTCTCCACCTTGATACTGACGGGAAACCCTATCCAGAGTTTAGCCTGGGGAGCCTTTTCTGGGCTATCAAGTTTACAGAAGCTGGTGGCC…
NM_001285699	Capra hircus	Laurasiatheria	TLR5	5	Single-domain	ATGGGAGACTGCCTTGACCTTCTCTTAGGAGTCGTACTCCTGACCCGTCCTGCACTTGGAATTTCTTCCTGCTTCTTCGATGGTTGGAGAGCCATCTATCTTTCCTGCAACCTCACCCAAGTGCCCCATGCCCCCAACACCACCAAGAGCCTCCTGCTCAGCTTCAACTATATCAGGACAGTCAGAACCACATCCTTCCCCTTCCTGGAGCAGTTGCAGCTGCTGGAGCTGGGAACTCAGTTTACTTCCTTGACCATTTACAGAGAAGCCTTCCGAAACCTGCCCAATCTCAGGATCCTGGACCTGGGTGGAAGTCAGATAGACTTCTTGCATCCAGACGCTTTTCAGGGACTGCCCCACCTCACTGAACTTCGACTGTTTTTCTGTGGTCTCTCCGAT…
NM_001285540	Capra hircus	Laurasiatheria	TLR6	1	Three-domain	ATGATCAAAGACAAAGAATCTCCTATCAGAAGCTGTCATTTTGTTTACATTGTGGCCTTAGTATTTGGAACCATAATCCAGTTCTCTGATGAAAGTGAATTTGTGGTCGACATGTCAAAAACAAGCCTTGTTCATGTTCCCAAAGACCTGCCACCAAACACCAAAGTCTTAGACTTGTCTCAAAACAACATATCTGAGCTTCACCTGTCTGATGTCAGCTTTCTCTCAGGACTGAAAGTTCTGAGACTTTCCCATAATAGAATCCAGGGCCTTGATATTAGTATTTTCAAGTTCAACCATGATTTGGAATATTTGGATTTATCTCACAATCAGTTGCAGAAGATATCCTGCCATCCAATCACCACGAGTCTCAAGCATTTAGACCTCTCATTCAATGAC…
NM_001285543	Capra hircus	Laurasiatheria	TLR7	7	Single-domain	ATGTGGACACTGAAGAGACAGTTTCCTATCCTTTTTAACATGATCCTAATTTCTGAACTCCTTGGGGCTAGATGGTTTCCTAAAACTCTGCCCTGTGATGTCACTCTGGATGCTCCAAATGCCCATGTGATTGTGGACTGCACAGACAAACATTTGACAGAAATTCCTGGAGGTATTCCTGCCAATGCCACCAACCTCACCCTCACCATTAACCACATAGCAGGCATCTCTCCAGCCTCCTTCCACCGGCTGGACCATCTGGTGGAGATCGATTTCAGGTGCAACTGCATACCTGTTCGACTGGGGCCAAAAGACAACGTGTGCACCAAAAGGCTACAGATTAAACCCAACAGCTTTAGCAAACTCACGTATTTAAAATCTCTTTACCTGGATGGAAAC…
NM_001285757	Capra hircus	Laurasiatheria	TLR8	7	Single-domain	ATGACCCTTCGCTTTTTGCTTCTGACCTCCCTTTTCCTGCTCATCTCTGATTCCTGTGAGTTCTTCACCGAAGCCAGTTATCCCCGAAGCTATCCTTGCGATGTGAAAAACGAAAATGGCTCTTTTATTGCAGAATGTAACAGTCGTCGATTACAGGAAGTACCCCAAACAGTGGACAAAGATGTGACAGAAGTAGACCTGTCTGATAATTTCATCACACGTATAACGAATGAATCCTTTCAAGGGCTGCAAAATCTGACTAAAATCAACCTGAACCATAATGCCAAGTCCCAGAGTGGAAATCCTGCTGTAAAGAAAGCTATGACTATTACAGACGGGGCATTTCTCAACCTCAAACACCTAAGGGAGTTGCTGCTGGAAGACAACCAGTTACAACAA…
NM_001285686	Capra hircus	Laurasiatheria	TLR9	7	Single-domain	ATGGGCCCCTACTGTGCCCCGCACCCCCTTTCTCTTCTGGTGCAGGCAGCGGCGCTGGCAGCAGCCCTGGCCCAGGGCACCCTGCCTGCCTTCCTGCCCTGTGAGCTCCAGCCCCGGGGTCAGGTGAACTGCAACTGGCTGTTCCTGAAGTCTGTGCCGCGCTTTTCGGCCGGAGCCCCCCGGGCCAATGTCACCAGCCTCTCCTTAATCTCCAACCGCATCCACCACTTGCACGACTCTGACTTCGTCCACCTGTCCAACCTGCGGGTCCTCAACCTCAAGTGGAACTGCCCGCCGGCCGGCCTCAGCCCCATGCACTTCCCCTGCCGCATGACCATTGAGCCCAACACCTTCCTGGCCGTGCCCACCCTGGAGGAGCTGAACCTGAGCTACAATGGC…
XM_005681504	Capra hircus	Laurasiatheria	TLR10	1	Three-domain	ATGAGACATATCAGAAGCATTTACATATTTTGTAGTATTGTTACGTCTGTGCTTAGTGGGGCTTCAGAGCTGCCAGAAGAAAGAGAATTGACTGCCAACTTCTCCAGCATGTCTTTAAGAAAGGTTCCTGAAGACTTGACCCCAATTATAACCACACTGGATTTGTCCTATAATCTCCTTTCTCAACTCCAGCATTCAGATTTTCATTCTCTCTCTAAACTGAAAGTTCTGATTCTATGCCACAACAGAATCCAAGAGCTGGATATCAAGACCTTTGAATTCAACAAGGAGTTAAGATACTTAGACGTGTCTAACAACAGACTGAAGAGTGTAGCCTGGTTCTCACTGGCGGGTCTCAGACACTTAGATCTGTCCTTCAATGACTTTGACACCGTGCCT…
EU580540	Capra ibex	Laurasiatheria	TLR2	1	Three-domain	ATGCCACGTGCTTTGTGGACAGCGTGGGTCTGGGCTGTAATCAGCGCGTTCACGGAAGGAGCCTCTGATCAGGCTTCTTCTCTGTCTTGTGACCCAACTGGTGTCTGCGATGGCCATTCCAGATCTTTAAACTCCATCCCCTCTGGTCTCACGGCAGGTGTGAAAAGCCTTGACCTGTCCGACAACGAGATCACCTATGTCGGCAACAGAGACCTGCAGAGGTGTGTGAACCTGAAGACTCTGAGGCTGGGGGCCAATGAAATTCACACGGTGGAGGAAGATTCTTTTTTTCACCTGAGGAATCTTGAATATTTGGACTTATCCTATAATCGCTTATCTAACTTATCATCTTCCTGGTTCAGGTCCCTTTACGTCTTGAAATTCTTAAACTTACTGGGA…
DQ291158	Carassius auratus	Otomorpha	TLR3	3	Single-domain	ATGGAACTGATGAAACTCATACTGTTGCCCCTGTTCTACACTTGCTTCCATGCCCACTGTGCAGGCTCTGCATATCCACACAGGTCAACATGTACGATTGAAAATGCCAAAGCAGACTGTAGTCATATGAATCTGGATGTAGTTCCGACGAATTTACCCAAAAATATCACCACATTGGATGTGTCTCACAATAGACTAAAAAATCTGTCTTCCTTGCTTTTGTACTCGAATCCGGTGAATGTAGATGCCAGCTACAACTCTTTAACTGCCATAGAAAAGGATCTATGTCTTTCTCTGCCACACCTGCAAATTCTTAATGTGCAACACAATGAAGTGTATTTGATGAATGAGAAAGTCCTGAAAAACTGTTTTCATTTGATGCGACTTGACCTGTCTGGC…
KC844880	Carassius auratus	Otomorpha	TLR9	7	Single-domain	ATGTTTGGACACATGTTTTATCTGGGTTTCATACTGAATCAGTTTCATCTTTTTGCAACTTTACATCCTGAATTCTATCCATGGGAAATTCACACTACCAAGGATGGACACATAAATGGGGATTGTCAGCGCAGGCGTCTTGCTAACGTCCCTAAATTCACATCTCTCTCTGTTATATCACTCAACTTAAATGAAAACCATATACACCACATTAAAGGTGCCACATTTTCTGGATTAGCAAATCTCAAGCATCTCAGTTTAATGGGGAACTGTGTACCAGATTATCTTAAGGAGCTAAAATGGCCTTCATGCAGCCTGAAAATCGACCCTAATGCATTTAGTGGACTTAAAAACCTATCTTCCCTGCAGTTAGCAGGGAACAGCTTGAAGACCATTCCT…
AY162178	Carassius auratus	Otomorpha	TLR22	13	Single-domain	ATGGGAACACTAAAACAAATCACATTATATATTGCCCTCTTTAGCTTCATTTCCCCATCAAGTGCTTTTTCCCTGAATAACTGCACAATCAGTACTCCCCTAAAAGACATCCAGCTGAAAGTACTTTGCTACAAAATGGGCTTTTTCAGGATTCCGTCGATACCTGGAAATACACATATTTTAGATATTTCCTTCAATGCCTTCGCACAGATCCAGATTGGAGACTTTAATCATTTGTCAAATTTACAGGACTTAAACATATCCCACAATAAGATCTCGCAGATTCAAGAGGGTGCGTTTGACAGTCTTTCCAATTTATACAGTCTCAATCTGGCCAGCAACAGACTACAAGCAATCTCGAGAGGAATGCTACATGGTCTAACCAACCTGCTGGTGCTA…
KC816575	Carassius carassius	Otomorpha	TLR2	1	Three-domain	ATGGTGGGCAGGATGCGACTCTTGGGAACGGAGGAGTCTATAACTATTTTTATATTAATTTTGGCACAAGGCTTTCACTACTCCAGGACATGTGTTTGTGACCAGCAATATTTCTGCAATTGTTCATCAAATCATCTCCAACAGGTCCCAAAAGTTCCAGCGAATGCCCTTGGCCTTGACCTGTCTTTCAATCAAATTGAGTCTATTGACATGAATGATCTCAGCCCATATAGTGAGCTGAAAACCCTGAACTTGCACAAGAACAAGCTCAAGTTTATACACAAGGAGGCTTTCAAATCTCAACATAAGCTGGAAGTTCTTGATCTGTCCTTAAACAACCTAGAAAAGCTATCTTCATCTTGGTTCCACGAGCTAAACTCTCTCCAGCAACTGAACCTT…
KC816576	Carassius carassius	Otomorpha	TLR3	3	Single-domain	ATGGAGCGGGTGAAACTCATATTGTTGCCCTTGCTCTGCATATGTTTCCATGGCCACTGTGCAGGCACGGCATACCCACACAAGTCAAAATGTACAATTGGGAATAACAAAGCAGACTGCAGTCTTATGAATCTGGATGCAGTGCCAACGGACTTACCCAAAAATATCACCACATTGGATGTGTCACACAACAGATTAAAAAATCTGTCTTCTCTGCATTTGTATTCAAATCTGATGAATATAGATGCCAGCTACAACTCTTTAAAGATCATAGAAGAGGATCTATGTATTTCCCTGCCACACCTGCAAAGTTTTAATATGCAACACAATGAAGTGCATTTATTAAACGAGAAAGACCTGAAAAACTGTTCTCATTTAACACGACTTGACCTGTCTTAC…
KC816577	Carassius carassius	Otomorpha	TLR9	7	Single-domain	ATGTTTGGACACATGTTTTATCTGGCTTTCATACTGAATCAGTTTCATCTTTTTGCAACTTTACATCCTGAATTCTATCCATGTGAAATTCACACTACCAAGGATGGACACATAAATGTGGATTGTCAGCGCAGACGTCTTGCTAACGTCCCTAAATTCACATCTCTCTCTGTTATATCACTCAACTTAAATGAAAACCATATACACCACATTAAAGGTGCCACATTTTCTGGATTAGCAAATCTCAAGCATCTCAGTTTAATGTGGAACTGTGTACCAGATTATCTTAAGGAGCTAAGATGGCCTTCATGCAGCCTGAAAATCGACCCTAATGCATTTAGTGGACTTAAAAACCTATCTTCCCTGCAGTTAGCAGGGAACAGCTTGAAGACCATTCCT…
KF278995	Carassius gibelio	Otomorpha	TLR2	1	Three-domain	ATGGTGGGCAGGATGCGACTCTTGGGAACGGAGGAGTCTATAACTATTTTTATATTAATTTTGGCACAAGGCTTTCACTACTCCAGGACATGTGTTTGTGACCAGCAATATTTCTGCAATTGTTCATCAAATCATCTCCAACAGGTCCCAAAAGTTCCAGCGAATGCCCTTGGCCTTGACCTGTCTTTCAATCAAATTGAGTCTATTGACATGAATGATCTCAGCCCATATAGTGAGCTGAAAACCCTGAACTTGCACAAGAACAAGCTCAAGTTTATACACAAGGAGGCTTTCAAATCTCAACATAAGCTGGAAGTTCTTGATCTGTCCTTAAACAACCTAGAAAAGCTATCTTCATCTTGGTTCCACGAGCTAAACTCTCTCCAGCAACTGAACCTT…
KF040553	Carassius gibelio	Otomorpha	TLR3	3	Single-domain	ATGGAGCGGGTGAAACTCATATTGTTGCCCTTGCTCTGCATATGTTTCCATGGCCACTGTGCAGGCACGGCATACCCACACAAGTCAAAATGTACAATTGGGAATAACAAAGCAGACTGCAGTCTTATGAATCTGGATGCAGTGCCAACGGACTTACCCAAAAATATCACCACATTGGATGTGTCACACAACAGATTAAAAAATCTGTCTTCTCTGCATTTGTATTCAAATCTGATGAATATAGATGCCAGCTACAACTCTTTAAAGATCATAGAAGAGGATCTATGTATTTCCCTGCCACACCTGCAAAGTTTTAATATGCAACACAATGAAGTGCATTTATTAAACGAGAAAGACCTGAAAAACTGTTCTCATTTAACACGACTTGACCTGTCTTAC…
KC953874	Catla catla	Otomorpha	TLR22	13	Single-domain	ATGGGAATACTAAAACAAATCACTTTGTATATTGCCCTCTGTAGCTCCATTTCCTCTTCTAGTGCATTTTCCTTGAAGAACTGCACAATCAGTACTCCTCTAAAAGACACCCAGCCGAAAGTACTTTGCTACAAAATGGGCTTTTTCAGCTTTCCATTGATTCCTACAAATACACGGATTTTAGACATTTCCTTCAATGCTTTTACACAGATCCAGATTGGGGATTTTAGTCATTTGTCAAACTTACAGGACGTGAACATATCTAACAATAAGATCTCGCAGATTCAAGAGGGTGCATTTGACAGTCTTTCCAATTTAACCCATCTCAATCTGGCCAGCAACAGACTAAAAGGAATCTCAGGAGGTATGCTACATGGCCTGACCAACCTACTGGTGCTA…
ENSCPOG00000012205	Cavia porcellus	Glires	TLR1	1	Three-domain	AAGTCAAGAACCTTCCATTTTGTCATCATCTTCCTGTTAATTTATGAAGTCAAAACCCAAATATCTGATGAAAGTGAATTTTTAGTTGACAGGTCAAAAACAGGTCTCACCCATGTTCCCAAGGATCTATCCCTGAAAACAACAACCTTAGATATATCACAAAATAACATATCTGAGATTCAGTCTTCTGACGTTCTATCACTGTCAAAGCTAAGGGTTTTGATACTTTCTCACAACAGAATCCAGTATCTTGATATCAGTGTTTTCAAATTCAACCAGGAATTGGAACACTTGGACTTGTCTCATAATCAATTGAGGACAATTTCATGCCACCCTATCAGGAACTTCAAGCACTTAGACTTCTCCTTTAATGCCTTTGATGCCCTGCCCATATGCAAA…
ENSCPOG00000025374	Cavia porcellus	Glires	TLR2	1	Three-domain	ATGTCACATGCTTTGTGGATAACGTGGCTCCTGGGGGTCATGATCAGCCCTTCCAAGGAAGGACCCCTGGCCCAGGCTCCTCTGTCTTGTGACCCAGCTGGGGTCTGTGATGGCCGGTCCAGGTCTCTCAGCTCCATTCCCTCAGGCCTGCCAGCATCCGTGAAAAGGCTGGATTTGTCCAACAATAAGATCACCGCCGTGGGCCACAGTGACCTGCAGAGCTGTGTGAACCTCAAGGCCCTGGTGCTGAGGTCCAGCGGCATTCACACCATCGAGGAAGAGGCCTTCCTCTCACTGGGAAGTCTCGAGTATTTGGACTTATCCGAAAACCGCTTGTCTAATTTATCCTCCTCTTGGTTCAGGCACCTTCCCACCTTGAAGTTCTTAAACCTCCTGGGA…
ENSCPOG00000004929	Cavia porcellus	Glires	TLR3	3	Single-domain	ATGAAACAGCCTTTGCCTTATCAAATCTACTCCTTGTTGGGACTGTTGCTCCTTTGTATTTTGTGTGCATCCTCCAACAACAAATGCACAGTGACACAGGAAGTAGCTGATTGCAGTCATCTGAAGCTGACTCAAGTGCCTGACGACCTCCCCACAAACATAACAGTGTTAAATCTGACCCACAACCAGCTGAGAAGATTGCCGCCTGCCAATTTCACCAGATACAGCAAACTTACTGTCTTGGATGGAGGATTTAACTCAATTTCAAAACTAGAGCCAGAATTATGCCAAAATCTCCCTTTGTTGAAAATTTTGAACCTCCAGCACAATGAGCTATCTCACGTCTCTGATAAAACCTTCATGTTTTGTGTGAATTTGACTGAACTCCATCTAATGTCC…
XM_003478841	Cavia porcellus	Glires	TLR4	4	Three-domain	ATGAAGCCTCCGTGGCGCCTGGCTGGGACTCTGATCCCAGCCATGGCCTTCCTCGCCTGCGTGAGCCCTGGGAGCTGGGAGCCCTGCGCGGAGGTGGTGCCCAACATTACATATGATTGTATGGAACGGAATCTCTACAAAATTCCCAGCAGCATCCCCTCCTCAGTCAAGCACCTGGATCTGAGCTTTAATCCCTTGAGGTTCTTAGCCAGCCAAAGCTTCTCTCCTTTTCCAGAATTACAGGTGCTGGATTTATCCAGGTGTGAAATTCAAAGGATTGAAGATGATGCATACTGGGGCTTAGATTACCTCTCTACATTGATATTGACAGGAAACCCTATCCAGAATTTAGCACCGGGAGCTTTTTCTGGACTTCTTAGTTTACAGAAGCTGGTGACT…
ENSCPOG00000005088	Cavia porcellus	Glires	TLR6	1	Three-domain	AGAGCAGCTACCCTTCAGAACCACCACTGCATCATGACCCAAGACAGAGAACCTGTTTTCAGAATCTTTCTTTTAGTTTGCCTCATGGCTTTAATAGTTGGAACCATAACTCAGATCTGTGAAGAAAGTGAATTTCAAGTGTGCATGTCAAAAAATAACCTTACTCATGTTCCAAAAAACCTGCCACCAACAACCAAAAGCTTAGATATATCTCAAAACCACATATCTGAACTTCAGATCTCTGACATCAGCTTTTTGTCAGGGCTCAACATTCTGAAACTTTCCTATAATAGAATCCAGAGACTTGATTTGCGTGTTTTCAAATTCAATCAAGATTTGGAGCATTTGGATTTATCTCATAATCAGCTGCAAAAGATGTCCTGCTACCCTGTGGTGAGT…
XM_003462893	Cavia porcellus	Glires	TLR7	7	Single-domain	ATGGGGCTTCCAATGTGGAAACTGAAGAGACAATTTCTTATCCTTTTAAACATGATCCTAATTTCCAGACTCCTTGGGGATAGATGGTTTCCTAAAACCCTTCCCTGTGATGTCAGTCTGGATGCTTCAAAGACCCACGTGATTGTGGACTGCACAGATAAACACTTGAAAGAAATTCCTGAAGGTATTCCCACCAATGTCACCAACCTCACCCTCACTATTAACCACATACCAAGCATTTCCCCAGACTCCTTCCACAACCTGGACCATCTGATAGAGGTTGATTTCAGATGCAACTGTATACCTATTCGAACGGGGCCCAAAAACAACGTGTGTACCAAGAGACTTGAGATTAAACCTAGAAGCTTCACTAGACTCACTTATTTAAAATCCCTTTAC…
ENSCPOG00000004761	Cavia porcellus	Glires	TLR8	7	Single-domain	ATGTCCCTTCAGTCATCAATTCTGACCTGCATTTTCCTGCTTCTCTTGGGTTCTGGTCAGTTCTCTGCTGAATATTCAAGAAGCTTTCCTTGTGATGAGAGTAGGCAGAATTCCTCTGTCATTGCAGAATGCAACAACCGTCGACTGCAAGAAGTTCCCAAAACAGTGGGCAGAAACGTGACAGAACTAGACTTGTCTGATAATTTAATCACACACATAACAAATGGATCATTTCAAGGGCTGCATAAGCTCACTAGACTAAATCTCAACCACAATGCCAATCAGCAGCACCAGGAAGAATATCCTGGTATAGTCAAAACTGGCATGAACATAACAGATGGTGCATTCCTCAGCCTAAAAAACCTAAAGGAGTTGCTGCTTGAAGACAACCAGCTAAAC…
ENSCPOG00000022559	Cavia porcellus	Glires	TLR9	7	Single-domain	ATGCTGTATTCCAGCTGCAAGAGCCGCCTTCTTGACTCTGTAGAGCAGGACTTCCAGCTGGAGATCTCCAAGAAGGGCTCCTGCTGCAGGGGCCTACACCCCCTGTCCGTCCTGGTGCAGGCTGTGGTGCTGGCTGAGGCCCTGGCCCTAGGCACGCTGCCTGATTTCCTGCCCTGCGAGCTCAAGCCCCATGGTGTGGTGAACTGCAACTGGCTGTTCCTGAAGTCCGTACCCCGCTTCTCTGCAGCAGCGCCCCACAGCAACATCACCAGCCTTTCCCTGCTCTCCAACCGCATCCACCACCTCCACAACTCTGACTTCATCCACCTGCCCAACCTGCGGCATCTCAACCTCAAGTGGAACTGCCCTCCCACCGGCCTCAGCCCCATGCACTTCCCC…
ENSCPOG00000015283	Cavia porcellus	Glires	TLR10	1	Three-domain	ATGGGACTTATCAGAAAAATTTATATATTTTGTAATATTGTTATGTCAGTAGAAGGCTGGGCTCCAAAACTTCCAGAAGAAAAGGAAATGACCACCAACTACTCCGGCATGTCTCTGAGAAAGGTTCCCACACTGGCCCCCGCCACGATCACACTGGATTTATCCCACAACTTCTTATTTCAACTCCAGAATTCCGATTTTCTTTCTGTCTCCAAACTGAAAGCTTTAATTGCATCCCATAACAGAATCCAACAGCTGGATATCAAGATCTTTGAATTCAACAAAGAGTTAAGATATTTAGATTTGTCTCACAATAGACTGAAGGTGGTAACTTGGTACTCACTGACAGCTCTCAGACACTTAGATCTTTCCTTTAATGACTTTGAAACAGTGCCTATT…
XM_004418976	Ceratotherium simum simum	Laurasiatheria	TLR1	1	Three-domain	ATGACTAAAACTAATTCTAGCATCTTCTGTTTTGCTATCATCTTCATGTTGATACTTCAGATCAGAATCCAATTATCTGATGAAAGTGAGTTTTTTGTTGACAGATCAAAAGCAGGTCTCACCCATGTTCCCAAAGACGTATCCCCGAAAACAACAATCTTAGATATATCACAAAACTATATATCTGAGCTTCGGACTTCTGATATCCTATCACTATCAAAGCTGAGGATTTTAATAATTTCTCATAATAGAATCCAATACCTTGATATCAGTGTTTTCAAATTCAACCCGGAACTGGAATACTTGGATTTGTCCCACAACAAGTTGGGGAAGATTTCTTGCCACCCTACTGTGAACCTCAAGCACTTAGACCTCTCATTTAATGCATTTGATGCCCTG…
XM_004420930	Ceratotherium simum simum	Laurasiatheria	TLR2	1	Three-domain	ATGCTGCATGCTTTGTGGACAGTGTGGGTTTTGGGGGCCGTAATCAGCTTCTTCAAGGAAGGGGCCGCTGGTCAGCCTCATTCTCTGTCTTGTGACCCCACTGGTATCTGCGATGGCCGCTCCAGATCTTTAAACTCCATCCCCTCAGGGCTCACGGCAGCTGTGAAAAGTCTTGACCTGTCCAACAACAGGATCGCCCATGTTGGGAACAGTGACCTGCGGAGGTGTGTGAACCTCAAGGCCCTGAGGCTGGGGGCCAATGAAATTAACACAATAGAGGATGACTCTTTTTTCTCCCTGGGGAGTCTCGAACATTTGGACTTATCCTATAATCGCTTATCTAATTTATCCTCCTCCTGGTTCAGGTCCCTTTCTTCTTTGAAATTCTTAAACTTACTG…
XM_004428766	Ceratotherium simum simum	Laurasiatheria	TLR3	3	Single-domain	ATGAGCCAGGGTTTGCCGTATCATATCTACTCCTTTTTGAGACTCTTGCCCTTTTGGGTACTGTGTGCATCCTCTACCAACAGATGTGCTGTTAGACATGAAGTGGCTGACTGCAGTCATCTGAAGTTGACTCAAATACCCGACGACCTCCCGGCAAACATAACAGTGTTGAATCTCACCCATAATCAACTCAGGAGATTGCCACCTGCTAATTTTACAAGATATAGCCAACTTACTATCTTGGATGGAGGATTTAACACCATCTCAAAACTGGAGCCAGAATTGTGCCAAAAACTGCCCTTGTTGGAAATTTTGAACCTCCAACACAATGAGCTATCTCAACTTTCTGATAAAACCTTTGTCTTCTGCACGAATTTGACTGAACTCCATCTAAGATCC…
XM_004423370	Ceratotherium simum simum	Laurasiatheria	TLR4	4	Three-domain	ATGATGCCGCCCACCCGCCTGGCTGGGACTCTGATCCCAGCCATGGCCTTCCTCTCCTGCCTGAGACCTGAGAGCTGGGACCCTTGTGTGCAGGTGGTTCCTAACACTACTTACCAATGCATGGAGCTGAATCTCTACAAAATCCCTGACAACATCCCCAAATCAACCAAGAAACTGGACTTGAGCTTTAACCCCCTGAGGCGTTTAGGCAGCCATAGCTTCTCCAACTTCCCAGAACTGCAGGTGCTGGATTTATCCAGATGTGAAATACAGATGATTGAAGATGATGCATATCAGGGTCTAAACCATCTCTCCACTTTGATATTAACGGGAAATCCTATCCAGAAGTTAGCCCTGGGAGCCTTTTCTGGACTCTCAAGTTTACAGACTCTGGTGGCC…
XM_004439536	Ceratotherium simum simum	Laurasiatheria	TLR5	5	Single-domain	ATGGGAGATCACCTTGACCTTCTCTTAGGCGTGGTGCTCATGGCCAGTCCTGTGCTTGGAATTCCTTCCTGCTCCTCGGATGGCCAGGTGGCCTTATATCGTTTCTGCAACCTCACTCAGGTCCCCCAGGTCCTCAGCACCACCAAGAACCTCCTACTGAGCTTCAACTATATCAAAACAGTCACAACCACGTCATTCCCCTTCCTGGAGCAGCTGCAGCTTCTGGAGCTTGGGACTCAGTTTACCCCCTTGACGATTGACAAAGAAGCCTTCAGAAACCTGCCCAATCTTCGAATCTTGGACCTGGGCAAAAATCAGATAGACTTCTTGCATCCAGATGCTTTTCAGGGGCTGCCCCATCTGTTTGAACTTAGACTCTTTTCCTGTGGTCTCTCCGAT…
XM_004418978	Ceratotherium simum simum	Laurasiatheria	TLR6	1	Three-domain	ATGACTGAAGACAAAGAATCTGTTATTAGAATCTTTAATTTTGTTTACATCCTGACCTTAGTTGGAACCATAATCCAGTTGTCTGAGGAAAGTAAATTTGCAGTAGACATGTCAAAAATAGGCCTTACTCGTGTTCCAAAAGACCTGCCACCAGAAACCAAAGTCTTAGATATGTCCCAGAACAACATATCTGAGCTTCATATCTCTGACGTCAGCTTTCTGTCAGGGCTGAAAGTCTTGAGACTTTCCCATAATCGAATCTGGTGCCTTGATTTTAGTATTTTCAAGTTCAACCAAGATTTAGAATATTTGGATTTATCTCACAATCAGTTGCAGAAGATTTCCTGCCATCCTATCATGAGTCTCAAGCATTTAGATCTCTCATTCAATGACTTTGAA…
XM_004435114	Ceratotherium simum simum	Laurasiatheria	TLR7	7	Single-domain	ATGGTGTTTCCTATGTGGACCTTGAAGAGAGAATTTCTTATCCTTTTTAACATAATCCTAATTTCCAGACTCCTTGGGGCTAGATGGTTTCCTAAAACTCTGCCCTGTGATGTCTTTTTGGATGCCCCAAAGGGCCATGTGATCGTGGACTGCACAGACAAGCATTTGACGGAAATTCCTGGAGGTATTCCCGCCAACGCCACCAACCTCACCCTCACCATTAACCACATACCAGGCATCTCTCCAGCCTCCTTTCACCGGCTGGACCATCTGGTAGAGATCGATTTCAGATGCAACTGTATACCTGTTCGACTGGGGCCAAAAGACAACGTGTGCACCAGGAGGCTGCAGATTAAACCTAGAAGCTTTAGTAGACTCATTTATTTAAAAGCCCTTTAC…
XM_004435115	Ceratotherium simum simum	Laurasiatheria	TLR8	7	Single-domain	ATGACCCTACAGCCTTTGCTTCTGACCTGCCTTTTCCTGCTAATCTCTGATTCCTATGAGTTCTTCACTGAAGCAAATTATTCTAGAAGCTATCCTTGTGATGAGAAAAGACAAAACATCTCTGTTATTGCAGAGTGCAACAATCGTCGACTGGAAGAAGTTCCCCAAACGGTAGGCAAATATGTGACAGAACTAGATCTGTCTGATAATTTCATCATGCACATAACAAATGAATCATTTCAAGGGCTGCAAAATCTTACTAAAATAAATCTAAACCACAACATCAAGCTACAGGCCCAGAATGAAAATCCTGATGCAAATACAAACGGCATGAATATTACAGACGGGGCGTTCCTCAACCTAGAAAACCTAAGAGAGTTACTGCTTGAAGACAACCGG…
XM_004419783	Ceratotherium simum simum	Laurasiatheria	TLR9	7	Single-domain	ATGATCAACTACATCCAGCTGAAGCTGGACCTAGAGCGGGAGACAATCGAGCTGGTGCATACAGAGCCCACGGATGTGGCCCAGCTGCCCTCACGGGTGCCCCGAGATGCTGCCCGCTACCACTTCTTCCTCTACAAGCATACCCATGAGGGTGATGCCCTCGAGTCTGTGGTGTTCATCTACTCCATGCCGGGGTACAAGTGCAGCATCAAGGAGCGCATGCTCTACTCCAGCTGCAAGAGCCGCCTCCTCGACTCCGTGGAGCAGGTCTTCCAGCTAGAGATCTGCAAGAAGGGCCCCTGCCGCGGCGCCCTGCAGCCCCTGTCTCTCCTGGTCCTGGCGGCCGTGCTGGCTGTGGCCCTGGCCCAGGGCTCCTTGCCTGCCTTCCTGCCCTGTGAG…
XM_004418975	Ceratotherium simum simum	Laurasiatheria	TLR10	1	Three-domain	ATGAGACATATCAGAAGTGTTTATGTATTTTGTAGTATTGTTATGTCAGTGCATGGCTGGGCTTCAAAGCTGCCAGAAGAAAGGGAATTGACTACCAACTGCTCCAACATGTCTCTAAGAAAGGTTCCTGCAGACTTGACCCCAACCACAACCACACTGGATTTATCCTACAATCTCCTTTTTCAACTCCAGAGCTCAGATTTTCATTCTGTCTCTAAACTGAAAGTTTTGATTCTATGCCATAACAGAATCCAAGAACTGGATATCAAGACCTTTGAATTCAACAAGGAGTTAAAATATTTAGATTTGTCTTACAACAAACTGAAGATTGTAACTTGGTATTCGCTGGCAGGTCTCAGATATTTAGATCTTTCTTTCAATGACTTTGACACCATGCCT…
XM_004421323	Ceratotherium simum simum	Laurasiatheria	TLR11	11	Trans-three-domain	ATGAGCCTCAGCTGGATGATCTGGGCATGGACTGCTCCTGATTGCACCATAGGAGACAGCTCCCTATTGCCAAACATCTCCTACTACATCCCATTCTGTTCCTTGGCCCCAGGACTGCACCTTTTTGCATCATGCTCCAATGTCAAAGACCTGGCTCAGACCCTAACAGCAGTGCCCCAGGGTATAGAGGCACTATGCCTCCAGGGCACAGTTCCTTTCCTGCCAGCTGATGCCTTTGGACACTTCCCCACACTACAGCTTCTGAGGCTGCAGCTGGGCACCATCAGGATTACGTCTAGGACGTTTCAAGGACTGGACCAGCTGCGGCACCTTTCCTTTGAGCATCATGCTCCCTGTTGCCTGAGTCTATTCCTCCCTCCAGATGCCCTGGAGCCCCTC…
XM_004426139	Ceratotherium simum simum	Laurasiatheria	TLR12	11	Trans-three-domain	ATGGGCAGGCACTTGCTGCTTCCTGGTCTGTTCCTGTACCTTCCCTTGACTGCAGGCTGGACAGCTTCTAACTGCCTGGTGACTGAAGGCTCCCGGCTGCCTCTGGTCTCCCGCTTCTTCCTGGTCTGCCCCTTGGACTCCAGCCTGCCCCTCCTTGCAGCATGCTACTCAGTGACTAATCTGACACAGGCCTTGGAGGCTGTGCCACAGAGCGTGGAGGGGCTCTGTCTTGCTGGTTCCACTTTGTTTCTGCACCCGGACGCCTTCTCCCACTTCCCTGGGCTCAAGGTCTTAGGGCTGAATCTGCGTCTCACCCAGCTCCTGCCAGGAGCTCTCCGGGGCTTGGGGCAGCTGAAGCAGCTCTTTTTCATAGGCCTCCGCACGAATCACCTCTTCCTA…
EU204931	Cercocebus atys	Primates	TLR1	1	Three-domain	ATGACTAGCATCTTCCATTTTGCCATTATCTTTATGTTAACACTTCAGATCAGAATACAATTATCTGAAGAAAGTGAATTTTTAGTTGATAGGTCAAAAAACAGTCTCATCCACGTTCCTAAAGACCTATCCCAGAAAACAACAATCTTAAATATATCACAAAATTATATATCTGAGCTTTGGACTTCTGACATCTTATCACTGTCAAAGCTGAGGATTTTGATAATTTCTCATAATAGACTCCAGTATCTTGATATCAGTGTTTTCAAATTCAACCAGGAATTGGAATACTTGGATTTGTCCCACAACAAGTTGGCGAAAATTTCTTGCCACCCCACTGTGAACCTCAAGCACTTGGACCTGTCGTTTAATGCATTTGATGCCCTGCCTATATGCAAA…
EU204932	Cercocebus atys	Primates	TLR2	1	Three-domain	ATGCCACATACTTTGTGGATGGTGTGGGTCTTGGGGGTCATCATCAGCCTCTCCAAGGAAGAATCCTCCAATCAGGCTTCTCTGTCTTGTGACCACAATGGTATTTGCAAGGGCAGCTCAGGATCTTTAAACTCCATTCCCTCAGGGCTCACAGAAGCTGTAAAAAGCCTTGACCTGTCCAACAACAGGATCACCTACATTAGCAACAGTGACCTACAGAGGTGTGTGAACCTCCAAGCTCTGGTGCTGACATCCAATGGAATTAACACAATAGAGGAAGATTCTTTTTCTTCCCTGGGCAGACTTGAACATTTAGACTTATCCTATAATTACTTATCTAATTTATCGTCCTCCTGGTTCAAGCCCCTTTCTTCTTTAAAATTCTTAAACTTACTGGGA…
EU204935	Cercocebus atys	Primates	TLR3	3	Single-domain	ATGAGACAGACTTTGCCTTATATCTACTTTTGGTGGGGACTTTTGCCCTTTGGGATGCTGTGTGCATCCTCCACCAACAAATGCACTGTTAGCCAAGAAGTTGCTGACTGCAGCCACCTGAAGTTAACTCAGGTACCTGATGATCTCCCCACAAACATAACAGTGTTGAATCTTACCCATAATCAGCTCAGAAGATTACCAGCTGCCAATTTTACAAGATATAGCCAACTAACTATCTTGGATGTAGGATTTAACTCCATCTCAAAACTGGAGCCAGAATTGTGCCAAAAACTTCCCATGTTAAAAGTTTTGAACCTCCAGCACAATGAGCTATCTCAACTTTCTGATAAAACCTTTGCCTTCTGCACGAATTTGACGGAACTCCATCTCATGTCCAAC…
EU204937	Cercocebus atys	Primates	TLR4	4	Three-domain	ATGACGTCTGCCTTGCGCCTGGCTGGGACTCTGATCCCAGCCATGGCCTTCCTCTCCTGCGTGAGACCAGAAAGCTGGGAGCCCTGCGTGGAGGTGGTTCCTAACATTACTTATCAATGCATGGAGCTGAATTTCTACAAAATCCCCGACAACATCCCCTTCTCAACCAAGAACCTGGACCTGAGCTTTAATCCCCTGAGGCATTTAGGCAGCTATAGCTTCCTCCGTTTTCCAGAACTGCAGGTGCTGGATTTATCCAGGTGTGAAATCCAGACAATTGAAGATGGGGCATATCAGAGCCTAAGCCACCTCTCCACCTTAATATTGACAGGAAACCCCATCCAGAGTTTAGCCCTGGGAGCCTTTTCTGGACTATCAAGTTTACAGAAGCTGGTGGCT…
EU204938	Cercocebus atys	Primates	TLR5	5	Single-domain	ATGGGAGACCACCTGGACCTTCTCCTAGGAGTGGTGCTTGTGGCCAGTCCTGTGTTTGGATTTCCTTCCTGCTCCTTTGATGGCCGAATAGCCTTTTATCGTTTCTGCAACCTCACCCAGGTCCCCCAGGTCCTCAACACCACTGAGAGGCTCCTGCTGAGCTTCAACTATATCCGGACAGTCACTGTTTCATCCTTCCCCTTTCTGGAACAGCTGCAGCTGCTGGAGCTCGGGAACCAGTATACCCCCTTGACTATTGACAAGGAGGCCTTCAGAAACCTGCCCAACCTTAGAATCTTGGACCTGGGAAGTAGTCAGATATACTTCTTGCATCCAGATGCTTTTCAGGGACTGTTCCATCTGTTTGAACTTAGACTGTATTTCTGTGGTCTCTCCGAT…
EU204940	Cercocebus atys	Primates	TLR6	1	Three-domain	ATGACCAAAGACAAAGAACCTGTTGTTAAAAGCTTCCATTTTGTTTGCCTTATGATCATAATAGTTGGAACCAGAATCCAGTTCTCCGACGGAAGTGAATTTGCAGTAGACAAGTCAAAAAGAGGTCTTACTTATGTTCCAAAAGACCTACCGCTGAAAACCAAAGTCTTAGATATGTCTCACAACTGCATAGCTGAGCTTCAGGTCTCTGACATAAGCTTTCTGTCAGAGTTGAAAGTTTTGAGACTTTCCCATAACAAAATCCAGCTACTTGATTTAAGTGTTTTCAAGTTCAACCAGGACTTGGAATATTTGGATTTATCTCATAATCAGTTGCAAAAGATATCCTGCCATCCTATTATGAGTTTCAGGCATTTAGATCTCTCATTCAATGACTTC…
EU204942	Cercocebus atys	Primates	TLR7	7	Single-domain	ATGATGTTTCCAGTGTGGACACTGAAGAGACAAATTCTTATCCTTTTTAACATAATCCTAATTTCCAAACTCCTTGGGGCTAGATGGTTTCCTAAAACTCTGCCCTGTGATGTCACTCTGGATGTTTCAAAGAACCATGTGATCGTGGACTGCACAGACAAGCATTTGACAGAAATTCCTGGAGGTATTCCCACCAACACTACGAACCTCACCCTCACCATAAACCACATACCAGACATCTCCCCAGCGTCCTTTCACAGACTGGTCCATTTGGTAGAGATCGATTTCAGATGCAACTGTGTACCTATTCGATTGGGGTCAAAAAGCAACATGTGCCCCAGGAGGCTGCAGATTAAACCCAGAAGCTTTAGTGGACTCACTTATTTAAAATCCCTTTAC…
EU204946	Cercocebus atys	Primates	TLR9	7	Single-domain	ATGGGTTTCTGCTGCAGCGCCCTGCACCCTCTGTCTCTCCTGGTGCAGGCCATGGTACTGGCCACCACCCTGGCCCTGGGTACCTTGCCTGCCTTCCTACCCTGTGAGCTCCAGCCCCACGGCCTGGTGAACTGCAACTGGCTGTTCCTGAAGTCTGTGCCCCACTTCTCCGCGGCAGCACCCCGTGGCAACGTCACCAGCCTTTCCTTGTCCTCCAACCGCATCCACCACCTCCATGATTCTGACTTTGCCCACCTGCCCAGCCTGCGGCGTCTCAACCTCAAGTGGAACTGCCCGCCGGTTGGCCTCAGCCCCATGCACTTCCCCTGCCACATGACCATCGAGCCCAGCACCTTCTTGGCTGTGCCCACCCTGGAAGAGCTAAACCTGAGCTACAAC…
HQ260631	Cervus nippon	Laurasiatheria	TLR2	1	Three-domain	ATGCCACGTGCTTTGTGGACAGCGTGGGTCTGGGCTGTCATCAGCCTGTCCACAGAAGGAGCCTCTGATCAGGCTTCTTCTCTGTCTTGTGACCCAGCTGGTGTCTGCGATGGCCATTCCAGATCTTTAAACTTCATCCCCTCTGGTCTCACGGCAGGTGTGAAAAGCCTTGACCTGTCCAACAATGAGATCACCTATGTCGGCAACAGAGACCTGCAGAGGTGTGTGAACCTGAAGACTCTGAGGCTGGGGGCCAATGAAATTCATACAGTGGAGGAAGATTCTTTTTTTCACCTGAGGAGTCTTGAATATTTGGACTTATCCTATAATCGCTTATCTAACTTATCATCCTCCTGGTTCAGGTCCCTTTATGTCTTGAAATTCTTAAACTTACTGGGA…
GU936190	Cervus nippon	Laurasiatheria	TLR8	7	Single-domain	ATGACCCTTCACTTTTTGCTTCTGACCTGCCTTTTGCTGCTAATCTCTGATTCCTGTGAGTTCTTCACTGAAGCCAGTTATCCTCGAAGCTATCCTTGTGATGTGAAAAACAAAAATGGCTCTTTCATTGCAGAATGTAACAGTCGTCGATTACAGGAAGTACCCCAAACAGTGGACAAAGATGTGACAGAAGTAGATCTGTCTGATAATTTCATCACATGCATAACAAATGAATCATTTCAGGGGCTGCAAAATCTGACTAAAATCAACCTGAACCATAATGCCAAGTCCCAGAGTGGAAATCCTGCTGTAAAGAAAGCTATGACTATTACAGACGGGGCATTTCTCAACCTCAAACACCTAAGGGAGTTACTGCTGGAAGACAACCAGTTGCAAGAA…
HQ260632	Cervus nippon	Laurasiatheria	TLR9	7	Single-domain	ATGGGCCTTGGAGATGTGATGGACACTGGAGAGAGAAACAGGAACCTCCCTGGAGGGCTGGGAGAGACGGAGGTGGGAGCTCTTCTGGGAAACCCCCAGAGAGATGGGGCAGAGGAGGTGGAGCTGGGGCTGTATCCTCACCCGGCGCCCACCTTGCAGGGCCCCTACTGTGCCCCGCACCCCCTTTCTCTCCTGGTGCAGGCGGCGGCACTGGCAGCGGCCCTGGCTCAGGGCACCCTGCCTGCCTTCCTGCCCTGTGAGCTCCAGCCCCGCGGTCAGGTGAACTGCAACTGGCTGTTCCTGAAGTCCGTGCCGCACTTCTCGGCTGGAGCCCCCCGGGCCAACGTCACCAGCCTCTCCTTAGTCTCCAACCGCATCCACCACTTGCATGACTCCGAC…
HQ260630	Cervus nippon	Laurasiatheria	TLR10	1	Three-domain	ATGAGACATATCAGAAGCATTTACATATTTTGTAGTATTGTTACGTCTGTGCATAGTGGGGCTTCAGAGCTGCCAGAAGAAAGGGAATTGACTACCAACTTCTCCAGCATGTCTTTAAGAAAGGTTCCTGAAGACTTGTCCCCAATCACAACCACATTGGATTTGTCCTATAACCTCCTTTTTCAACTCCAGCATTCAGATTTTCGTTCTCTCTCTAAACTGAAAGTTTTGATTCTATGCCATAACAGAATCCAAGAGCTGGATATCAAGACCTTTGAATTCAACAAGGAGTTAAGATACTTAGATGTGTCTAACAACAGACTGAAGAGGGTAACCTGGTTCCCACTGGCAGATCTCAGACATGTAGATCTGTCCTTCAATGACTTTGACGCTGTGCCT…
XM_007059713	Chelonia mydas	Reptiles	TLR1LB	1	Three-domain	ATGGCAGAAAACAGAAGACCCCTTACAAACTTTCTCCTTTGTAGTTGTGTCTTTACAATAACTCTCTGGAACAATATCAAGCCATCTGATGAAAATGAATTTATTGCAAACTATTCCAGCAGCTTACTAGAAGACAATTCTGATTATGAAACCAAGAGCCTGCCGCTCTCACACACAAAGAGGCTTCAGTTTGCATCAGCAGATAACAGAATAAACCATTCTAGTTGGGATGTGGTACACAATACTTCGGACAGTTTAGTACTGTCAAATATCCCAGAGAATGGAATCAGTGATTTAATACAATTATTGTCAAAATTCAACAAAACCTCAGGATTACAAAATCTTACTCTGAACAATATTACAACGTCCTGGAAAAACTTTATTAGAATTCTTCAGATT…
XM_007071294	Chelonia mydas	Reptiles	TLR2	1	Three-domain	ATGACTAAGCAGATCTGGCGAGTATGGATCTTCTACATGGTCATAACTGCAAATCGCTCTGAAGAAAAAGCCATGACGCAGGTGTGTCCTTCATGTGACGGCACTCATTTCTGTGACTGTTCTTCAATGGATCTAAGCACCATTCCTTCAGGGCTAACAACTGATATCACGGGGCTAAATCTCTCCTACAACAGCATAGAACATGTCAGAGAAACTGATCTGAAGCTGGGTGTGAATCTGAGAGTGCTGCTGCTGGAATCCAATCAAATTAGGACAATAGATAAGGAATCATTTATTTTCCTTGGAAAATTGGAGCATTTGGATTTATCAAATAATAAGTTGACTCACTTGTCACCCATTTGGTTTAGACATCTTTTTTCCTTACAGCACCTAAACATA…
XM_007063639	Chelonia mydas	Reptiles	TLR3	3	Single-domain	ATGAGAGATCCCCTTCCCAGTTGGGCCTGCTTGTCTTTCAGCCTGTTGACCTTCTCCTTGCTTTGTGTAACGGCTGAGAACCAATGTAAGATCAGAAATCAAGTGGCTGACTGCAGTCATCTAAAGCTGAAACAAATTCCTTCAGATCTTCCAATTAATATAACAGCGTTGGACATTTCTCATAACCAGCTAAACAAGCTACCACCTGCAAATTTAACAAAGTACAGCCAGCTTATTTACTTGGATGCAGGATCCAACAGCCTCTCTAAACTTCAGCCAGAACTGTGTCAAACTTTGCCCCTGTTAAAAGTTTTGAAACTGCAACATAATCAGTTGCGTGAGCTCACTGACAATGTTTTTGCATCCTGTGCCAGCCTGACTGAGCTCAATTTAGGGTCC…
XM_007057276	Chelonia mydas	Reptiles	TLR4	4	Three-domain	ATGTTCGGGAGAGCAGCTCTCTCCTTTCCAACCTGCTTTGTGCTGTCTTTGGCCACACTTTTCCTGTCGCAGTTAATGGCCAGCAGCCTCAACCCCTGTGTGGAGGAGATCACCAACGTAACTTACAGATGCATGGAGTTGAACCTCTCTGGAGTTCCCGCTGAAATCCCACCTTCCACCCAGAACTTGGATCTGAGTTTCAACCCACTGGAGTCACTGACCTCAAATTATTTCTCAGCAGTCCCTGCACTGAGGTTTCTGGACCTCACTAGGTGTCGCATCCAGACAATTGAAGACTATGCTTTTGAGGATCTTCATAACTTGCTCACCTTGATTCTGACTGCAAATCCCCTCTGGCATCTGGGTCCAAAAGCCTTCTATAGTTTGACATCCCTGCAA…
XM_007070449	Chelonia mydas	Reptiles	TLR5	5	Single-domain	ATGCAAAGCTGCCTTTCATCTTGGTTATTCAACTATCATCTACAGCACCTGCCTGTTATAGTAAAAGCAAGTAACATCACAATGTTACATCATCTAGTATTTCTCTTAGGAATGTCGCTGGTAGCCAAAGAAATATTTGCTACAAGCTGCTGTTCCCAAGGCCTAAATGCTTTATGTTATTTTTGTAACCTCACCGAGGTTCCACCTGTGCTCAGTGATACAGTTGCACTCCTGCTAAGTTTCAACAAAATCAGGCAAGTGAATGCATCCGCTTTCCCTCTGCTGGAACAGTTGCAGATTTTGGAAATTGGAACCCAGTTTGTCTTTCCTGTTACCATAGGGAAAGCAGCTTTTAGGAACCTGCCAAACCTTCGACTCTTAGATTTAGGAGACAATAAG…
XM_007060255	Chelonia mydas	Reptiles	TLR7	7	Single-domain	ATGGGAGAAGGACTGGCATCCTTATGCCCTGTTCTTCTCTTCATCCTGACATGTGATGGTGCCTCTCTGGTCTTCTGCCAGGCCTTTCACACATGGCCCTCAAACAGATTGCGCTTCCTCTTGCTCTTCCTGTTTTCCAAGCTGCTGTCAGCCAGATGGTTTCCTAAAAGCTTACCCTGTGATGTGAAAGTAGAAGCTTCAACAGCCAATGTGATAGTGGACTGCAGTGATCGTCGCCTCACTGAAATCCCACACGGGATTCCTCTGAACACCACCAACCTGACTCTCACCATTAACCATATTCCAAACATTTACCCAACATCCTTTGTCCATCTTGATAATCTTTTGGAGATTGATTTCAGGTGCAACTGTGTGCCTGTTCGACTGGGGCCAAAGGAT…
XM_007060202	Chelonia mydas	Reptiles	TLR8A	7	Single-domain	ATGAATCCCACAATCCCAAATCTAATATGGCTACTTCTTCTGGCTTATGGTACTTCAGAAATTCTCGCTGAGACCAAGTATCCTAGAACCCTGCCATGTGATGTCAGCGTGAATAACTCCTCCGTCATTTTTGACTGCAGTGCCCGTCAACTGAGAAGTGTGCCTCCTGCAATGCATGGTAATGTAACAGAATTAAAGCTCTCAGACAACCTTATAAAGGAGGTATTTAAAGAATCTTTTCAGGGCCTGAATAATCTTATGAAAATAGATCTAAACAGAAATCACTACTCTAAGGTAGAGGAAGAGGCTCGTGATTTGTGTAAAAAAGGAATGGTAATTGAAGATGGAGCTTTTGCTAACTTAACAAAGCTAAGGGAATTACTAGCTGATGAAAATCAC…
XM_007060256	Chelonia mydas	Reptiles	TLR8B	7	Single-domain	ATGGCTACCATGCCCCACAACCTGTTCTTCTTACTCCTCCTGATTCAACCTGAGTTTGGTCTCTCCACTCATCATCAATGGGTTTCTAAGGTTCTACCTTGTAAAATAAAAGCAAAACAGAATAGCTCCTCCATTCTCCTTGATTGCAGTAAACAAAAGCTGAGAGCAGTCCCTCAGGAAATATATACAAATGTTACTGGCTTGATATTGTCTTTCAACTGGATTGAAGCGATTTCTAAGAAGGATTTTCACAACTTTAAGGACCTTACATTTTTTAAATTAAACTGGAATTGGCATGTTAAGCCAGAAGAATCTAATTTTGATTTGTCTCCAAAACCTTTACAAATACTAGATGCAACTTTTTCAAACTTAAGACACTTACAGGAATTACATCTTAAT…
XM_007064608	Chelonia mydas	Reptiles	TLR14	1	Three-domain	ATGCGCCCACTAGCTGGCATGTGCCTAGCTTTGTGCCTGGTGATCGTGGGACTGGCAGACGGGGCTGACCCGTGCCTTGTCTCTGCCAACAACGAAATCGCCACCTGCAAGGGTCAGAACCTGAACCGCGTTCCCCAGCATCTTCCCTGCACCCTGCTCAGACTGGATCTCTCGTATAACAAGCTCAAAGAGATCACCGCAGGGGACTTCTCAGCGCTGACCCGGCTGCAGAGCTTGGACCTGGGTTACAACAACATCTCGCACATTGTGGCACATGCCTTCGCCTCCAACGTCCAGCTGGAGGAACTCAGCCTATTCAACAACTCCCTGCGCCAGATCCCCTCGCTGGCCCTGAAGCCTCTGAGGAAACTGAGGCGGCTGGACATGTCCAACAACTTC…
XM_007053406	Chelonia mydas	Reptiles	TLR21	13	Single-domain	ATGGGCCCCGTTTTTCCCCTCCTGGCCTCATTGCTGCTCCTCATGCCCGGGGCGTCTGCCTATGGCTTCAGGAACTGTATCCAGTCCATGGAGGACCCACATAGCTTCCGGTGCATCCAGCGCTTCCTGAAGGACATAATCAGCGCTGTGGGCGACCTGCCTCCCGACGCCACGTTCGTCAACGTCTCCCACAACTCCATCTGCCGCCTGCCTCCGGCCAGCTTCCGCCACTTGCCACAGCTGCAGCAGCTGCAGCTGGTCTGTAACCACCTGGAGACGATAGAGGACGGGGCTTTCGAGAACCTCAGCGCTTTGGACACGCTCAACTTGTCCGACAATCGCCTGGCCAAGCTGTCCAAAGGGGCCTTCCAAGGTCTGGGTAACCTCACCCACCTCTCC…
XM_007062372	Chelonia mydas	Reptiles	TLR22	13	Single-domain	ATGATAAAGGTGCTGTGCTATCATCAGAACTTGCCTCGAGTCCCAAGTCATCTTCCCTGGAATGTAAGCAGCTTAGATCTGTCGGAGAATCAGATTGCAAGCCTGAGGCAGAGCGACTTTAGCAAACTGAATCTGTTGCAAGTCTTGAATGTTTCTCAGAACCAAATTCATCTAATTGAAGAAGGCACTTTTACTCACACAAGCAGCCTAAAGATCTTGAACCTCACTTCAAACCAGCTGAGAGTTCTTTCCAGCTCTATGTTTGATGGGCTGGGGAACCTTACAGTCTTGCTACTTAGGGAAAATAATATTGACAGGATTGAGGCATCTGCCTTTGCCCACCTGATGAAGTTAAAGGTAATTGATTTATCATCAAACAAGTTACATTCTCTGAATGCT…
HG964646	Chiloscyllium griseum	Chondrichthyes	TLR1L	1	Three-domain	ATGGTCAACATTTTCTCCTTCTTTCTGTGGATTATAATGTTTCAATTCTGCCACAGTCTTTGTTTTCCTGTAGCAAATGATATTGTCATAAACTATTCGTCTTCCTCATTGTCCACTGTACCAAAGAATCTACCAAATCTTTCTCAGATTCTGGATTTATCACAGAACAATATTACTGAGATTCATTTGCAGGATTTTGTTCCCCTCCACCAGTTGAAATATTTGAATTTGTCCTCCAATAAAATTAGCAATTTAGCACCTGCTCTTTTCAAGTCTAATCAAAAGCTGGAATGTTTAGATCTTTCCAAAAATCAACTCTCAAATATAGAGTGTCACTTCTTGTATAATGCTACCTCTCTTAAATATTTGGATATTTCCGAAAATAAGTTTCTTAGTCTG…
XM_005391996	Chinchilla lanigera	Glires	TLR1	1	Three-domain	ATGTCCAGATGGTCTGACTACCTCAAGAATGTCTGTTGCCACAAAATGGCTCAAATTAAATTGCGAACCTTCCACTTTGTTATCATCTTCATATTAATGCGTGAGATCAAAACCCAAATATCTGATGAAAGTGAATTTTTAGTTGACAGGTCCCAAACAGGTCTCACCCATGTTCCCAAGGATCTATCCTTGAAAACAACAACCTTAGATCTATCCCAAAACTACATATCTGAGATTCAGTCTTCTGACATGCTACCACTATCAAAGCTGAGGATTTTGATACTGTCTCACAATAGAATCCAGTATCTTGATATCAGTGTTTTCAAATTCAACCAGCAATTGGAATTCTTGGACTTGTCCCATAATGAATTGAGGACAATTTCTTGCTACCCTACGGTG…
XM_005400927	Chinchilla lanigera	Glires	TLR2	1	Three-domain	ATGTCTCATGCTGTGTGGATGGTGTGGCTGCTGTGGGCTGTGATCAGCCCTTCTGAGGAAGGACCCCTGGCTCAGGCTTCTCTGTCTTGTGACCCAGCTGGTGTCTGTGATGGCCGTTCCAGGTCTTTCAGCTCCATTCCCTCAGGGCTGTCGGCATCCGTGAAAAGGCTTGACCTGTCCAACAACAAGATCACCTCTGTGGGCCGCGGCGATCTGCAGAGATGCGTGAATCTCCAGCATCTGGTGCTGAAGTCCAGTGGAGTTCGCACAATAGACGAAGATGCCTTCCTCTCCCTGGGCAGGCTTGAGCATTTGGACTTATCTGAAAACCACTTGTCTAATTTATCATCCTCTTGGTTCAGACACCTTTCCTCCTTGAAATTCTTAAACCTACTGGGA…
XM_005373437	Chinchilla lanigera	Glires	TLR3	3	Single-domain	ATGAAACAGGCTTTGCTTTATCAGATCTACTCCTTGTTGGGACTGTTGCCCCTTTGTATTTTGTGTGCCTCCTTCAGCAACAAATGCACAGTGACACACAAAGTGGCTGATTGCAGTCACCTGAAGCTGACTCAGGTTCCCGACGACCTTCCCACAAACATAACAGTGCTGAATCTGACCCATAACCAGCTCAGAAGATTGCCACCTGCCAATTTTACAAGATACAGCAAACTTCTTGTCTTGGATGGAGGATTTAACACAATTTCAAAACTAGAGCCAGGACTGTGCCAAAATCTCCCTTTGTTGAAAATTTTGAACCTCCAACACAATGAGCTATCTCATCTCTCTGATAAAACCTTCATGTTTTGCATGAATTTGACTGAACTCTATCTAATGTCC…
XM_005382606	Chinchilla lanigera	Glires	TLR4	4	Three-domain	ATGACGCCTCCGTGGCGCCTGGCTGGGACTCTGATCCCAGCCATGGCTTTCCTCGCCTGCGTGAGACCTGAAGGCTGGGAGCCCTGCGTGGAGGTGGTTCCCAACATTACATATGAGTGCATGGAGCGGAATCTCTACAAAATCCCCAGCAGCATCCCCTCCTCAGCCAAGAACCTGGACCTGAGCTTTAATCCCCTGATGTTCTTAGCCAGCCATAGCTTCTCCCGTTTTCCAGAACTACAGGTGCTGGATTTATCCAGGTGTGAAATTCAAACAATTGAAGATGATGCATACTGGGGCTTGAACTACCTCTCTACCTTGATATTGACGGGAAACCCAATCCAGAATTTAGCACCAGGGGCTTTTTCTGAACTATTCCGTTTACAGAAGCTGGTGGCT…
XM_005409240	Chinchilla lanigera	Glires	TLR5	5	Single-domain	ATGGAGGGTGTCATAGAACAACGGCCAGAGCAGCCTTGTCTACACCAGCAACGCCTGCCAGCACCCTGCTCGTGGGGTCAGAGGAGCAAAGGGCTTGAGGGCGTGGCACATCCTTGGGGTCTGCAAGCTCTGGGGGCTTGGGCTGAGCGCTGTTGTTCTCTCTTCCGTAGGAGCATGGCAGGTCCCCTTGGCCTTCTCATAGGCATGGTCCTCATGGACAGCCCTGTGCTCGGAGTCCAGCCCTGCTCCTCCGATGGTCAGATAGCCTTGTTCCGTTCCTGCAACCTCACCCAGGTGCCCCCAGTCCCCAACACCACAAGGAACCTCCTGCTGAGCTTCAACTACATCGGGACGGTCACCAGCACGTCGTTCCCCTTCCTGGAGCAGCTCCAGCTTCTC…
XM_005391993	Chinchilla lanigera	Glires	TLR6	1	Three-domain	ATGAGCCAAGACAAAGGACCTGTTATTAGAACCTTCCATGTAGTTTGCATCATGACCTTAATAGTCGGAACCATCACCCAGATCTGTGAAGAAAGTGAATTTGAAGCGTGCATGTCAAAAAATAACCTTACTCACATTCCAAAAAACCTGCTACCAACAACCAAAAGCTTAGATGTATCTCAAAACTACATATCTGAGCTTCAGATCTCTGACATCAGCTTTTTGTCAGGGCTGAAAGTTCTGAAACTCTCCCATAATAGAATCCAGAGAATTGATTTGAGTATTTTCAAGTTCAATCAGGATTTGGAGCATTTGGATTTATCTCATAATCAGCTGCGAAAGATGTCCTGCTACCCGGTGGTGAGTCTGAAGCATTTAGACCTCTCATTCAATGACTTT…
XM_005411374	Chinchilla lanigera	Glires	TLR7	7	Single-domain	ATGGGGCTTCCAACGTGGACACTGAAGAAACAATTTCTTATCCTTTTAAATATGGTTCTAATTTCCAAACTTCTTGGGGATAGATGGTTTCCTAAAACCTTGCCCTGTGATGTCAGTCTAGATCCTTCAAATACCCATGTGATTGTGGACTGCACAGATAAGCACTTGACAGAAATTCCTAAAGGTATTCCCACCAATGCCACCAACCTCACCCTCACTATTAACCACATACCAAGCATTTCCCCAGACTCCTTCCACAACCTGGACCATCTAGTAGAAATCGATTTCAGATGCAACTGTATACCTATTCGAACCGGGCCCAAAAACAACGTGTGTACCAGAAGGCCACAGATTAAACCCAGAAGCTTTAGTAGACTCATTTATTTAAAATCCCTTTAC…
XM_005411372	Chinchilla lanigera	Glires	TLR8	7	Single-domain	ATGTCCCTTCAGTCTTCAGTTCTGACCTGCATTTTCCTGCTTATCTCTGGTTCCTGTGAGATCTTTGCTGAATATTCAAGAAGCTTTCCTTGTGATGAGAGTAGGCAGAATGCCTCTGTCATTGCGGAATGCAACAACCGTCGACTGCAAGAAGTCCCCAAAACAGTGGGGAGAAACGTGACAGAACTGGACTTGTCTGACAATTTCATCACACACATAACAAATGAATCCTTTCAAGGGCTGCAGAAGCTCAGTAGACTAAATCTGAATCACAATGCCAATCAGCAGCACCAGAATGAAAATCCTGGTATAATCAAAAATGGCATGAACATAACAGATGGTGCATTCCTCAGCTTAAAAAACCTAAAGGAGTTGCTGTTGGAAGACAACCAGCTATAC…
XM_005410346	Chinchilla lanigera	Glires	TLR9	7	Single-domain	ATGGGCTCCTGCGGAAGGGTCCTGCACCCCCTGTCCCTCCTGGTGCGGGCTGTGGTGCTGGCCAAGGCCCTGGCCCTGGGCACGCTGCCTGACTTCCTGCCCTGTGAGCTCCAGGCCTGCGGCGTGCTGAACTGCAACTGGCTCTTCCTGAAGTCCGTGCCCCGCTTCTCTGCAGCAGCACCGCGTGGCAACGTCACCAGCCTTTCCCTGCTGTCCAACCGCATCCACCACCTCCACAACTCTGATTTCCTCCACCTGCCCAACCTGCGGCGCCTCAACCTGAAGTGGAACTGCCCGCCCACCGGCCTCAGCCCCATGCACTTCCCCTGCCACATGACCATCGAGCCCAGGACCTTCCTGGCCATGCCTACCCTGGAGGACCTGAACCTGAGCTACAAT…
XM_005391997	Chinchilla lanigera	Glires	TLR10	1	Three-domain	ATGTATACGGGGATGTGGACACACCTTCATGATTCAAATGAGGAAACAAGTAATAAGACACTTGGAAATACAATGAGACTTATCAGGAACATTTATATATTTTGTAATATTGTTGTGTCGGTAGAAGGCTGGGCTCCAAAACTTCCAGAAGGAAAGGAATTGGCTACCAACTACTCCAACATGGCTCTAAGAAAGGTTCCCACAGACCTGGCTCCAGCCACGACCACACTGGATTTATCCTACAACCTCTTATTTCAACTCCAGAGTTCAGATTTTCATTCTGTCTCCAAACTGAGAGCTTTAATTGTATCCCATAACAGAATCCAAGAGCTGGATATCAAGATCTTTGAATTTAGCAAGGAGTTAAGATATTTAGATCTGTCTTACAATAGACTGAAG…
XM_005412035	Chinchilla lanigera	Glires	TLR11	11	Trans-three-domain	ATGGAAAACCCTCTCTTCTCCTCTGCTTTCCTGCCGCTCTCACTGTTGGCCTTTGTGAGCCAGGTCTTGGTGAGCCGGGCATGGACTACTCCTGACTGCACCATAGCAGACAGCTCCCTACTGACTAACCTCTCCTATTACATCCCATTCTGTTCCTTGGCCCCAGGACTGTACCTTTTTGCATCATGCTCTAACATTAAAGATGTGGCTCAGACCCTGAGAGCAGTGCCCCAGGATAGAGAAGCACTTTGTCTCCAAGGAATGGGTTCTGTCCTGCCAGCCAATGCCTTTGCTGACTTCTCCTCCCTGCAGCTTTTGAGGCTACAGTTGGGCAATTTGAAAGTTACTTCTAAGGCCTTCCAAGGACTGGACCAGCTGCAACACCTTTACTTTGAGCAC…
FJ436215	Chionodraco hamatus	Euteleosteomorpha	TLR2	1	Three-domain	ATGGAGCTGTTGACCAACCTCTACCTCCTCCACTCATTCGCCATGTGTCGAGGTCAAAGGTCGTCCTGCGATCGCTGCGACCCTCGACTCGCCTGTGACTGCTCCCACGCAGGATACACGCTTGTTCCCACGGTAACAGACCGCGCCCTGACCCTCGACCTGTCCTTCAACAACATCGCCGTGGTGACCGGTGGCGACCTGACGGGACACGAGAAACTGCGGATTCTGATTCTACACCGTAACAGACTGTCTGAGATCCATCCGTCAGCGTTTGACTCTCTGTGGAGTCTAGAGCAGCTGGATCTGTCCGACAACCAGCTGACTGCCATCAACCGCAGATGGTTCAGTAAGCTAGGAGCTCTGCAGGAACTCAACCTGCTCCACAACCCGTACAGCTGC…
FJ436217	Chionodraco hamatus	Euteleosteomorpha	TLR9	7	Single-domain	ATGGCTATGTTGAAAAATATCTTCATCATTTTTCAACTTCTTCCATTGGCGAGGACCATCAATACCACCTTTTTACCATGTGACTCTGATATTAATGGCACCGCAGTGGACTGCTGTGACAGAACAATCGAGTCTTTCCACTTTATTAAGTCTCCCAACGTTGTGTCACTCAATTTAAGTCGAACTAAGATATGGAAAGTGGGGCAAAATGATTTTTTAAATCTCCCAAACCTTGACACCTTGAAAATAATGGGGAATTGTCGACCAGATCAACCGAGACTGAAACAATTGTGCAAAATGGAGATCAACAATGATGCCCTGACGAAGCTATTGAAGCTTAAATATCTGTATCTGTCAGGAAACGGCCTCACCTCTATTCCCCAGTTGCCCCAAAACCTG…
HM215595	Chionomys nivalis	Glires	TLR2	1	Three-domain	ATGCTCCGTGTTCTGTGGACCTTGTGGATCTTGGTGGCCATGAAAGACCTCCAAAGGGAGGGCTGTTCTGCTCAGGCACCTCTGTCATGTGATGCTGGYGTGTGTGATGGCCGTTCCAGGTCTTTCACCTCCATTCCCTCAGGACTCTCCACAGCCATGAAGAGTCTTGACCTGTCTAACAATAAGATCACCTCCATTGGCCACGGTGACCTGCGGGGGTGTGTGAACCTCCGGGCTCTGATGCTGCAGTCCAWTAGGATCAACAGAATAGAGGAAGGTGCCTTTTCTTCCCTGCGCAGTCTTGAGCACYTGGACTTGTCTGATAACCAGCTATCTGACTTATCTTTCTYCTGGTTCAGGCCTCTGTCCTCTTTGAAATACTTAAACTTGCTAGGAAAT…
XM_008017649	Chlorocebus sabaeus	Primates	TLR1	1	Three-domain	ATGACTAGCATCTTCCATTTTGCCATTATCTTTATGTTAACACTTCAGATCAGAATACAATTATCTGAAGAAAGTGAGTTTTTAGTTGATAGGTCAAAAAACAGTCTCATCCACGTTCCTAAAGACCTATCCCAGAAAACAACAATCTTAAATATATCACAAAATTATATATCTGAGCTTTGGACTTCTGACATCTTATCACTGTCAAAGCTGAGGATTTTGATAATTTCTCATAATAGACTCCAGTATCTTGATATCAGTGTTTTCAAATTCAACCAGGAATTGGAATATTTGGATTTGTCCCACAACAAGTTGGCGAAAATTTCTTGCCACCCTACTGTGAACCTCAAGCACTTGGACCTGTCATTTAATGCATTTGATGCCCTGCCTATATGCAAA…
XM_008000045	Chlorocebus sabaeus	Primates	TLR2	1	Three-domain	ATGCCACATACTTTGTGGATGGTGTGGGTCTTGGGGGTCATCATCAGCCTCTCCAAGGAAGAATCCTCCGATCAGGCTTCTCTGTCTTGTGACCACAATGGTATCTGCAAGGGCAGCTCAGGATCTTTAAACTCCATTCCCTCAGGGCTCACAGAAGCTGTAAAAAGCCTTGACCTGTCCAACAACAGGATCACCTACATTAGCAACAGTGACCTACAGAGGTGTGTGAACCTCCAAGCTCTGGTGCTGACATCCAATGGAATTAACACAATAGAGGAAGATTCTTTTTCTTCCCTGGGCAGACTTGAATATTTAGACTTATCCTATAATTACTTATCTAATTTATCGTCCTCCTGGTTCAAGCCCCTTTCTTCTTTAAAATTCTTAAACTTACTGGGA…
XM_008000480	Chlorocebus sabaeus	Primates	TLR3	3	Single-domain	ATGAGACAGACTTTGCCTTATATCTACTTTTGGTGGGGACTTTTGCCCTTTGGGATGCTGTGTGCATCCTCCACCAACAAATGCACTGTTAGCCAAGAAGTTGCTGACTGCAGCCACCTGAAGTTAACTCAGGTACCCGATGATCTCCCCACAAACATAACAGTGTTGAATCTTACCCATAATCAACTCAGAAGATTACCAGCCGCCAATTTTACAAGATATAGCCAACTAACTATCTTGGATGTAGGATTTAACTCCATCTCAAAACTGGAGCCAGAATTGTGCCAAAAACTTCCCATGTTAAAAGTTTTGAACCTCCAGCACAATGAGCTATCTCAACTGTCTGATAAAACCTTTGCCTTCTGCACGAATTTGACGGAACTCCATCTCATGTCCAAC…
XM_007968248	Chlorocebus sabaeus	Primates	TLR4	4	Three-domain	ATGACGTCTGCCTTGTGCCTGGCTGGGACTCTGATCCCAGCCATGGCCTTCCTCTCCTGCGTGAGACCAGAAAGCTGGGAGCCCTGCGTGGAGGTGGTTCCTAACATTACTTATCAATGCATGGAGCTGAATTTCTACAAAATCCCCGACAACATCCCCTTCTCAACCAAGAACCTGGACCTGAGCTTTAATCCCCTGAGGCATTTAGGCAGCTATAGCTTCCTCCGTTTTCCAGAACTGCAGGTGCTGGATTTATCCAGGTGTGAAATCCAGACAATTGAAGATGGGGCATATCAGAGCCTAAGCCACCTCTCCACCTTAATATTGACAGGAAACCCCATCCAGAGTTTAGCCCTGGGAGCCTTTTCTGGACTATCAAGTTTACAGAAGCTGGTGGCT…
XM_007988358	Chlorocebus sabaeus	Primates	TLR5	5	Single-domain	ATGGGAGACCACCTGGACCTTCTTCTAGGAGTGGTGCTTGTGGCCACTCCTGTGTTTGGATTTCCTTCCTGCTCCTTTGATGGCCGAATAGCCTTTTATCGTTTCTGCAACCTCACCCAGGTCCCCCAGGTCCTCAACACCACTGAGAGGCTCCTGCTGAGCTTCAACTATATCCGGACAGTCACTGTTTCATCCTTCCCCTTTCTGGAACAGCTGCAGCTGCTGGAGCTCGGGAACCAGTATACCCCCTTGACTATTGACAAGGAGGCCTTCAGAAACCTGCCCAACCTTAGAATCTTGGACCTGGGAAGTAGTCAGATATACTTCTTGCATCCAGATGCTTTTCAGGGACTGTTCCATCTGTTTGAACTTAGACTGTATTTCTGTGGTCTCTCCGAT…
XM_008017637	Chlorocebus sabaeus	Primates	TLR6	1	Three-domain	ATGACCAAAGACAAAGAACCTGTTGTTAAAAGCTTCCATTTTGTTTGCCTTATGATCATAATAGTTGGAACCAGAATCCAGTTCTCCGACGGAAGTGAATTTGCAGTAGACAAGTCAAAAAGAGGTCTTACTCATGTTCCAAAAGACCTACCGCCGAAAACCAAAGTCTTAGATATGTCTCACAACTACATAGCTGAGCTTCAGGTCTCTGACATGAGCTTTCTGTCAGAGTTGAAAGTTTTGAGACTTTCCCATAACAAAATCCAGCTACTTGATTTAAGTGTTTTCAAGTTCAACCAGGACTTGGAATATTTGGATTTATCTCATAATCAGTTGCCAAAGATATCCTGCCATCCTATTATGAGTTTCAGGCATTTAGATCTCTCATTCAATGACTTC…
XM_007991035	Chlorocebus sabaeus	Primates	TLR7	7	Single-domain	ATGATGTTTCCAGTGTGGACACTGAAGAGACAAATTCTTATCCTTTTTAACATAATCCTAATTTCCAAACTCCTTGGGGCTAGATGGTTTCCTAAAACTCTGCCCTGTGATGTCACTCTGGATGTTTCAAAGAACCATGTGATCGTGGACTGCACAGACAAGCATTTGACAGAAATTCCTAGAGGTATTCCCACCAACACTACGAACCTCACCCTCACCATTAACCACATACCAGACATCTCCCCAGCGTCCTTTCACAGACTGGTCCATCTGGTAGAGATCGATTTCAGATGCAACTGTGTACCTATTCGATTGGGGTCAAAAAGCAACATGTGCCCCAGGAGGCTGCAGATTAAACCCAGAAGCTTTAGTGGACTCACTTATTTAAAATCCCTTTAC…
XM_007991037	Chlorocebus sabaeus	Primates	TLR8	7	Single-domain	ATGGAAAACATGTTCCTTCAGTCGTCAATGCTGACCTGCCTTTTCCTGCTAATACCTGGTTCCTGTGAGTTATGCCCTGAAGAAAATTTTTCTAGAAGCTATCCTTGTGAAGAGAAAAAGCGAAATGGGTCTGTTATTGCAGAGTGCAGCAATCGTCGACTACGGGAAGTTCCCCAAACGGTGGGCAAATATGTGACAGAACTAGACTTGTCTGATAATTTCATCACACACATAACGAATGAATCATTTCAAGGGCTGCAAAATCTCACTAAAATAAATCTAAACCACAACCCCAATGTACAGCGCCAGAACGGAAATCCTGGCATACAATCAAATGGCTTGAATATCACAGACGGGGCATTCCTCAACCTAAAAAACCTAAGGGAGTTACTGCTTGAA…
XM_007984473	Chlorocebus sabaeus	Primates	TLR9	7	Single-domain	ATGGGTTTCTGCTGCAGCGCCCTGCACCCTCTGTCTCTCCTGGTGCAGGCCATGGTACTGGCCACGACCCTGGCCCTGGGTACCTTGCCTGCCTTCCTACCCTGTGAGCTCCAGCCCCACGGCCTAGTGAACTGCAACTGGCTGTTCCTGAAGTCTGTGCCCCACTTCTCCGTGGCAGCACCCCGTGGCAACGTCACCAGCCTTTCCTTGTCCTCCAACCGCATCCACCACCTCCATGATTCTGACTTTGCCCACCTGCCCAGCCTGCGGCGTCTCAACCTCAAGTGGAACTGCCCGCCGGTTGGCCTCAGCCCCATGCACTTCCCCTGCCACATGACCATCGAGCCCAGCACCTTCTTGGCTGTGCCCACCCTGGAAGAGCTAAACCTGAGCTACAAC…
XM_008017641	Chlorocebus sabaeus	Primates	TLR10	1	Three-domain	ATGAGATTCATCAGAAACATTTACATATTTTGTAGTATTGTTATGACAGTAGAGGGCGAGGCTCCAGAGCTTCCAGAAGAAAGGGAACTGATGACCAACTGCTCCAACATGTCTCTAAGAAAGGTTCCCGCAGACTTGACCCCAGCCACAACCACACTGGATTTATCCTATAACCTCCTTTTTCAACTCCAGAGTTCAGATTTTCATTCTGTCTCCAAACTGAAAGTTTTGATTCTACACCATAACAGAATTCAACAGCTGAATCTCAAAACCTTTGAAGTCAACAAGGAGTTAAGATATTTAGATTTGTCTAATAACAGACTGAAGAGCGTAACTTGGTATTTACTGGCAGGTCTCAGGTATTTAGATCTTTCTTTTAATGACTTTGACACCATGCCT…
ENSCHOG00000005282	Choloepus hoffmanni	Xenarthra	TLR1	1	Three-domain	ATGACTAAAACTAATTCTAGTATCTTCCATTTTGCCATCGGCTTCATGTTAATACTCAAGATCAGAATCCAATTATGTGATGAAAATGAATTTGTAGTTGATAGGTCAAAAACAGGTCTCACGCAAATTCCCAAAGACCTATCCCCGAAAACAACAATCTTAGATGTTTCACAAAACTATATATCTGAACTTCAGACTTCTGACATTCTATCACTATCAAGGCTGAGGATTTTGATACTCTCTCATAATAGGATCCAGTATCTTAATATCAGTGTTTTTGAATTCAATGAGGAATTGGAATACTTGGATTTGTCCCACAACAAGTTGAGGAAGATTTCTTGCTACCCTATTGTAAATCTCAAGCACCTGGACCTCTCATTTAATGAATTTGATACCCTG…
ENSCHOG00000008472	Choloepus hoffmanni	Xenarthra	TLR8	7	Single-domain	AAGAAGGAGACAGCGGGTTTGTTGTGTGACCTAGGAAGGAGGGGTGTAAAGGAAAACATGACCCTTCAGTCTCCACTTCTCATCGGTGTTTTCCTGCTAATCTTGGGCTCCTGTGAGTCCTTCACTGAAGCAAATTATTCTAGAAGCTATCCTTGCGATGAGAGAAAACAAAATGCCTCTGTTATTGCGGACTGCAACAATCGTCGACTGCAAGAAGTTCCCCAAACAGTGGGCAGATATGTGACAGAACTAGAACTGGCTGGTAATTTAATCACACGCATAACAAATGAATCATTTAAAGGGCTGCAAAATCTTACTAAAATAAATCTAAACCACAATGTAAATCTACAGCACCAGAATGAAAATCCTGATATGAATAAAAATGGCATGAACATTACA…
XM_008169980	Chrysemys picta bellii	Reptiles	TLR1LA	1	Three-domain	ATGGGATCCCCGACAAATATCTTCCTTTTTGCTTGTATCTTTACATTCACATTGTGGAATAATATTCAGCTGTCTGTGGAGAATGAATTTACTGCACACTATTCAAGCAGCTTTCTAGCTTGTGTTCCAAAAAGTCAATCAAGACATACAACAATGTTGGATTTATCACAGAAAAATATCTCTGAACTTCATATCTCAGATTTCAGTTCTCTGCCTGAACTGCAAGTATTAAATCTGTCTCATAATCTAATCAGAGAGCTTGACTTCAATGTTTTCAAATTCAATGAGAAATTAGAATGCTTAGATTTATCTCATAACAACTTGTGGAATATGTGCTGTCAGACTCTTGCTCGTCTTAGACATTTAGATCTTTCTTTCAATAAGTTTAAAACTTTGCCC…
XM_008169981	Chrysemys picta bellii	Reptiles	TLR1LB	1	Three-domain	ATGGCAGAAAACAGAAGACCCCTCACAAACTTTTTCTTTTGTAGTTGTGTCTTCACATTAACTCTTTGGAACAATATCAAGCCATCTGATGAAAATGAATTTATTGCAAACTATTCCAGCAGCTTACTAGAAGACCATTCTGATTATGAAACCAAGAGCCTGCCACTCTCACACACAAAGAGGCTTCAGTTTGCATCAGCAGATAACAAAATAAACCATCCCAGTTGGGATGTGGAACACAATACTTCGGACAGTTTAGTACTGTCAAATATCCCAGAGAATGGAATCAGTGATTTAATACAATTATTGTCAAAATTCAACAAAACCTCAGGATTAAAAAATCTTGCTCTGAACAATATTACAACATCCTGGGTAAACTTTATTAAAATTCTTCAGATT…
XM_005299362	Chrysemys picta bellii	Reptiles	TLR2	1	Three-domain	ATGTCTAACCAACTCTGGAAAGGGTGGGTCATCTACATGGTCATAACGGCAAATCTTTCTGAAGAAAAAACCACGATGCAGATGTGTCCTTCATGTGATGCCACTCATTTCTGTGACTGTTCTTCAATGAATTTGAGCACCATTCCTTCAGGGCTAACAACTGATATCATGGGGCTAAATCTGTCCTACAACAGCATAAAATATGTCAGAGAAACTGATCTGCTGGTGGGGGTGAATCTGAGAGTGCTGCTGCTGCAATTCAACCAAATTTGGACAATAGATAAGGAATCATTTATATTCCTTGGAAAATTGGAACATTTGGATTTATCAAATAATAAGTTGACTCACTTGTCACCCATTTGGTTTAGACATCTTTTTTCCCTACAGCACCTAAACATA…
XM_005299363	Chrysemys picta bellii	Reptiles	TLR2	1	Three-domain	ATGTTGAACCAAAGAAAACCAAACACTAAGCAGATCTGGCGAGTATGGATCTTCTACATGGCCATAAGTACAAATCGCTCTGAAGAAAAAGCCACGACGCAGGTGTGTCCTTCATGTGATGCCACTCGTTTCTGTGACTGTTCTTCAATGGATTTGAGCACCATACCTTCAGGTTTAACAACTGATGTCATGGGGCTAAATCTGTCCTACAACAGCATAGACCATGTCAGAGAAACTGATCTGAAGCTGGGTTTGAATCTGAGAGTGCTGCAGCTGCAATCCAATCAAATTAGGACAATAGATAAGGAATCATTTATTTTCCTTGGAAAATTGGAACATTTGGATTTATCAAATAATAAGTTGACTCACTTGTCACCCATTTGGTTTAGACATCTTTTT…
XM_005282040	Chrysemys picta bellii	Reptiles	TLR3	3	Single-domain	ATGAGAGATTCCCATCCCAGTTGGGCCTGCTTGTCTTACAGCCTGTTGACCTTTTCCTTGCTTTGTGTAACAGCTGAGAACCAATGTAAGATCAGAAATCAAGTGGCTGACTGCAGTCATCTAAAGCTGAAACAAATTCCTTCAGATCTCCCAATTAATATAACAGCGTTGGACATTTCTCATAACCAGCTAAACAAGCTACCACCTGCAAATTTAACAAAGTACAGCCAGCTTATTTACTTGGATGCAGGATCCAACTCCCTCTCTAAACTTCAGCCAGAACTGTGCCAAACTTTGCCCCTGTTGAAAGTTTTGAAGCTGCAACATAATCAGTTGCATGAGCTCACTGACAATGTTTTTGCTTCCTGTTCCAGCCTGACAGAGCTCAATTTAGGGTAC…
XM_005301387	Chrysemys picta bellii	Reptiles	TLR4	4	Three-domain	ATGTTCGGGAGAGAAGCTCTCTCTTTTTCAACCTGTTTTGTGCAGTCTTTGGCCACGCTTTTCCTGTCGCAGTTAATGGCCAGCAGCCTCAACCCCTGTGTGGAGGAGACCACCAACATAACTTACAGATGCATGGAGTTGAACCTCTCTGGAGTTCCAGATGAAATCCCACCTTCCACCCAGAACTTGGATCTGAGTTTCAACCCACTGGAGTCACTGACCTCAAATTATTTCTCAGCAGTTCCTGCACTGAGGTTTCTGGACCTCACTAGATGTCACATCCAGACAATTGAAGACTATGCTTTTGAGGATCTTCCTAACTTGCTCACCTTGATTCTGACTGCAAATCCCCTCTGGCACCTGGGACCAAAAGCCTTCTATAGTTTGACATCCCTGCAG…
XM_005289597	Chrysemys picta bellii	Reptiles	TLR5	5	Single-domain	ATGCAAAGCTGCCTTTCATCCTGGTTATTCAACTATCATCTACAGCACCTGCCTGTTTATAGTAAAAGCAACATCACAATGTTACATCATCTAGTATTTCTCTTAGGAATGTCACTGGTAACCAAAGAAATATTTGCATTTACAAGCTGCTATTCCGATGGCCAAATTGCCAGGTATTATTTTTGTAACCTCACCGAGGTTCCACCTGTGCCCAATAATACAGTTATACTCTGGCTAAATTTCAACAAAATCAGGCAAGTGAATGCATCCTCCTTCCCTCTGCTGGAACAGTTGCAGATTTTGGAAATTGGAACCCAGCTTGTTTCTTCTGTTACCATAGGGAAAGCAGCTTTTAGGAACCTGCCAAACCTTCGAAACTTAGATTTAGGAGACAATAAG…
XM_005307990	Chrysemys picta bellii	Reptiles	TLR5SL	5	Single-domain	ATGCTCAGACAACTTTGGCTCCTAGCGCTCTGGTTGCTGGGATCTAGTCCTGCCCTGGCTGAAGTTCAGAGCTGTCACGCCTCCAGGGTCCAGTCTTCTGTGGTCTCCAGCTGCCAAGCTCAACACCATGAGACACTGCCAGAAATTGACCCATCCACCCAGATCCTTCTGCTGAATTTCAACCTCCTCTCCAACATCTCGGCCTCCTCCTTCCCCAGGCTGGAGAGGCTCAGGAAGCTGTCTCTGGGATGTCAGCTGGGGGGATCACTCTCCATTGGAGAGAAGGCCTTTGAGAAGGTGGCCAACATCACGTTCCTGGACCTCGGGGGCAACAGGAAGCTGAGCCTCCAACCCATGGCCTTGGCAGGCTTGCGGCAGCTCGAGGTGCTCCTGCTGGAT…
XM_005287771	Chrysemys picta bellii	Reptiles	TLR7	7	Single-domain	ATGCGACTCAACGATGAGATGACTCTCTTGGCCTTTCACACATGGCCCTCAAACAGATTGCTCTTCCTCTTGCTCTTCCTGTTTTCCAAGCTGCTGTCAGCCAGATGGTTTCCTAAAAGCTTACCGTGTGATGTGAAGGTAGAAGCTTCAAAAGCCAATGTGATAGTGGACTGTAGTGATCGTCGCCTGACCAAAATCCCACCTGGGATTCCTAGTAACACCACCAACCTGACTCTCACCATTAACCATATTCCAAACATTTACCCAATATCCTTTGTCCATCTTGATAATCTTGTGGAGATTGATTTCAGGTGCAACTGTGTGCCTGTTCGACTGGGGCCAAAGGATCATGTGTGCACCAGGAGACTGCAAATCCAGAACAGCAGCTTTGCCACTCTC…
XM_005287856	Chrysemys picta bellii	Reptiles	TLR8A	7	Single-domain	ATGAATCCCACAATCCCAAATCTGATATGGCGGCTACTTCTGGCCTATGGTACTTCAGAAATTCTTGCTGAGACCAAGTATCCTAGAACCCTGCCATGTGATGTCAGCGTGAATAACTCCTCCGTCATTTTTGACTGCAGTGCCCGTCAACTGAGAAGTGTGCCTGCTGCAATGCATGGTAATGTAACAGAATTAAAGCCCTCAGACAACCTTATAAAGGAGGTGTTTAAAAAATCTTTTCAGGGCCTGAATAATCTTATGAAAATAGATTTAAACAGGAATCACTACTCTAAGGGAGAGGAAGAGGCTCCTGATTTGTGTAAAAAAGGAATGGTAATTGAAAATGGAGCTTTTGCTAACTTAACAAAGCTAAGGGAACTACTAGCTGATGAAAATCAC…
XM_005313446	Chrysemys picta bellii	Reptiles	TLR9	7	Single-domain	ATGACTGAGGTTCCCCAGGGGCTCCCACCCACGCTGCACCAGCTTGACATCTCGGAGAACAAGATATCCCACGTGAGCCACCTGGAGAACCTCACCAACTTGAGATTGCTCAACCTGGAGTGGAACTGCCAGCGATGTGACCATGCTGCTCAGCCCTGCTTCCCCTGCCCAGACAACAAGTCCCTGACCTTCAACACGGATGCTTTTCAGAACCTCGTGAAGCTCAGGAGCTTGAACCTGCGAGGCAACTCCCTGTATGACCTCAACACCAGCTTCTTCAACAACCTCAGCCGCTTGGAGACCCTGGATCTGTCAGACAACTTTCTGACCTGCACCATTAGAAATGGCACCGTCTTCTCTATGCTGCAGTCAGTGCAGACCCTAAACCTGGGCTACAAT…
XM_005312618	Chrysemys picta bellii	Reptiles	TLR13	13	Single-domain	ATGCATAGAAACGATGTAGGGCACCTGCTGCCAGCCGCCGCCGGTGCCCGCTATGCCGGCGCCTTCGGCTTCACCTGGTGCCTGCTGCCGTACGAGCTGCCAGGCTACGCCAGTTGCGCTGGGCGCGGCATCACCCAGCTGGGCCCGGCCATCGCCCCGCTGCCCAACTCCACCCTCTGGCTCAACGCCTCCCAGAACGCCCTGCAGGGCCTGGCGCCCGCCACCTTCGCCCACCTGCCCCGCCTGCGGGAGCTGCGGCTCGACCGCAACCGCATCCGCGCCCTGCAGACCGGCGCCTTCCAGGGCCTGCGGGAGCTGGAGCTGCTGGACCTCGGTCAGAACCGGCTGGCGACCCTGGGCCCCACGGCGCTGGCGGAGCTGACGGGCCTGCGGGTGCTG…
XM_005293629	Chrysemys picta bellii	Reptiles	TLR14	1	Three-domain	ATGCGCCCACTAGCTGGGATGTGCATAGCTTTGTGCGTGGTGATCGTGGGACTGGCAGACGGGGCCGACCCATGTCTTGTCACCGCCGACAACAAAGTCGCCACGTGCAAAGGTCAGAACCTGAACCGCGTTCCCCAGCACCTTCCCCGCACCCTGCTCAGACTGGATCTCTCGTATAACAGGCTCAAAGAGATCGCCGCAGGGGACTTCTCAGCGTTGACCCAGCTGCAGAGCTTGGACCTGGGCTACAACAACATCTCGCGCATCTCGGCAGATGCCTTCGCCTCCAACGTCCTGCTGGAGGAACTCAGCCTGTTCAACAACTCCCTGCGCTGGATCCCCTCGCCGGCCCTGAAGCCTCTGAGGAAACTGAGGCGGCTGGAGATGTCCAACAACTTG…
XM_005314303	Chrysemys picta bellii	Reptiles	TLR21	13	Single-domain	ATGGGCCCCGTATTTTCCCTCCTGGCCTTACTGCTGCTCCTCATGCCCGGGGCGGTTGCCTACGGCTTCAGGAACTGTATCCAGTCCATGGAGAACCCACAAAGCTTCCGGTGCATCCAGCGCTTCCTGAAGGACATAATCAGCGCTGTGGGCGACCTGCCGCCCAATGCCACGTTCGTCAACGTCTCCCACAACTTCATCAGCCGCCTGCCTGCGGCCAGTTTCCGCCACCTGCCACACCTGCAGCAGCTGCAGCTGGTCTGTAACCGCCTGGAGACGATAGAGGATTGGGCTTTCGAGAACCTTGGCGCCTTGCACACGCTCAACTTGTCCAACAATCACCTGGCCAACCTGTCCGAAGGAGCCTTCCGAGGCCTGGGTAACCTCATCAACCTCTCC…
XM_005298023	Chrysemys picta bellii	Reptiles	TLR22	13	Single-domain	ATGTTGTTCCTGCAGCTTTTCTCTGCTTTGATTTTCTTCAGCCAAGGCCAAGGAGTGGTTCCTTACTCACTGCAGAACTGTGTGGTCCATGGAAAGTGGAGCAAAACGATAAAGGTGCTGTGCTATCATCAGAACTTGTCACAAGTCCCAAGTGATCTTCCCTGGAATGTAAGCAGCTTAGATCTGTCTGAGAATCGGATTACAAGCCTGAGGCAGAGTGACTTCAGCAAACTGAGTCTGTTGCAAGTCTTGAATGTTTCTCAGAACCAAATTCATCTAATTGCAGAAGGCACTTTTACTCACACAAGTAGCCTAAAGATCTTGAACCTCACTTCAAACCAGCTGAGAGTTCTTTCCAGCTCTATGTTTGATGGGCTGGGGAATCTTACAGTCTTGCTA…
XM_006875506	Chrysochloris asiatica	Afrotheria	TLR2	1	Three-domain	ATGCCACCCACTTTATGGATACTCTGCACCTTGGGGTCCATAATCAGTCTATCCAATGAAAAGTCCCTTGATCAAGCTTTTCTGTCTTGTGACCCCAAAGGCATCTGCAATGGCTCCTCCAGATCATTAAAGTCCATTCCCTTGGGGCTCACAGCAGCTGTGAAAAGCCTGGACCTGTCCAACAACGAGATTGCATATGTCGGCAACACTGACCTGCTGTTGTGTGTGAACCTTCAAGTTCTTATTCTGAAGTACAGTAGAATTAATAAAATAGATGAAGATGCCTTTTCCTCCCTTGGAAATCTTGAACATTTGGACTTATCCTATAATTACTTATCTAATTTATTACCTTCCTGGTTCAGGCCCCTTTCTTCTTTGAGAGTCTTAAACTTACTGGGA…
XM_006834452	Chrysochloris asiatica	Afrotheria	TLR3	3	Single-domain	ATGCGACAGACTTTGTCTTATCAGATCTACTTCTTTTGGGGACTGTTGCCCTTTTGTGTGCTGTGTACATTCTCTGCCAACAAATGTACTGTTAAGCATGAAGTAGCAGACTGTAGTCATCTGAAACTAAATCAAGTACCAGATGACCTCCCCACAAACATAACAGTGTTGAACCTTACCCATAATCAATTCAGAAGACTACCACCTGCCAATTTTACAAGATATAGTCAACTTACTATCTTGGATGGAGGATTTAACACCATCTCAAAACTGGAGCCAGAACTGTGTCAAAACCTCCCTTTGTTGAAAGTGTTGAACCTCCAACACAATGAGTTATCTCAGCTTTCTGACAAAACCTTTATCTTCTGCAGGAGTTTGACTGAACTTCATTTAATGTCC…
XM_006865726	Chrysochloris asiatica	Afrotheria	TLR4	4	Three-domain	ATGATGCCTGTCTCACGCCTGACTGGGAGTCTGATACCAGCCATGGCCTTCCTAGCCTACCTGAGACCTGAGAGCTGGGACCCCTGCACGGAGGTGGTTCCTAATATTACTTACCAATGTATGGAGGTGAATCTCTACAAAATCCCTGACAACATCCCCTCAACAACTGAGAATCTGGACCTGAGCTTTAATCCCTTGAGACACTTAGGCAGCCATAGCTTCTCCAACTTCCCAGAACTTCGTGTGCTGGATTTATCCAGGTGTGAAATTCAAAGAATTGAAGATGATGCATATCAGGGACTAATCCACCTCTCCACCTTGATATTGACGGGAAACCCTATCCAGTACTTAGCTCTTGGAGCCTTTTCTGGACTATCAAGTTTACAGAAGTTAGTGGCT…
XM_006871148	Chrysochloris asiatica	Afrotheria	TLR5	5	Single-domain	ATGGGAGACCACCTTGAAGTTTTCTTAGGAGTGGTACTTATGGCCAGTACTGTGTTTGGGATTTCTTCTTGCTCCTTTGATCGTGGGATAGCGTTGTATCGTTTCTGCAACCTCACCCAAGTTCCCCAGGTTCCCCAAACCACTAAGAACCTCCTGCTGAGCTTCAACTTTATCAGTAATGTTACTTCGATGTCATTCCCCTTCTTGGAGCAGCTGCAGCTGTTAGAACTTGGGACTCAGTTTACATCCTTGACTATCGACAAAGAGGCCTTCAGAAACTTGCCCAATCTTCGCATCTTAGATCTGGGCAAAAGTGAGATCAATTTCTTGCATCCAAATGCTTTTCAGGGACTGCCCCATCTTTTTGAACTTAGGTTGTTTGGCTGTGGTCTCTCAGAA…
XM_006873230	Chrysochloris asiatica	Afrotheria	TLR6	1	Three-domain	ATGATTGAAGACAAAGAACCTATTGTCAGAAACTTTCGTTTTGTTTGTGTCTTGGCCTTAACATTTGGAGCCATAATTCAGTTCTCTACTGAAAGTGAGTTTACAGTAGATCTGACAAAAAGAGGCCTTACTCAGTTTCCAAAAGACCTACCACCAAAAACCAAAGTCTTAGATATGTCTCAAAACTATATATCTGAACTTCAGGTCTTGGACATCAGCATTTTGTCAGGATTGCAAGTTTTGTTACTTCCTCATAATAGAATCCAACAACTTGATCTTACTGTTTTCCAGTTCAACCAAGATTTGGAGCATTTGGATTTATCTCACAATCAGTTGTCCAAGATAACCTGCTACCCTGTTGTACATCTCAAGCATTTAGATCTCTCATTCAATGACTTT…
XM_006835629	Chrysochloris asiatica	Afrotheria	TLR7	7	Single-domain	ATGGTGTTTTGGATGTGCACAGTGAATAGACCATTTCTTATCCTTTTGAATGTGATCTTCATTTCCAAACTTCTTGGGGCTAGATGGTATCCTAAAACTCTGCCCTGTAATGTTACAGTGGATGTTCAAATGGCTCATGTGATTGTGGATTGCACAGACAAACATCTGACAGAAATCCCTGGAAGTATTCCCACCAATACCACCAACCTCACCCTCACCATTAACCACATACCAGCCATCACCCCAGCCTCCTTTAGCAGGCTGGAACATCTGATAGAAATTGATTTCAGATGTAACTGTGTACCGATTCGACTGGGGCCAAAAGACAACATTTGCAAGAAAAGACTGCAGATTAAGCCCCGAAGCTTTAGTACACTTACTTCTTTAAAAGCCCTTTAC…
XM_006835628	Chrysochloris asiatica	Afrotheria	TLR8	7	Single-domain	ATGAACCTCCAGTCTGCCCTTCTCATCATCTGCCTTTCCCTTCTTATTTCTGGTTCCTGTGAGTTCTTCGCTGAAGCCAATTATTCTCGAAGCTTTCCTTGCGATGAGAGAAAGCAGAACGGCTCCATTATTGCAATGTGTAACTATCGTCAACTGGAAGAAGTGCCCCAAACAGTGGGCAAATATGTGACTGAACTAGACCTGTCTGAGAATTTCATCAGACACATAACGAATGAATCTTTTCAAGGACTGCAAAATCTTACAAAAATCAATCTCAACCACAATTCAAAGCTACAGTATCAGAATGAAAATCCTGATCGGAATAAAGATGGCATGAAAATCACAGATGGGGCATTCCAAAACCTAAAAAACCTAAGGGAGTTACTGCTTGAAGACAAC…
XM_006876048	Chrysochloris asiatica	Afrotheria	TLR9	7	Single-domain	ATGGAGGATCCAGGAGAGGGAGGAGCCTCCCTGGGGGTTTGGGTCCCTGGGAAGTGGGGCTGGTGGAGGTGGAGCTGGGGCTGGACACTCACACGACCCCCTGCCCCTCAGGACCGCTTTTGTGGTGCTCTGCACCCCCTATCTCTACTAGTGCAGGCCTTGGTGCTGGCCATGGCACTGGCCCTGGGTAACCTGCCTGCCTTCCTGCCCTGTGAACTTCAGCCCCATGGCCTGGTGAACTGCAGTTGGCTGTTGCTGAAGTCAGTGCCCCACTTCCCTGCAGCAGCACCCCGTGGCAACATCACCAGTTTGTCCCTGCGCTCCAACCGTATCCACCACCTTCATGCCTCTGACTTTGCCCACCTGCCCAACCTGCGGCGTCTCGACCTCATGTGGAAC…
XM_006877142	Chrysochloris asiatica	Afrotheria	TLR11	11	Trans-three-domain	ATGGAAAGGCCCTTGTTCTCCTCTTGTCTCCTCGTTCTCTTACTGCTACTCTTCAAGAGCCTAAGCTTGGACTGGGCATGGACTACCCCTGACTGCACCATAGGAGACAGCTACCTTCTATCTAACATCTCCTTCTACATCCCCTTCTGTTCCTTGGCACCAGGACTGCACCTTTTTGCATCATGCTCCAATGTTAATGACCTGACTTGGACTCTGACAGCACTGCCCAGGAGATTAGAGGCACTATGCCTCCAAGGCAGAGTTCCTGTGCTACCAGCTGATGTTTTTGGACGCTTCCCCACACTAAAGTTGCTGAGGTTGCAGCTAGGCTCCATCAGGATTACATCTGGAGCGTTCCAAGGATTGAACCAGCTGCAGCATCTTTTCTTTGATTATCCC…
XM_006862363	Chrysochloris asiatica	Afrotheria	TLR12	11	Trans-three-domain	ATGGGCAAACACTTGCTGCTCCCTGGTGTGCTCCTGTCCCTTCCTCTGATCACAGCCTGGACGACTTTCCACTGCATGATGACTGAAGGCTCTCGGATGCCTCTGATATCTCGATACTTCGCGCTCTGCCGGTTGGCTTCCAGCCTGTCCTTCCTTGCATCATGCGTTGCAGTGAGTAACCTAACACAGGCCTTGAAGGCTGTGCCACCGAACATAGAGGGTCTCTGTCTCTCTGGTTCTATTTCTGTCCTGCCCCCAGATGCCTTTTCCCAATTCCCTGAGCTCAAAAGCCTGGTGCTGAACCTACGTTCCATTCAGCTCCTACCAGGTGCCCTCCGGGGCTTGGAGCAGCTACAGCAGATTTCTTTCTTTGGCATCCCCACAAAAACAGATTTTCTC…
KF876685	Cirrhinus mrigala	Otomorpha	TLR2	1	Three-domain	ATGAGACCTTTGGGAGCAAAGGAGTCGGTAATTCTTTTTATATTAATTTTGTCCCAAGGCTTTGACTACTCTCGGTCATGTAAATGTGATGAGCAATATTTTTGCAACTGTTCATCAAATCATCTCCAACATGTCCCAAAAGTTCCAGCGAATGCTCTTGGTCTTGACCTGTCTTTCAATCAAATTGAGTCTATCAGCATGAACGATCTCAGGCCGTATTGTGAGCTGAAAACCCTCAATTTGCATAAGAACAAACTCAAGTTCATACACGTGGAGGCTTTTAAATCTCAGCACAAGCTGGAAGTTCTTGACCTGTCATTAAACAATCTGAAAAATCTGTCTTCGTCTTGGTTCCGCGAGCTAAAATCTCTTCAGCAACTGAACCTTGTAGGAAACCCA…
KF876684	Cirrhinus mrigala	Otomorpha	TLR5	5	Single-domain	ATGGAATATATATTTATACTGATCCTTTTTGGATTGTGCATCAACATTGAAGTTGTGAAATGCACCTCGGTGTGTTCATTTAATGGCAATGCCGCCTTCTGCATAAACAGAGGTCTTCATCAGGTGCCCCTCCTGCCCATGCATGTAAATTATGTGGATCTTAGTTTAAACAGTATTGCTGAACTCAACGAAACATCATTTTTTAATGTTGAAGGTCTACAAGTCCTCATGCTGATGCAACAAACACCAGGACTTGTGATCAGAAACAACACATTCAGAAGACACTCTAATCTAATACTGCTTAAACTAGAGTACAACCACTTCTTGCAATTAGAGACAGGGGCTTTTAACGGATTATCCAGCCTTGAGATTCTCACTCTGACTCAGTGCAGTTTAGAT…
KC907864	Clarias batrachus	Otomorpha	TLR21	13	Single-domain	ATGGCATCATACAGGAAGCAAATACTGATATCAGTGACAATAGTCGCTTCCATATTTCAGTTCGGCATGAGCTACAGTTTCAGGAATTGCATAGAACGTCCTGGCTCTTACCATAGAAACTTCACCTGCATCAAACGCCTTGAGCAAACAATTAATGCGATTGTAGGTGATATACCAGCATCTGCAACAACGCTTACAATCTCTGACTGCACACTTGTAAATATTCCTCCTCAAAGCTTCAGTCACCTGCCAGAGCTCAGGACCTTGCTACTAACAAACAATCACATGAGATACATCCAAGAAGATGGCTTTGCTAATCTACGATATCTTCGCACACTGAATTTGTCAAGTAATTACATAGTTTCTCTCAATTCTTACATGTTCCATGACCTCCAGAAC…
XM_005501264	Columba livia	Aves	TLR1LA	1	Three-domain	ATGAGACCCCTTACAAATATCTATGTCTTTGCTAGTGCCTTTATATTCATGCTCTGGAATAATATCCAGCCAACTGTGGAAAATGAATTTATTGCAAATTATTCAAGCAGTTTGCTAACTAATGTTCCAAAAAACATCCCAGTCCATACTCATATATTAGATTTATCACATAATAGGATCTCTGGACTTAGTATCTCAGAGTTTATTTCTCTTTCTGATCTTCAAGTATTAAATCTTTCTCGTAATCTAATTACGGAGCTTGACCTTAGTGTCTTCATTTATAATGAAGATTTAGAATACTTAGATTTATCTCATAATAACATTTTGAAAGTTTACTGTCAAACTCTCGCAAATCTTAGACATTTAGATATGTCTTTCAATAAGTATACTGCCCTGCCC…
XM_005501263	Columba livia	Aves	TLR1LB	1	Three-domain	ATGAGATCTTTCAGAAACATTTTTCTTTATGAGTGCCTGTTTGCATTAACTTTTTGGAAGCATTGCAGCCTGTCTGTGGAAAATGAACTCTTTATATCTGCTTCTAATGATTTTCCAGAAGATGGTTCTGACAAAAAAACCAAGAGCCTGCCACTCCTGTATACAAACAGTCATCAGTCCAAAGCTAATTTTGACTGGGTTGTGATACAAAATACTACAGAAAGCCTGTCATTGTCAGAAATCACAAATGACAATGTAAAAAAATTAGTAGCTTTATTATCTAACTTCAGACGAGGCTCCGGGTTACAAAATCTGACACTGACAAATGTGTCCGTGGACTGGGATGCTCTTACTGAAATTCTTCAGACTGTATGGCATTCATCCATTGAATACTTCAAT…
XM_005500841	Columba livia	Aves	TLR2A	1	Three-domain	ATGTCCAGCCAAACAAAACAGAAATCCAGAACTACACGCACCTGGCAAGTATGGGCCATCTACGTGGTCTTAGCTGGAAACCTCTCTGAAGAGCAAGTGCTGAAGCAGGCTTGTCCTTCATGTGATGCCACTCAGCTTTGCAACTGCTCTTCCATGGGCTTGGACTTCATCCCTCCAGGGCTCACAGGCAAAATCACAACGTTAAACCTGGCCTACAACAAGATAAAGCACATCCGATCCCAGGACCTGCAGCAGGCTGTGAACCTGAGAACCCTGCTGCTGCAGTCCAACAAAATCAGCTCTATAGATGAGGAGTCATTTCACTCCCTTGGGAAGCTGGAGCTCTTGAACTTATCAAATAACAGCTTGGCTCACTTGTCCCCTGCGTGGTTTGGGCAC…
XM_005500210	Columba livia	Aves	TLR3	3	Single-domain	ATGGGCAGTGCTACTCTTTGGTGGAGCAGCTTCTCTGTCAGACTGGTGTCTATCTGCTTGCTATGTGCCTCAGCTGGAAAACAGTGTCAGATCCAAAATGAAATGGCTGACTGCAGTCACCTAAAGCTGACTCAAATTCCTTCTGATCTCCCAAACAACATCACGGGTTTGGATATTTCTCATAATCAGCTAAGACAGCTAGGTCCTGCAAATCTGACCAAGTACAGCCAGCTGGTTTACTTGAATGCAGGCTACAACAGCATCTCTAAACTGCAACCAGACTTGTGCCAAAATGTGCCCTTGTTGCAGATTCTGAGATTAGAACATAATGAATTGCATAAACTCCCTGACAGAGTCTTTGCTTCCTGCACCAATCTGACTGAGCTCAATCTAGGATAC…
XM_005498384	Columba livia	Aves	TLR4	4	Three-domain	ATGCCCAGGAGAGGAGCTTTTCCTCCGTGGACACTCGTGGTGCTGCTGGTGCTTGTCCCACCACAGCTGGCAAACTGCCTCCCCAACCCCTGCTTGGAGGTCGTTCCGGACAGAGCTTTCACGTGCATGGGACTGAATGTCNNTACCCAGAACTTGGATCTTAGTTTCAGCAATCTGAAATCACTGGGATCAAATTATTTTTCATCAGTTCCTGAACTGCATCATCTGGATCTTACAAGGTGCCAGCTCCATACAATAGAAGATAACTCTTTTAAGGATCTTCATAAGCTTTCCACCTTAATTTTAACTGCCAATTCCCTCCAGTACCTGGGGACTGCAGCTTTTGATGGCTTAACATTGCTGAAAAAACTAGTATTGGTGGAAACCAACATAACATCT…
XM_005511337	Columba livia	Aves	TLR5	5	Single-domain	ATGTTACGTCAACAGCTAGTACTTGTCATTGGAATATCACTAGCTAGTGATATATGTGCATCTAGAAGCTGTTATTCAGAAGCCCAAGTCTCCCTGTATCATTTCTGCAACCTCACAGATATTCCACTTGTGCCAAAGGACACAGTGAAGCTTTTGCTAGCTTTCAACTATATCAGACAAGTGACTGCAACTTCCTTTCCACTGCTGGAGCACTTGTTGTTGTTGGAAATTGGAGCGCAGTATGTCTATCCTGTTACCATAGGAAAAGGAGCTTTCAGGAACCTGCCAAACCTTCGTGTCTTAGACTTGGGATTCAATAACATTCTTCAGCTGGATCTTGATGCTTTTGTAGGCTTGCAGCATCTGAGTGTACTCCGTCTGTTTCAGAACAACCTGGGA…
XM_005512700	Columba livia	Aves	TLR7	7	Single-domain	ATGGTACTTAGTGCAGAAGAGCCAAATACATTGCTGTTGGTCTTGCTCTTCTTATTTCCAGTACTTCTGTCAGGATCTTGGTTTCCCAGAAGTTTGCCCTGTGATGTTAAAGCCTCTGAAGGTGCTGTGACAGTGGACTGCACTGATCGACATCTCACTGAAGTCCCCAGAGGGATTCCTGCAAATGCTACCAACCTTACCCTGAATATTAACCATATCCCCCGTATCAATCCAACATCCTTTGCTCATCTTGAAAACCTTGTGGAGATTGACTTCAGATGCAACTGCGTGCCTGCCAGAATGGGGCCCAAAGACAATGTGTGCATCAGGAGACTGGAGATTGAGAATGGCAGTTTTGCTGCCCTGACAAGTCTGAAGTCATTGTACTTGGATGCAAAC…
XM_005513180	Columba livia	Aves	TLR15	15	Single-domain	ATGAAGCCCCTGATTGGAAGCTTTCATTTCTACTTCATTTCTTTCTTACTCAGCAGAGCAAAGGGGCTCCCAGCTCTGAGAGCACCCACAGCCTCCGTCTCCCCCTTCTACACCTACTGCTATTTAAACCTCTCCTCTGTAGCAGAGGCACAAGCTCCCAAAACGGCCAGAGCTCTCAATTTCTCACATAACCTCATCAAGAAAATAACCAAGAGAGACTTGGAAGGTTTCGATGCGCTGGAAGTTCTAGACCTTTCCCACAACCAGATTCGGGACATCGAGCCTGGCGCGTTTGAGCGTCTGCCCAGCCTCCTGTCTGTGAACTTATCATTTAACGACAAGAGCCTTCTTGCGGCGGGTCTGCCGCCCCCCCTGAAGCTCAACCCCGCTCGCGAGGCC…
XM_004681492	Condylura cristata	Laurasiatheria	TLR1	1	Three-domain	ATGACTACCCGCAATCCCAATCCTAGCATCTTCCATTTTGTCATCATCTTCCTGTTGATATTTGAGATAAGAATGCTATTGTCTGATGAAAGTGAGTTTTTAGTTAATAGATCAGACATGGGCCTCCTCCATGTTCCCAAAGAACTATCCCTCAAAACAACTATCTTAGATATATCACAAAACGCTATATCTGAGATTCGAACTTCTGACATCCGCTCATTATCAAAACTGAAGATTTTGATGATTTCTCATAATAGAATCCAGCATCTTGATATGAGTGTTTTCAAATTCAACCAGGAATTGGAATATTTGGATTTGTCTCACAACAGGTTGGGGGAGATTTCTTGCCACCCGACTGTGAACCTCAAACACTTCGACCTGTCATTTAATGCATTCCAT…
XM_004685335	Condylura cristata	Laurasiatheria	TLR2	1	Three-domain	ATGCTACATATTTTGTGGACAGCGTGGGTCTTGGGGACCCTTGTCAGCCTCTCCAAGGAAGAGTCCTCTGATCAGGCTGCTCCTCTGTCTTGTGAGCCCACTGGTGTCTGTGATGGCAGCTATAGATCTTTGACCTCCATCCCCTCTGGGCTCACGGACATTGTGAAAAGCCTTGACCTGTCCAACAATGAGATTTCCTACGTGGGCGACACCGACTTGCAGAGGTGCGTGACTATGAAGACCCTGAGGCTGGGCTCCAACAGAATTAACACAATAGGGGAAGATTCTTTTCGTTTTCTGAAGAGTCTCGAATATTTGGATTTATCCTATAATCACTTATTTAATTTATCATCCTCCTGGTTCAGGCCCCTTTCTTCTTTGAAATTCCTAAACTTGCTG…
XM_004682500	Condylura cristata	Laurasiatheria	TLR3	3	Single-domain	ATGAGGTTGCGTTGGCCTTATCACATCTACTCCTTTGGGACACTGTTCCCCTTCTGGATACTCTATGTGTCCTGTACCAACAAATGTGTTATTAGACACGAGGTAGCTGACTGCAGTCATCTGAAGTTGACTCAAGTACCTGATGACCTTCCAGCAAACATAACGGTGTTGAATCTTACCCATAATCAACTCAGAAAATTACCACCCGCCAATTTCACAAGATACAGGCAACTCACTGTATTGGATGGAGGATTTAACTCCATTTCGAAACTAGACCCAGATCTGTGCCAACAACTTCCGTTGTTGAAAGTTTTGAGCCTCCAGCACAATGAGTTATCTCATCTTTCTGATAAAACTTTTGTTTCTTGCTTGAATTTGCTTGAACTCCATCTAATGTCC…
XM_004677395	Condylura cristata	Laurasiatheria	TLR4	4	Three-domain	ATGATGGCTCCCATGCGCTTGGCTGGGACCCTGATCATCCTAGCCATGACTTTCCTTTCTTGCCTGAGACCCGAGAGCTGGGACCCTTGTGTGCAGGTGGTTCCTAATGTTACTTACCAATGCATGGACTTGAATCTCCACAAAGTCCCTGACAACATTCCCATATCAACCAAAGAACTGGACCTGAGCTTTAACCCCCTGAAGCATTTAGGAGGACGTAGCTTCTCCAACTACTCAGAACTACAGGTGCTGGATTTATCCAGGTGTGAAATTCAAATGATTGAAGATGATGCATTTCATGGCCTAAACCAACTCTCTACCTTGCTATTGACGGGAAACCCTATCCAAAGATTAGGCATGAGAGCCTTTTCTGGACTATTAAATTTACAGAAGCTGGTA…
XM_004681491	Condylura cristata	Laurasiatheria	TLR6	1	Three-domain	ATGACCAAAGACAAAGAACTTATTTTGAGAAGATTTCATTTGGTTTGCATTGTGATCTTAATAGCTGGAATCATAATCCAATTTTCTGATGAAAGTGAGTTTTCAGTAGGCATGTCAAAAAGCGAGCTTACTCATATTCCAAGAGACTTGTCACCCAAAACCAAAGTTTTGGATCTGTCTCAGAACTACATATCTGAAATTCATCTCTCTGATATCAGCTTACTCCTAGAGCTGAAAGTTTTGAGGCTTTCCCATAATAAAATCCAGTACCTTGATTTTAGTGTTTTCAAGTTCAACCGGGAGTTGGAATATTTGGATTTATCTTACAATCAAGTGCAGAAGATTTCCTGCCATCCAGTTATGAGTCTCAAGCATTTAGACCTCTCATTCAATGACTTT…
XM_004689851	Condylura cristata	Laurasiatheria	TLR7	7	Single-domain	ATGTGGACGCTGAAGAGACAATTCCTTGTCCTTTTAAACGCGATCCTAATTTCCAGACTCCTGGGGGCTCGATGGTTTCCTAAAACCCTGCCCTGTGATGTCACACAGGATGATGCAATGGCCCAGGTGATTGTGGACTGCACAGACAAGCATTTGACAGAAATCCCTGGAGGCATTCCCGCCAACGCCACCAACCTCACCCTCACCATTAACCACATACAGGGCATCTCTCCGGCCTCCTTCCACAAGCTGGGCCAGCTGGTGGAGGTGGACTTCAGATGCAACTGTGTACCTATTCGCTTGGGGCCAAAAGACCACGTGTGCACCAGAAGGCTGCAGATTCAACCTCAAAGCTTTAGTGGACTCAGTTATTTAAAATCCCTTTACCTGGATGGAAAC…
XM_004689852	Condylura cristata	Laurasiatheria	TLR8	7	Single-domain	ATGGCCCTTCGGTCTTCGCTGCTGACCTGCCTCTTCCTGCTAACCTCCGTTTCCTGTGAGTTCTTTGCCAGGGCGAATTATTCTAGGCGTTATCCTTGTGACGAGAAAAAGCAAAACAACTCTGTGATTGCAGAGTGCAACCACCGTCGCCTGCGAGAAGTTCCCAGAACCCTGAGCAAGTACGTGACTGAGCTGGACCTGTCGGATAATCTCATCACACTCGTGACCAATGAATCGTTTCAGGGGTTACACAGTCTCACTAAAATCAACCTTAATCACAACACCAACATCCAGCACCAAAATGAAAACCCTGAGCTGAACAAGAACAGCATGAACATCACAGACGGGGCCTTTCTCAACCTCCAAAGCCTCGAGCAGCTACTGCTGGAAGACAACCAG…
XM_004676094	Condylura cristata	Laurasiatheria	TLR9	7	Single-domain	ATGATCAACTATATCCAGCTGAAGCTGGACCTGGAGCGGGAGACAATTGAACTGGTGCACACAGAGCCCACAGATGTGGCACAGCTGCCCTCGCGGGTGCCCCGAGATGCTGCCCGCTACCACTTTTTCCTCTACAAACACACCCATGAGGGTGACCGTCTTGAGTCCGTGGTGTTCATCTACTCCATGCCGGGGTACAAGTGCAGCATCAAGGAGCGCATGCTGTACTCCAGCTGCAAGAGCCGCCTCCTGGACTCCGTGGAGCAGGACTTCCAGCTGGAGATCTCTAAGAAGGGCCCCTGCTGCAGGGTCCTGCACCCCTTGTCTCTCCTGGTGCAGGTGGTGGTGCTGGCTGTGGCCCTGGCCCTGGGCACCCTCCCTGCCTTCCTGCCCTGTGAG…
XM_004694564	Condylura cristata	Laurasiatheria	TLR11	11	Trans-three-domain	ATGGAAAGACCTCTGTCCACTCTCACTCGCTCCTGTCCCTTACTGCTGACCATGATGAGCTTCAGCTTGATGACCTGGGCATGGACTTCTCCCAACTGCACAATAGCAGACAGCTCCCTGCTGCCTAACATCTCCTTCTACGTCCCGTTCTGTTCCTTAACCCAAGGACTGCATTTTTTTGCCTCATGCTCCAACGTGAAAGACCTGATTCAGACGCTAACGGTGGTGCCCCGCAATATAGAGGCACTCTGCCTCCAGGGCACAGTGTCTGAGCTACCTGCTGATGCCTTTGGACACTTTCCCACACTACAGCTTCTGAGGCTGCAGCTGGGCACCATCAAGATTACCTCCGGGGCATTTCAAGGGTTGGATCAGCTGCAGCACCTTTCCTTTGAGCAT…
XM_004679425	Condylura cristata	Laurasiatheria	TLR12	11	Trans-three-domain	ATGGGTGGGCACTTGCTACTGCCAGGCCTGCTCTTGGCCCTCCCTCTGGCCACAGGCTGGATGGTCCCTAACTGCTTAGTCATTGAAGGCTCCCAGCTGCCTCTGGTCTCCCGCTACTTCCTGCTCTGCCCTGTGGATGCCAGCCTGTCCCTCTTTGCACGGTGCCATTCCGTAAGCAACCTAACACAGGCCTTGGCGGCCGTGCCACACAACGTGGAGGGCCTCTGTCTCTCCGGCTCCATCTCCGTCCTGCCCCCCGATGCCTTCTCCCAATTCCCCGGGCTCAAGGTCCTGAAGCTGAACCTCTGTCTCACTCAGCTCCTGCCAGGAGCGCTCCGGGGTTTGGGGCAGCTGCGGAAGCTCTTGTTCATGGACAGCCACATGAGGTCCCTCCTTCTA…
HM773176	Coturnix coturnix	Aves	TLR15	15	Single-domain	ATGAGGATCCTTATTGGGAGTCTTTATTTCTACTTCATTTCTTTCTTATTCAGTAAAGTAAATGGATTCCTAATTCAGAGAACATCTCCAGTGTCTTCCTTCCCATTTTATAACTACTCTTACTTAAACCTCTCTTCTGTATCAGAAGCACGAGCTCCCAAAACAGCAAGAGCTCTCAACTTCTCCCATAATGCAATTGAAAAAATAACCCAAAGAGACTTTGAAGGTTTTGATGTCCTAGAAGTTCTGGACCTTTCCTACAATCACATTAAGGACATTGAACCTGGCGCATTTGAGAACCTGCTCAGTCTTGTTTCTGTGGATTTATCATTTAATGATAAGAATCTTCTGGTATCTGGTCTTGCAGCTCGCCTGAAACTCAAACTGAGCAGCGGAGCT…
AB553582	Coturnix japonica	Aves	TLR7	7	Single-domain	ATGGTACAACATGCAAAGACATCAAATGCACTGCTGTTTGTCTTGCTCTTCTTATTTCCAATGCTGCTGTCAGGAAACTGGTTTCCCAAAACTTTACCCTGTGATGTGGAAGCCTTTGAAGGTACTGTGAGAGTAGACTGCAGTGATCGCCGCCTCACGGAAGTCCCCAGAGGGATCCCTGCAAATGCAACTAACCTGACCCTGACTATTAACCATATCCCTCATATCTCTTCAGCATCCTTTATTCAGCTTGAAAACCTTGTGGAGATTGACTTCAGATGCAACTGCGTGCCTCCCAGACTGGGGCCCAAAGATAACGTGTGCACCACACCACCAACAATTGAGAATGGCAGTTTTGCTGCTCTGACAAGACTGAAGTCATTGTACTTGGATGCAAAC…
XM_003515570	Cricetulus griseus	Glires	TLR1	1	Three-domain	ATGACTAAAATAAATTCCATCAGCTTCTATTTTATCATTGTCTTAGGACTGATATCTATCAAAATCCAGTTGTCTGGTGGAAGTGAACTTACCGTTAAGATACCAAGAGCAAATCTCACCCATGTGCCCAAGGACCTACCCTTGACAACAACTACTTTAGATCTATCACAAAACAATATATCTGAGCTTCAGACTTCTGATGTCCTCTTGTTGTCCAAGCTGAGGGTCTTGATGATGTCCTATAACAGACTTCAGTATCTTGATATTGGTGTTTTCAAATTCAACATGGAACTGGAATATTTGGATTTGTCCCACAATGAGTTAAGGGTGATTTCTTGCTACCCAACAGTCAACTTCAAACACTTAGATCTCTCCTTCAATGCATTTGATGCCCTGCCC…
XM_007640226	Cricetulus griseus	Glires	TLR2	1	Three-domain	ATGTTACATGTTCTGTGGACCTTCTGGATCTTGGTGGCCATGACAGATCTCTCCAGGAAGGGATGTTCTGCTCAGGCATCTCTGTCATGTGATGCTGCTGGTGTGTGTGATGGCCGCTCTAGGTCTTTCACCTCCATCCCCTCAGGACTCACAGCAGCCATGAAGAGCCTTGACCTGTCTAACAACAAGATCACCTCCATTGGCCATGGTGACCTTCGGGGGTGTGTGAACCTCCGGGCCCTGATATTGCAGTCCAGTGGGATCAACACCATAGAGGAAGATGCCTTTTCTTCCCTGAGCAAGCTTGAATATTTGGACCTGTCTGATAATCACTTATCCAACCTATCTTCCTCCTGGTTCAGGCCTCTTTCCTCTTTGAAATACCTAAACTTGCTGGGA…
XM_007654406	Cricetulus griseus	Glires	TLR3	3	Single-domain	ATGAAAGGGTATCCATCCTATCTGATATACTGCTTTGGGGGACTTTTGTCCCTATGGATTCTTTGTGTATCTTCCACAAACCAATGCACTGTGAGACATGAGGTAGCTGACTGCAGCCATTTGAAGCTGACACACATACCTGACGACCTTCCTGCTAACATAACAGCACTGAATCTTAGCCACAACCAACTCAGAAGCTTACCACCTACAAATTTTACAAGATACAGCCAACTTACTATCTTGGATGCAGGGTTTAACTCCATTTCAAAACTGGAGCCAGAACTGTGCCAAACACTCCAATCATTGAAAATCTTGAACCTACAACACAATGAGCTATCTCAGATTTCAGATAAAACATTCGTCTTCTGCATGGACCTGATAGAACTCTATCTAATGTCT…
NM_001246762	Cricetulus griseus	Glires	TLR4	4	Three-domain	ATGATGCCTTCTTTCTGCCTGGCTGGGACACTGATGATGGCATTGTTCCTCTCCTCCCTGAGACCTGAAAGCTTGGATCCCTGTGTGGAGGTGGATTCTAACACTAGCTACCAATGCATGGATCGGAATCTCAACAAAATCCCTGACAACATCCCTTCTTCAGTCAAGCATTTAGATCTGAGCTTCAACCCCCTGAAGACCTTAGGAAGCCATAGCTTCTTTAATTTTCCAGAACTCAAGTTGCTGGATTTATCCAGGTGTGAAATTGAGACAATTGAAGACAAGGCATATCAGGGTCTACACCAGCTCACAACCTTGATACTGACAGGAAACCCTATCCAGAATTTATCCAAGGGAACTTTTTCTGGACTAGCAAATTTACAGAATCTGGTGGCTGTG…
XM_003494963	Cricetulus griseus	Glires	TLR5	5	Single-domain	ATGGATGGTGAGCTCCCTGCACCAAACTTCAGCAGGTGGATCATGGTGGGCCAGCTTGGTCTTCTCTTCGGCGTCATCTTCATGGCCACACCCATGCTGGGATTGTCTCCCTGTTCTTTTGATGGCCAGGTAGCCTTATTTCACAACTGTAACCTTACCCAGATTCCCTGGGTCCTCCACACCACTGAGAGGCTCCTGCTCAGCTTCAACTACATCAGTGTGGTCAACATGACATCATTTCCATTCCTGGAGCAACTCCTGCTGCTGGAGCTGGGAGCCCAGTTTGTACCCGTGGCCATCGGCCCGGAGGCCTTCAGAAACCTGCCCAACCTTAGGATCTTGGACCTGGGCCAAACCCAGATTGAAGTCTTGAGTCTGGATGCTTTTCAGGGACTGCCC…
XM_003515801	Cricetulus griseus	Glires	TLR6	1	Three-domain	ATGGTACTGACCCCTTGGTATACCTGTTGCAACATGATCCGAGACAGAGAACCCATTGTGGGAAGTTTTCATGTTCTTTGCATCCTGGCCTTGATAGTTGGAAGCCTGGTCCAGTTCTCCGATGAACTCGAGTCTGCAGTAGACTATTCAAACAGGAACCTTACTCATGTCCCCAAAGATCTGCCACCAAGAACAAAAGCCTTAAATCTGTCTCAAAACTCTATCCAAGAGCTTCAGATGTCTGATGTCAGCATCCTGCCAGAGTTGAGGGCCCTGAGGCTCTCCCATAACAGTATCCAAAGACTTGATTTCGGTGTCTTCAAGTTCAACCATGAGTTAGAATACCTGGATGTCTCCCACAATCACTTGCAAAACATCTCTTGCTGTCCTGTGGTGAGC…
XM_007639424	Cricetulus griseus	Glires	TLR7	7	Single-domain	ATGAAGGTTTTTCCAATATGGACACTAAAGACACAAATTTTTATCTTTTTAAATATGACCTTAGTTTCTAGAGTCCTTGGGTCTCGATGGTTTCCTAAAACTCTACCTTGTGATGTCCATCTAGATTCCACAAATACCCATGTGGTGGTGGACTGCACAGACAAACATTTGACAGAAATCCCTGAGGGTATTCCCAGTAACACCACCAACCTCACACTTACCATCAACCACATACCAAGCATCTCTCCAGACTCCTTCAGTAGGCTGAACCATCTGGAAGAGATCGATTTCAGATGCAACTGTGTACCTGTTCTACTGGGGTCCAAAGCCAATGTGTGCACCAAGAGGCTAGAGATTAGACCTGGAAGCTTCAGTGTACTCTCTGACTTAAAAGCCCTG…
XM_003511799	Cricetulus griseus	Glires	TLR8	7	Single-domain	ATGTCCCTTCAGTCGTGGATTCTGACCTACTTTTGCCTGCTCACCTCTGGAACCAGTGAGTTCTTCAAAGTAAATTATTCCCGAAGCTATCCCTGTGATGAGAAAAGGAAAAATGACCTTGTGCTTGCAGAATGCAATGATCGTCGACTACAAGAAGTTCCCCCAACTATAGGCAAATATGTGACAGAAATAGACCTGTCTCACAATTCCATCATGCATGTAACAAACGAGTCCTTTCGAGAGCTGCAAAACCTCACTAAAATAAATCTGAACCACAATGCCAATCAACAGCACCCAAATGAAAATAAAAATGGTATGAATATTACAAATGGGGCATTCCTTGACCTAACAAATCTAAAGGTGTTACTGCTTGAAGACAACCAGTTATACTCCATGCCT…
XM_007615244	Cricetulus griseus	Glires	TLR9	7	Single-domain	ATGGTTCTGGAAGAACGAGTTCTCTGTGGCGGGACTCTGCACCCCTTGTCTCTCCTAGTGCAAGCTGCAGTTCTGGCCGGGGCTCTGGCCCTGGGCACCCCGCCTGTCTTCCTGCCCTGTGAGCTGAAGTCCCGCGGCCAGGTAGACTGCAACTGGCTGTTCCTGAAATCTGTGCCTCACTTTTCTGCAGCAGCGCCCCGTTCCAACGTCACCAGCCTTTCCTTGGTCTCCAACCGTATCCACCACCTGCATGACGCCGACTTTGTCTACTTTCCCAATCTCAGGCAACTCAACCTCAAATGGAACTGCCCGCCCCGCGGCCTCAGCCCTATGCATTTCCCCTGCCACATGACCATTGGGCACAACACCTTCCGCGCCATGCGCGCCCTGGAAGACCTG…
XM_003515569	Cricetulus griseus	Glires	TLR10	1	Three-domain	ATGAGATTCATCAGCAGCATCTATATGCTTTATAACATCATTATGTCCACAGAAGCCTGGGCCCCAAGGCTGCCAGAAGAAAGGGAATTGATTTCCAACTTCTCCAACATGGCTTTAAGGGAGATTCCTCCAGACTTGACTGAAGCCACGACCATACTAGATTTATCCTATAATCTCCTCTTTCAACTCCAGAGTTCCGATTTTCACTCTTTCTCCAAACTGCGTTTTCTGATACTATGCCATAACAGGATCCAACAGCTGGATACCAAGGTCTTTGACCTGAACAGGGAGTTAAGCCATTTAGACTTGTCTTACAATAGGCTGAAAGTCATAATTTGGTCTTCTCTGGCAGGTCTCAGACACTTAGATCTTTCTTTTAATGACTTTGACACACTGCCT…
XM_007653829	Cricetulus griseus	Glires	TLR11	11	Trans-three-domain	ATGGAGAGACCTCGGTTCTGCTCTATTTTCTTCATTCTGTTGCTGTTGGCTTTGGTGAGCCTTGACTGGATCAGCTGGGCATGGACTGCCCCTGATTGCATCATAGCGGACAGCTTGCTATTTCCTAACCTTTCCTACTATGTCCAGTTCTGTACATTGGCACCAGGACTGCACCTTGTGGCATCTTGCTCAAATGTTAAAGACATGGCTCAGACACTGGAAAGAGTGCCCAGAGATACAGAGGTACTTTGCCTCCAGGGCATGGTTTCTTCTCTGCCAGCTAATGCCTTTGATGACTTCCACTCCCTACAGCTTCTGAGGCTGCAGTTGGGTGCAATCAATATTACTTCTAGGACTTTTCAAGGATTGGACCAGCTACAGTACCTTTTTTTTGAGCAT…
XM_003500646	Cricetulus griseus	Glires	TLR12	11	Trans-three-domain	ATGGGCTGGCACGTGCTACTGCCTGGCCTACTCCTTTCCCTGCCTCTCGTAACAGGGTGGACCACTTCCAAATGCCTACTGACTGAAGGCTCCCAACTGCCCCTGGTCTCTCGCTACTTCGCACTCTGCCCAGTGTTCCAGCTGTCCTTCCTTGCCACATGCAACTCAGTGACCAACCTGACAGAGACCTTGGCAGCTGTGCCTCAGACTGTGGAGGGGCTCTGCCTCAGTGGTTCTGTGTCTTCTCTGCCTCCGGATGCTTTCTCTGCTTTTCCAGGACTCAAGATCCTGGGGCTGAATCTGCATCTCACCCGACTCCTTCCAGGAGCTCTCCGAGGCTTGGGACAGTTGCAGAAACTCTCTTTTCTAGACGGTCCTTTTGGGAAGCAATCCCTCTTT…
JU176201	Crotalus adamanteus	Reptiles	TLR5	5	Single-domain	ATGTTTTGTCACTGCATGATATTTGTACTTGGAACAGTGCTTGTGAGCAGAGAAACATTCGCAATTCGAAGCTGTTCAGTGGAAAACGTGATAGCCTTCTATAATTTCTGCAATCTCACTTGGGTGCCACTTGTGCCTGAACATGTTGTTATTCTATCCCTAAACTTTAATTTCATCCAAGAAGTTAATGCAACCTCATTCCCTCTGAGGGAGAAATTAAAAAGTTTATTCCTTGTGGGCCAAAAATACTTTCCTTTAACTATAGGGAAAGATGCTTTTAGGAATTTACCAAACCTCCAACAACTGGATTTGAATGGCAACATAATGATGGTGTTAGACCCTGATGCTTTTGTGGGTTTGTTTAGAGTACGTGAACTTTTTCTATATGAAAATGGGCTT…
FJ542041	Ctenopharyngodon idella	Otomorpha	TLR1L	1	Three-domain	ATGAAGCCGTCATGCTGGTGGTTGATGTCTGTTTATGTCACGTGTTTACACCCATCTCTCGTTCTGGCCATTAAAAGGATCATAGTGAATTACTCATCTCAGAACCTGTCCTCGGTTCCTCCCGGCCTGAAACCATCTACAGAGGACTTGGATCTGTCGCTGAACCACATCCAGACGCTGAGCGGCAAAGACTTCAGCACTACACCACGACTCCATTTCCTCAATCTGTCCTGGAATATACTGGAAAACATAGACATGGACACATTTAACTCCACACCGGCTTTGGAGATTTTGGACCTGTCGCACAACAGACTCCAGAACCTCTCTGACCAACCATACCTGCTTAAGGCGGGAAATCTGCAGTTCTTAGACTTGTCATCCAACATGTTTTCCGTCATG…
FJ542042	Ctenopharyngodon idella	Otomorpha	TLR2	1	Three-domain	ATGAGACTCTTGGGAGCAAAGGAGTCCATCATTCTTTTTATATTGATTTTGGCTCAGGGCTTTGAGTACTCTAGGACATGTAAATGTGATCAGCAATATTTTTGCAATTGCGCCTCAAATCATCTCCAACAGGTCCCAAAGGTTCCAGCGAATGCTCTTGGCCTTGACCTGTCTTTCAATCAGATTGAGTCTATTAACATAAATGATCTCAGCCCTTATAGTGAGCTGAAAACCCTAAATTTGCACAAGAACAAGCTCAGTTTTATACACAAGGAGGCATTCAAATCTCAATGTAATCTGAAAGTTCTTGATCTGTCCTTAAACAACCTGAACAAACTGTTTTCGTCTTGGTTCCATGAGCTAAAATCTCTTCAGCATTTGAACCTTGTTGGAAACCCT…
DQ864497	Ctenopharyngodon idella	Otomorpha	TLR3	3	Single-domain	ATGGAACTGATGAAACTCATACTGTTGCCCCTGTTCTACACTTGCTTCCATGCCCACTGTGCAGGCTCTGCATATCCACACAGGTCAACATGTACGATTGAAAATGCCAAAGCAGACTGTAGTCATATGAATCTGGATGTAGTTCCAACGAATTTACCCAAAAATATCACCACATTGGATGTGTCTCACAATAGACTAAAAAATCTGTCTTCCTTGCTTTTGTACTCGAATCTGGTGAATGTAGATGCCAGCTACAACTCTTTAACTGCCATAGAAAAGGATCTATGTCTTTCTCTGCCACACCTGCAAATTCTTAATGTGCAACACAATGAAGTGTATTTGATGAATGAGAAAGTCCTGAAAAACTGTTTTCATTTGATGCGACTTGACCTGTCTGGC…
JF965434	Ctenopharyngodon idella	Otomorpha	TLR4L	4	Three-domain	ATGAGTTTCTTCACTCTAAGTGCTTTCATGATATATTTGTTCATAGGTGCTGGAGAATCATGCACAAAAATTACAGAGAATCTGCACTACTCATGCATGGGAAGAAACCTCAGCTCCATACCACCATGTATTCCTTCATCTGTTCAAACTCTGGATTTCAGTTTTAATGTTTTGAAACACTTACAGAAGACTGTATTCCCAGTTTTGTCTTTTCTGCGAGTTCTTGATCTGTCAAGATGCCACATCAAGCACATTGAAAATGATGCTTTCTACAATGTGAAGAATTTGACTACTTTGATTTTCACTGGAAACCCTGTTACATATTTTGGACCTGGATGCTTGAATACTTTACATAATCTACAGAGACTAGATCTTGTGGATGTTGGTCTCGCATCCTTA…
JF965436	Ctenopharyngodon idella	Otomorpha	TLR4L	4	Three-domain	ATGATCATGTCATATTGGGAACAGATGACTTTCCTAATTTCAATCTTAATTCTTGTGAATGCTGGACAAGGACAGGAATGTACCATGATAATAAAGAATATGGAATACTCATGTTCTGGGAGAAATCTGACTCAAATTCCCAGCAGTCTTCCTATCACTGTGACATCTCTGGATTTCAGTTTCAATTTCTTGAACTCTTTAAATAAGTGTGTATTTCCTGTATTGTTCAATTTACAAGTTTTGGATCTCACAAGATGCCACATCAAGCAAATTGAAAATGATTCTTTCTATAACGTGAAGAATTTGACTACTTTGATTCTCACTGGAAACCCTATTACATATTTTGGACCTGGATGCTTGAATTCTTTACATAATCTAAGGAGACTAGTTCTTGTGGAT…
JF965432	Ctenopharyngodon idella	Otomorpha	TLR4L	4	Three-domain	ATGAATAACCTAACCAAGCTACAGGAACTTAGAGTTGGAACAAATAACATCCAGTCCGTGTCTCTCCCTCCATTCATGAGCTCCTTTAAAGAGTTCAGTTTACTTGATCTACATGCCAATAATATATCCATCATCAAAACTGATCACACAGTTGTGTTGCGAAAGATTGGCAGAAACATGACTTTGATTCTCTCTAGGAATCCATTATTATACATTGAACCAGGAGCTTTCAAAGATGTTTATCTCAGACAGCTGGATATCCGATCTGCCTTTGTTTCATTTGCTGCTCAGAAATTTGGTCTAAAAGCTCTATATGGTCTTAATGTCAAAAAATTGTTATTTGGAAAGTTCAGGGGAGATTTCAAATTTAAATACTCAGATGCTAATATTTTAGATGGC…
FJ969850	Ctenopharyngodon idella	Otomorpha	TLR9	7	Single-domain	ATGTTTGGACACGTGTATCTGATTCTCATACTGAATCAGTTTCATCTTTTTGCTACTAAGCATCCTGAATTCTATCCATGTGAAAGTCGCACTTCCAAGGATGGACACATAAATATCGACTGCCAGCACAGACGTCTCTCTAAAATCCCCAAGTTCATATCCCTATCTGTTGTATCACTCAACCTAAATCAAAACCATATACACTACATTAAAGGTGATGCATTTTCTGATTTACCCAATCTCAAGCATCTCAGCTTGATGTGGAACTGTGTACCAGATCCTCTTAAGGAGCAGAGATGGCCTTCATGCAACCTGAATGTTGATCCAGAAGCATTTGTCGGACTTAAAAACCTAACTTCCCTCCAGTTAGCAGGGAATAGCCTGAAGACCATTCCTCCT…
KC466564	Ctenopharyngodon idella	Otomorpha	TLR21	13	Single-domain	ATGGCAGATTCTGCATGTCGTGAACTGATCCTAAAGGCAGTATTTATGTGCCTCCTTAAACTTGCCTTCAGCTACAGTTTCAGGAGTTGCACAGAGGATGCAGATTCTAACCATAAAATCTTCACATGTACTAAATGTCATGAACCAGACATAGCTAAAATTGTGAGTGATGTATTTCCAACAGCAACAAACCTTACAGTTTCTTACAGTAACACTACATATGTTCAAGGCCGAAGCTTCTATCATCTGTCCAATCTGACTTCTCTGGTACTGGACAGTAACTATATTTCTAAAATCCACAAAGATGCTTTTAATAATCTGCAACAACTTCAGACTTTAAATCTGTCCTGCAATAACATATCATTTCTCCACCGTGATGTCTTCAGTGACCTCCATAGC…
HQ676542	Ctenopharyngodon idella	Otomorpha	TLR22	13	Single-domain	ATGAAAAAAGAATCAAGAAAAAGCATGGGAAAACTACAACAAATCACATTATATATCGTTCTCTGTGGTTTCATTTCCGCATGTAGTGCATTTTCCTTAAAGAACTGCACAATCAGTACTCCCCTTAGAGATATCCAACCGAAAGTGCTTTGCTACAACATGGGCTTTTTTAGGATTCCGTGGTGGATACCCAGAAATACACGGATTTTAGATATTTCCTTCAATGATTTTGCACAGATCCAGATTGGAGACTTTAGGCATTTGTCAAACTTACAGGACTTGAACATATCCAACAACAGGATCTCACAAATTCAAGAGGGTGCACTTGACGATCTTTCCAACTTGACCTATCTCAATCTGGCCAGCAACAGACTGAAAGCGGTCTCAAGCGGGATGCTA…
FJ418072	Cynoglossus semilaevis	Euteleosteomorpha	TLR9	7	Single-domain	ATGACGATGGGTTCACACACATCTCCATCTGCAATGGGTCTCTTCAGATGGATCTTCATCATTAGTCTGATCCTTCCAGGACTGTGGTCTATAAACCTCAGGTTCTTTCCATGTGACAGTGAAATGAACGATACCACAGCAGACTGTAACAAGCGGCTAATCAGCAAGGTCCCGTTTAAATCCACCGAACTGAAGATTCTTAAATTAAGTCAGACCAAGATGCTTCAAGTAAAAGCAGACTCGTTTAAATATGTCTCAAACCTTCGAACTCTAGAAATGATGGACAACTGTCTACCGGCTCGGATGAGATCGCCGGACAAATTTTGTACAATGGAGATCCACTATAATGCCTTCAAGACTTTACCAAAGCTTCAAAATTTGTACCTGTCAGGAAACAGC…
FJ858800	Cyprinus carpio	Otomorpha	TLR2	1	Three-domain	ATGCAATTCTTGGGAAGAGAGGCGTCCATAATTATTTTCATATTAATTTTGGCCCAAGGCTTTCACTACTCCAGGACATGTGATTGTGACCAGCAATATTTTTGCAACTGTTCATCAAATCATCTCCAACAGGTCCCAAAAGTTCCAGCGAATGCGCTTGGCCTTGACCTGTCTTTCAATCAAATTGAGTCTATAGACATGAGTGATCTCAGCCCATACAGTGAGCTGAAAACTCTAAACTTGCATAAGAACAAGCTCAAGTTTATACACAAAGATGCTTTCAAATCTCAACATAAGCTGGAAGTTCTTGATCTGTCCTTAAACAACCTGAAAAATCTCTCTTCTTCTTGGTTCCAAGAGCTAAACTCTCTTCAGCAACTGAACCTTGTAGGAAACCCA…
DQ885910	Cyprinus carpio	Otomorpha	TLR3	3	Single-domain	ATGGAACTGATGAAACTCATACTGTTGCCCCTGTTCTACACTTGCTTCCATGCCCACTGTGCAGGCTCTGCATATCCACACAGGTCAACATGTACGATTGAAAATGCCAAAGCAGACTGTAGTCATATGAATCTGGATGTAGTTCCAACGAATTTACCCAAAAATATCACCACATTGGATGTGTCTCACAATAGACTAAAAAATCTGTCTTCCTTGCTTTTGTACTCGAATCTGGTGAATGTAGATGCCAGCTACAACTCTTTAACTGCCATAGAAAAGGATCTATGTCTTTCTCTGCCACACCTGCAAATTCTTAACGTGCAACACAATGAAGTGTATTTGATGAATGAGAAAGTCCTGAAAAACTGTTTTCATTTGATGCGACTTGACCTGTCTGGC…
KC347572	Cyprinus carpio	Otomorpha	TLR5	5	Single-domain	ATGGCAACAAGACACACTTTATCTCTGATCCTCCTTGGATTATACATCAGCTCTCACATTGTGAAATGCACCTCGGTGTGTTCAGTTGACGGCTCTGTTGTCCTCTGCACAGATAGAGGCCTTCAAGAGGTGCCAGAGCTGCCTACGCATGTGACTTACGTGGATCTGAGTAACAACAGCATTAATGATCTCCAAGAAACATCCTTTTCTCATGTGGAAGGTCTACGAGTCCTTATAATGATGCACCAAACATCAAGACTCGTGATCAGAAACAATACATTCAGAAGCCTCTCTAATTTAACATCACTTCAGCTAGACTACAACCACCTGCTGCAAATGGATACGGGAGCGTTTAACGGATTATCCAACCTTAAAAATCTCACTCTCACTCAGTGCAGT…
AB553573	Cyprinus carpio	Otomorpha	TLR7	7	Single-domain	ATGAAGATGATGACAGAGAAGACATTCATCATCTTTGCGGGTCTAATTTCTTTGCTGGTTGCAGCCGAATGGTACCCCAAAAGTCTGAAGTGTGACGTTTCTCTGGCTAGTAATGGGAGCGAGGTCACCGTCAACTGCACTGAACGAGAACTAATTGAAATTCCTTTGGGAATCCCAATGAATACCACCAACCTGACCCTAACAATCAACCATATACCCCATATTACGAACGATTCGTTTCACAAACTGCAGAACATCACTGAGATCGACTTGCGCTGCAACTGTGTACCAATCAAGGTCGGACCCAAAGACCGCGTCTGCACCCAGAGCTTGATGATTGACAACGGCACCTTCTGGAAGCTAAAGAACCTCAAGTCGCTTTATTTGGATGGTAACCAG…
GU809229	Cyprinus carpio	Otomorpha	TLR9	7	Single-domain	ATGTTTGGACACATGTTGTATCTGGCCCTCATACTGAATCAGTTTAATCATTTTGCAACTTTACATCCTGAATTCTATCCATGTGAAATTCACACTACCAAGGATGGAGACATAAATGTGGACTGTCAGCGCAGACATCTTGCTAACGTCCCTAAATTCACATCCCTCTCTGTTATATCACTCAACTTAAATGAAAACCATATACACCACATTAAAGGTGCCACATTTTCTGGATTAGCAAATCTCAAGCATCTCAGTTTGATGTGGAACTGCATACCAGATCGTTTTAAGGAGCTGAGATGGCCTTCATGCAGCCTGAAAATTGACCCTAATGCGTTTAGCGGACTTAAAAACCTAACTTCCCTACAGTTAGCAGGGAACAGCTTGAAGACCATTCCT…
KF482527	Cyprinus carpio	Otomorpha	TLR20	11	Trans-three-domain	ATGGTGCCTCTGTTCTCGCTCTTCATACTGTTTCTGAAGACTTCATGCATTTGTTCTTGGCTTGCTGATAAATGCCTTTTCTACAGTGATGTGCATGAGTTTCCTGTTGCCACAACCTGTGCTGGAAAAACAAACATTGCTGAGTGTCATCATGTCACTAACATTAAAGAAGACCTGCGTGGACTTCCATCAAACTTACTTAACCTCTGCATTCAAATGGAACGGGACTTTCATGGTGCCTTGGCTCCAGACTCATTCTCACGCTTTGCTTCTTTGGAATACCTCGAAATAGTTGGATGTTTCTCAGAGATCCCTCCAGAGGCTTTTAATGAATTGACCAACGTAACCTCATTAAAACTGTCTTTCTTGTCTACAGCAATCTGTTGTGAGGTAGCTCTT…
HQ452813	Cyprinus carpio	Otomorpha	TLR22	13	Single-domain	ATGGGAACACTGAAACAAATCACATTATATGTTGCCGTCTGTAGCTTCATTTCCTCATCTAGTGCATTTTCCTTGAACAACTGCACAATCAGAACTCCCCTAAAAGACATCCAGCCGAAAGTACTTTGCTACAAAATGGGCTTTTTCGGGATTCCGTGGATACCTAGAAATACGCGGATTTTAGATATTTCCTTCAATGCCTTTGCACAGATCCAAATTGGAGACTTCAGTCATTTGTCAAACTTGCAGGACTTGAACATATCCAACAATAAGATCTCGCAGATTCAAGAGGGTGCCCTTGACAATCTTTCCAACTTATCCCGTCTCAATCTGGCCAGCAACAGACTACGAGAAATCTCGAGAGGTATGCTACATGGTCTAACCAACCTGCTGGTGCTA…
EU580541	Damaliscus pygargus phillipsi	Laurasiatheria	TLR2	1	Three-domain	ATGCCACATGCTTTGTGGACAGCGTGGGTCTGGGCTGTAATCAGCGTGTCCACGGAAGGAGCCTCTGTGGCTTCTTCTCTGTCTTGTGACCCAACTGGTGTCTGCGATGGCCATTCCAGATCTTTAAACTCCATCCCCTTTGGTCTCACGGAAGGTGTGAAAAGCCTTGACCTGTCCAACAACGAGATCACCTATGTCAGCAACAGAGACCTGCAGAGGTGTATGAACCTGAAGACTCTGAGGCTGGGGGGCAATGAAATTCACACGGTGGAGGAAGATTCTTTTTTTCACCTGAGGAATCTTGAATATTTGGACTTATCCTATAATCGCTTATCTAACTTATCATCCTCCTGGTTCAGGTCCCTTTATGTCTTAAAATTCTTAAACTTACTGGGAAAT…
ENSDARG00000043032	Danio rerio	Otomorpha	TLR1L	1	Three-domain	ATGAAGCCGTCTTCAGGCTGGTGGTTAGTGTCTGTTTATCTCACATGTTTCCATCCGTCTCTCATTCCCGCCATTCAGAGGATCATAGTCAATTACTCCTCTCAGAATCTGTCCTCGGTCCCAGATGACCTTAAACCATCCACCGAGGACCTGGATCTGTCGCTAAACCACATCCAGTCACTAAACTGCAGAGACTTCAACACAACACCACGTCTGCGATTCCTCAATCTGTCCTGGAATATTCTGGAAAACATCGACAGAGACACATTCACATCTACTCCAGCTCTGGAGATGTTGGATTTGTCCCACAACGGACTCCAGAACCTCTCCGAACAGCCGTATCTGCTTCACTTGGGATGTTTGGAGCTTTTAGACCTGTCATCCAATCGGTTTTCAGCC…
XM_005170853	Danio rerio	Otomorpha	TLR2	1	Three-domain	ATGTTTGCCTGTTTGTTTTCCTTTATTATGTCTACAGCTAAACTGCAGTTTACACACAGAAGAGGAGTAGACACAATAATGGCAGTCAGGATGAGACTCGTAGGAACAATGACTGCCATAATCCTTATTATGTTCATTCTGGCTCAAGGTCTCGAGTGCTCCCAGACATGTAAATGTGATCAGATGTATTTCTGCAACTGTTCCTCAAACAACCTCCATCAGGTTCCAACAGTTCCATCAGATGTGCTTGGCCTTGACCTGTCTTTCAATCAAATTGAGTCAATCAACATGACTGATCTCAGCTCTTACAATGAGCTGATAATCCTCAACTTGCATAAGAACAAACTCAGGCATATACACAGGGATGCATTCAAGTCCCAACATAACCTGGAAGTTCTC…
ENSDARG00000016065	Danio rerio	Otomorpha	TLR3	3	Single-domain	ATGGATCTAATGAAACTCATATTATTGCCCTTGTTCTACGCTTGTTTTAGTGCCCACTGTGCAGGCACTACAAATGCACGCAAGTCAGCTTGCATGATTAAGAATGCCAAAGCAGACTGTAGTCATATGAATCTGGATGCAATTCCAACGGACTTACCTACAAATATTACCACACTGGATGTATCTCACAACAGACTTAAAACTCTGTCTTCTCTACACATGTACACAAATCTGGTGAATATAGATGCGAGCTACAACTCTTTAGCTGGCATAGAAAAGGATCTCTGTCTTTCTCTGCCGCACCTGCAATTTCTTAATGTGCAACACAATCAAGTGTATTTGATAAGCGAAAAAAACCTGAAAAACTGTTTTCATTTGACACAACTTGACCTGTCTGAC…
ENSDARG00000075671	Danio rerio	Otomorpha	TLR4L	4	Three-domain	ATGAATTTCTTTACTATAAGTGCTTTCATAATATATTTTCCAATAGGTGCTGGACAATCATGCACAGAAATTATTGAAAATCTTCATTATTCATGCATGGGAAGAAACCTAAGCTACATACCATCCAGAATTCCTTCCTCAGTTCAAACTCTTGATTTTAGTTTTAATGACCTGAAATGGTTAAAGAAAACTGTATTCCCAGTTTTCACTTTTCTGAGAGTTCTTGATCTGTCAAGATGCCACATCAGACAGATTGAAAACGATGCTTTCTACAATGTGAAGAATTTGACTACTTTGTTCCTTACTGGAAACCCTATTATATATTTTGCTCCTGGATGCTTGAATACTTTATATAATCTGCAAAGGCTAGTTCTTGTGGATATTGGTCTTGAATCCTTA…
ENSDARG00000019742	Danio rerio	Otomorpha	TLR4L	4	Three-domain	ATGGGAAGAAACCTCAGCAGCATCCCATCCAGTATCCCTTCCTCGGTTCAAACTCTGGACTTCAGTTTTAATTTTTTTCCACAATTAAAGAAGACTATTTTCCCAGTTCTGTCTTTTCTGCGAGTTCTTGATCTGTCAAGATGCCACATCAGACAGATTGAAAACGATGCTTTCTACAATGTGAAGAATTTGACTACTTTGTTTCTTACTGGAAACCCCATTATATATTTTGCTCCTGGATGCTTGAATACTTTATATAATCTGCAAAGGCTTGTTCTTGTGGATATTGGTCTTGAATCCTTACAGCTTAATATTAATAACCTTACCAAGCTACAGGAACTCAATGTTGGAACAAATTACATCCAGTCTATGACTCTTCCTCCATTCATGACCACCTTC…
ENSDARG00000022048	Danio rerio	Otomorpha	TLR4L	4	Three-domain	ATGATCATGTCAAATGGGGAACGGATGATTTTCCTAAGTTCAATCTTTATTCTTGTGAATGCTGGACAAGGACAGGAATGTACCGAGCTGATAAAGAATAAGGAATATTCATGTTCTGGAAGGAATCTGACTTGTATTCCTGGTAGTCTTCCCTTCTCTGTGGCATCTCTGGATTTCAGTTTCAATTTCTTGACCTCATTACATAAGCGTGTATTTCCTGTGATGTTGAATTTACAACTCCTGGATCTCACAAGATGCTACATCAGACAGATTGAAAAAGATGCTTTCTACAATGTGAAAAATTTGATGACATTGATTCTTACTGGAAACCCTATAACATATTTAGCACCTGAATGCTTGAATTCTTTATACAAGCTGCAAAGACTAGTTCTTGTGGAT…
ENSDARG00000044415	Danio rerio	Otomorpha	TLR5	5	Single-domain	ATGGCAGCTACATACACTTTATTTCTGATGCTATTATTCATTTGGACTCCAACAGTGAAATCCACCTCAGTGTGTTCAACTGATGGCTACTTCGCTTTCTGCATGGACAGAGGTCTTCAAGAGGTGCCAAAGATTTCCACTTACATAACTAACGTGGATTTGAGTAAAAACAGAATTGCTGAACTCAATGAAACATCCTTTTCTCATTTGGAAGCTCTAGAAGTCCTCATCCTGATGCACCAAACACCAGGTCTTGTGATCCGGCGCAATTCATTCATGAGGCTCTCTAATTTAACATCACTTCAGCTAGACTACAACCACCACCTGCGAATAGATGCAGGAGCATTTAATGGATTATCCGACCTTAAAAATCTCACTCTCACTCAATGCGGTTTAGAT…
ENSDARG00000052322	Danio rerio	Otomorpha	TLR5	5	Single-domain	ATGATCCGTGCTCACAGAATGGGATATACATTCATACTGATCCTTTTTGGATTGTGCCTGAACACTGAAGTCGTGAAAAGCACCTCCGAGTGTTCAGTTATCGGCTATAATGCCATCTGCATAAACAGAGGTCTTCATCAGGTGCCAGAGCTGCCCGCGCATGTCAATTATGTGGATCTGAGTTTAAACAGCATCGCTGAACTCAACGAAACATCTTTTTCTCGTCTTCAAGATTTACAATTCCTCAAAGTGGAGCAACAAACACCAGGACTCGTGATCAGAAACAACACGTTTAGAGGACTCTCCAGTCTAATAATACTTAAATTAGACTACAACCAATTCCTACAATTAGAGACGGGCGCGTTTAATGGATTAGCAAACCTTGAAGTGCTCACTCTC…
ENSDARG00000068812	Danio rerio	Otomorpha	TLR7	7	Single-domain	ACTATCTTTCTCTTTCAGATGACTGAGAAGACCATGATCATCTTTGCTAGTTTCATCTCTTTGCTGGTTGCAGCCGAATGGTACCCCAAAAGTTTAAAGTGCGACGTTTCTCTGGCGAGTAACGGGACGGAAGTGAGCGTAGACTGCACCGAACGAAGTCTAACCGAAGTTCCTCTGGGAATCCCAACAAACACTACCAACCTGACCCTCACCATCAACCATATTCCCCATGTTATGAATAATTCCTTTGATAATCTGCACAACATCACAGAGATTGACCTGCGCTGCAATTGTGTGCCAGTCAAAGTTGGTCCCAAAGATCGCGTCTGTAGCCAAAGTGTGAGTATTGATAACGGCACCTTCTGGAAGCTCAAAAACCTCAAGTCGCTTTACCTGGAT…
ENSDARG00000089151	Danio rerio	Otomorpha	TLR8	7	Single-domain	TTCATATTCCCTCAGGTCAAGAATCTGGACATCGGCCTTATTTTGATCCTGAAGCTCACACTAGCCCTGAGTGAGTTGAACGTGAGGATCCTAAAGACTCAACCCTGCGATATACATGAAAACATAACCGCAGAGACGGTTGTGGTCAACTGTCGAGGACGTAAACTTAAAGTTTTGCCGCAATTTCTAGCAAACACAACCTACATTGACCTCTCAGAAAACTACATCAAGAATCTTACTGTTCAATCGTTCCATGGCTTGGAGAATCTGACCTTATTAAATCTGAACTGGTTGAATCAAAACAGAGAGGTTGTTATTGCCAAAGGAGTGTTTTCGAATTTGACCAAACTACGAGTACTGGACCTCAATGGGATCAAGTTAAAATACATCCCAAAAGAC…
XM_003199392	Danio rerio	Otomorpha	TLR8	7	Single-domain	ATGATTGTTGCGTTCTTTTTGCTATGTACGGTCCACTCATCTGAAGGCTACAACTGGGCTTGGAGAAAACTCCCCTGCGATGTGAATCTCTCCAACACATCCGTCACCTTGGACTGCTCAGAAAGATATTTAAAGAAAATCCCCAAAAACCTGATCTGGAACACAACTAATCTAAACTTAGCAAACAACAAAATACATAACATCTCAAAGGACGCCTTCTGGAACTTAAACAACGTCACATGGATAGACCTAAGAAGAAATCAGATTGAAAAATGCCACGAAAAGGACAATGGGGTTTTCTCAAGACTGACCAACCTGAAGACTCTGCTCCTCGACAATAATAAGATTTCGGTTTTACCCAAAAATCTCCCTGCAGGTCTGCAATGGCTGAGCCTCAAT…
ENSDARG00000090119	Danio rerio	Otomorpha	TLR8	7	Single-domain	CCCTGCGATATACATGAAAACGTAACCGCAGAGACGGTCGTGGTCAACTGTCAAGGACGTAAACTTAAAGTTTTGCCACAATTTCTAGCAAACACAACCTACATTGACCTCTCAGAAAACTACATCAGGAATCTTACTCTTCAATCTTTCCATGGCTTGGAGAATCTGACCTTATTAAATCTGAAATGGTTGAATCAAAACAGAGAGGTTGTTATTGCCAAAGGAGTGTTTTCGAATTTGACCAAACTACAAGTACTGGACCTCAATGGGATCAAGTTAAAGTACATCCCAAAAGACATTCCCAAAAATCTAAAAGAGCTCGGTCTAGAGGAGAATAAGATCACCTGGATAAACTTGACAACCTTTGAGCATGTCAAAAATCTTTCATTCCTTTACCTT…
ENSDARG00000044490	Danio rerio	Otomorpha	TLR9	7	Single-domain	ATGGACATGTCAGAGTTGGATTGCAAACGTTTGGCCATGTTTGGACCAATGGTGTCCTTGATTCTGCTTCTGAATCAGTTCCAACTCTTCGCAGCTTCACATCCTCAGTTTTATCCGTGTGAAAGTCACTTCACCAAAGACGGACACATAAATGTGGACTGCCAGCACAGACGGCTCTCTAAAGTCCCCAGGTTCACTTCTCCCTCAGTTATATCACTCAACCTGAATAACAACCATATACACCGCATTAAAGGGGATGCATTTTCTGGTCTACCCAATCTCAAGTATCTCAGCCTGATGTGGAACTGTATATCAGACCGTCTTAAGGAGGCAAGATGGCCGTTATGCAGTGTGAATATTGACCCGGATGCATTTGTTGGACTGAAAAACCTCACTTCC…
ENSDARG00000040249	Danio rerio	Otomorpha	TLR18	1	Three-domain	ATGCTTGTTCCGCTGGTACTTATTCTCAGCCTTCAGGCAGTTCTGCACATTAAGCATGCAAAAGCAAAGCAGTCATGCACAATAGCATTTGATAAGCTTTCAGCAGACTGCAAAGGTCTACGACTCGACAGTGTGCCTACAACACAACTGCCCGACTCTCTGGAAGAGCTCGATCTGTCTTTCAATACCATACACGTCATCCGCAAACAAGACTTTGTCAAACTCACTTATCTACGAGTCCTCAAGCTTAATTTCAACAACATCTCTCTTGTTCTGGATGATGCCTTTCAGGGAAACCTGCTGCTGGAGGAGCTAAACTTATTCAACAACTCCTTGACAGAAATCCCATTTAAAGCCCTTGAGCCACTCACCAATTTGAAGGTTTTAGAAATGTCCAAT…
XM_002664847	Danio rerio	Otomorpha	TLR19	11	Trans-three-domain	ATGCCGTGGACTCCACACTGCCTCCATTATCCAGGAAAGGGTCCATACGCAAACTGCAATATCACAGACCTGAGCACTGATCTGTCACAGGTAGGCTTTGAGGTTAGAACCCTTTGTGTCTTTGGAGATATTACGAGCATTCCTGCTAAAGCCTTTTCACACTTACCTTCTCTGGAGGTACTTCACATAGATGGAATACGTCTGGAGAGAGTTCAGGCTGGTGCCTTTGAAGGACTCCCCAATCTTAAGTATCTGTCAATGCTTTTCAGTGATGAACTCTACAGATTGGTCAGAATAGATAATCGGTCATTTGCTGGTCTGAATAATTTGGAGGAGTTGTCACTGACAGGTCTGATGCTGCTCAATGGATCCAGTGGTATATTTGACCCATTGAACCTC…
ENSDARG00000070392	Danio rerio	Otomorpha	TLR19	11	Trans-three-domain	ATGGGGAGACATTGGCATGTACAAATTGCATTAGGTTTAAGTATCTGCAATGTGGTTTTAACTCGAATAACAAAGCGCTGCATTACTATAGAGGAGCATCTTCTCAAACAAATGCCGTGGACTCCACACTGCCTCCATTATCCAGGAAAGGGTCCATACGCAAACTGCAATATCACAGACCTGAGCACTGATCTGTCACAGGTAGGCTTTGAGGTTAGAACCCTTTGTGTCTTTGGAGATATTACGAGCATTCCTGCTAAAGCCTTTTCACACTTACCTTCTCTGGAGGTACTTCACATAGATGGAATACGTCTGGAGAGAGTTCAGGCTGGTGCCTTTGAAGGACTCCCCAATCTTAAGTATCTGTCAATGCTTTTCAGTGATGATCTCTACAGATTG…
ENSDARG00000069593	Danio rerio	Otomorpha	TLR20	11	Trans-three-domain	CTAACTTCACTAACAATATCTTCCTTCAGTTCAGAAAACTGGTGTGAGGTAGCTCTTGATTTCAGTCATCTTCCCTCACTTACCAGTTTGTCAATTTCATATTACAGTTTATCATTATTGGAACCAAATGTTTTTGAAAAGATTCCTCAATTGCAGAACTTATACTTAATTGATATTCTGTGTCGACTTACAAACATAAAAAAACTAAAGCAGTTCAATTTATTCGATGATGCACTGACTCACCTTCAAAAGCCAAACTGCTCAGTTTTTAACATCTCTGACATTTCTAAGGGCTGTAGAAAGATTAAGAACATTGTGCTTAACAAACATTTTAATGCAAACATCTTAGATGTAAATTCTGTCGTTCAGTTATTCAGCAACCTCACCAGTATTAAAATA…
ENSDARG00000088701	Danio rerio	Otomorpha	TLR20	11	Trans-three-domain	AGACTTCAATACCCAAACTGCTCAGTTTTCAACGTCTCTGAAATATCGACTAAGTTTAATATTGAAAGAGCGGATTTGCTTTTGGATGTAAATTCTCTCTTCCAGATTTTCAGCAACCTCACTTCTGTTACCATAGATAAGCATGTGCTCAGATCAAATGATTTTCAATCTCTTTGTGCTTCATTTCCACAGACGGTCAAAAAGATTTCTGATATGGTGCTACGAATTATTAGGATAGAAGATTTTGCTTTCATTGGATTGAACAAACTGAAAGAGTTAAACCTCCACAGCAACAAAATATCTTCTATTCATCAACACACATTCAGTGGCTTACATGAACTGAGGGTTCTGGATCTGAATGAAAATCCATTATTTCACATTGAGCCAGAATCATTTAGA…
ENSDARG00000058045	Danio rerio	Otomorpha	TLR21	13	Single-domain	ATGGCACACTCTGCATGCCACAAACTGATACTAAAGGCCACATTCATCTGTCTCATAAAACTTGCCTGCAGCTACAGTTTCAGAAGTTGCATAGAGATCCCAGATTCTAATCATACAATCTTTACATGTGTTAAAAGTTATGAACGAGACATAACTGCGATTGTGAGTGATGTATTTCCCACTGCATTAAATCTTACAATCTCTCACAGCAACATTGAATATGTGCAAAGTCAAAGCTTCGATCATCTGCCCAATCTGACTGCTCTGATACTGGACGCTAACCATATTACTAACATCGACAAGGATGCTTTTAATAATCTACACCATCTTCAGACTTTAAATTTGTCCTGCAACAACATATCATTTCTCCACAGGGATGTCTTCAGTGACCTCCATAAC…
NM_001128675	Danio rerio	Otomorpha	TLR22	13	Single-domain	ATGGGAACGCTACAACAAATAACAGTTTGTATCACCATCTGTGCTATGGTTTCCCCTTGCAGCACATTTTCCTTAACCAATTGCACAATCAGCAGTTCTCAAAAAGACATCAAGACACAGCCAAAAGTGCTTTGCTACAAAATGAACTTCTTCACGATTCCGCGGGTGCCCAACAATACCTGGATTTTAGATATCTCCTTCAATTCTTTTGCACAGATCCAGATTGAAGACCTTAACATTTTATTAAACTTACAATACTTGAACGTATCCAACAACAAAATCTCTAAGATTCAAGACGGTGCATTTGGCAGTCTTTTTAACTTAACCGATCTCAATCTGGCCAGCAACAGATTGAATGCAGTGTCAAACGGTATGTTACGAGGCCTAACCAATCTGCTG…
ENSDNOG00000000525	Dasypus novemcinctus	Xenarthra	TLR1	1	Three-domain	ATGACTAAAACTAACTCTAGCATCTTCCATTTTTCCATCATCTTCATGTTAATGCTCAAGATCAGAATCCAGCTCTCTGATGACACTGAATTTGTAGTTGATAGGTCAAAATCAGGTCTCACCCAAATTCCCAAAGACCTATCTTTGAGAACAACAGTCTTAAATGTATCACAAAACTATATATCCAAGCTTCAGACTTCTGACATTTCATCACTATCAAAGCTGAGGATTTTGATACTCTCTCATAATAGAATCCAGTATCTTAATATCAGCGTTTTCAAATTCAACCAGAAATTGGAATACTTGGATTTGTCCTACAACAAGTTGCGGAAGATTTCCTGCCACCCTATTGTAAACCTCAAGCACTTGGACCTCTCACTTAATGAATTTGATGCCCTG…
ENSDNOG00000039179	Dasypus novemcinctus	Xenarthra	TLR2	1	Three-domain	ATGCCACTTGCCCTGTGGACAGTGTGGGTCTTGGGAACGATAATCAGCCTTTCCACGGAAGGGTCTCGTGATCTGTCTTCTCTGTCTTGTGACCCCACAGGCGTCTGTGACGGCCGCTCCAGATCTTTAAGCTCCATTCCCTCAGGACTCACAGCAGCTGTGAAAAGCCTCGACCTGTCCAACAACGAGATCGCATATGTCAGTCGCACTGACCTGCTCTTGTGTGTGAATCTCAGAGCTCTAATACTGAAGTCCAATGGAATTAATAGAATCGATGATGATTCTTTTCTCCCCCTTGGGAGTCTCGAACATTTGGACTTATCCAACAATAACTTATCTAATTTATCATCCTCCTTGTTCAGGTCCCTTTCTTCCTTACAATTTTTAAATTTATTGGGA…
ENSDNOG00000007440	Dasypus novemcinctus	Xenarthra	TLR3	3	Single-domain	ATGGAACAGCGTTTGCCTGTTCTTGCCTACCTATTCTGGGGGCTGCTGCCCTTTTGGAAGCTGTGTACTTCCTCTACCAACAAATGTTCTGTTAGACATGAAGTGGCTGACTGCAGCCACCTGAAGTTGACACAAGTACCGGACGACCTCCCAGCAAACATCACGGCACTGAACCTCACTCACAACCAACTCAGACGATTACCACCTGCCAATTTTACAAGATACAGCCAACTTACCATCTTGGATGGAGGGTTTAACTCCATCTCAAAGCTGGAGCCAGAACTGTGCCAAAACCTCCCCTTACTGAAAGTTTTGAACCTCCAGCACAATGAGCTATCTCAGCTTTCTGACAAAACCTTTATCTTCTGCCTGAGTTTGACTGAACTCCATCTGATGTCT…
ENSDNOG00000032753	Dasypus novemcinctus	Xenarthra	TLR4	4	Three-domain	ATGATTCCTCCCCCACGCCTGCCTGGGATGTTGATACTAGCCATGGCCCTCTTCTCCTGCGTACGATCCGAGACCTGGGAACCCTGCGTGGAGGTGGTTCCTAACATCACCTATCAGTGCATGGAGCTGAATCTCTACAAAATACCCAATAATATCCCATCATCAACCAAGAACTTGGACCTGAGCTTTAACCCCCTGAGGCATTTGGGCAACCACAGCTTCTCCAATTTCCCAGAACTGCACTTGCTGGATTTATCCAGGTGTGAAATTCAGATAATTGAAGATGATGCTTATCAGGGCCTAAACCACTTGTCCATCTTGATATTGACGGGAAACCCTATCAAGAGTTTAGCCCTGGGAGCTTTTTCTGGACTATCAAGTTTACAGAAGCTGGTGGCT…
NM_001281307	Dasypus novemcinctus	Xenarthra	TLR6	1	Three-domain	ATGACCAAAGACAAAGAACCTATTGTCAAAAACTTTCATTTAGTTTGCATTGTGACCTTAATAGTTGGAACCATAATCCAGTTCTCTGATGCAGATGAATTTGCAATAGACATGTCGAAAACAGGCCTTACTCATGTCCCAAAAGACCTGCCACCAAAAACTAAAGTCTTAGATATGTCTCAAAACTACTTATCTGAGCTACAGATCTCTGATATCAGCTTTCTGTCAGGACTGAAAATTTTGGTACTTTCCCACAATAGACTCCAGCTCCTTGATTTAAGTGTTTTCAAGTTTAACCAGGATTTGGAATATTTGGATTTATCTCACAATCAGTTGAAGAAGATGTCCTGCCACCCTTTTGTAAATCTCAAGCATTTAGACCTCTCATTCAATGACTTT…
ENSDNOG00000034029	Dasypus novemcinctus	Xenarthra	TLR7	7	Single-domain	TTCTTATCCTTTCAGGTGTTTCTGATGTGGACATCAAACAGACAATTTCTTATCCTTTTAAACATGATCTTAATTTCCAAACTCCTTGGGGCTAGATGGTTTCCTAAAACCCTGCCCTGTGATGTCACTGTGGATGCTACAAAGACCCATGTGGCCGTGGACTGTACAGACAAGCGTCTGACAGAAATCCCTGCAGGCATTCCCACCAATGCCACCAACCTCACCCTCACCATTAACCATATACCAGGCATCTCCCCAGACTCCTTCCACAAGCTGGACCATCTGGTAGAGATCGATTTCAGATGCAACTGTGTGCCTATTAGACTGGGGCCGAAAGACCCCAAGAAGCTGTGTACCAGGAGGTTGCAGATTGAATCTGGAAGCTTTAGTAGACTCATT…
ENSDNOG00000036980	Dasypus novemcinctus	Xenarthra	TLR8	7	Single-domain	ATGACCCTTCAGTCTTCACTTCTCATCTGCCTTGTCCTGCTAATCTCTGGCTCCTGTGCGTTCTTCACTGAAGCAAATTATTCTAGAAGCTATCCCTGCGATGAGAAAAAACAAAATGGCTCTGTTGTTGCAGAATGCAGCAATCGTCAATTGCGTGAAGTTCCCCAAACAGTGGGCAGATACGTGACAGAACTAGATCTGTCTGGTAATTTAATCACACACATAACGAATGAATCATTTCAAGGGCTGCAAAATCTTACTAAAATAAATCTAAACTACAACGCAAGGCAACAGTACCAAGATGAAAATTCTGATATGACTAAAAATGGCATGAACATTACCGATGGGGCATTCTTCAACCTGAAAAACCTAAGGGAGTTACTGCTTGAAGACAACCAG…
XM_004457360	Dasypus novemcinctus	Xenarthra	TLR9	7	Single-domain	ATGTTTCTTGTTCTTTTAGCCACTGAGGAGCTGAAGGGATTTTTTGCCAAGGCCCGGGCTGGCTCCATCCGGCTCATCAAAGTCGTCATCGAGGACGAGCAGCTCGTGCTGGGCGCCTCGCGGGAGCCCGTGGGCTGCTGGGACCGCGACTATGACAGGACGGTGCTGCCGCTGCTGGACGCCCAGCAGCCCTGCTACCTGCTCTACCGCCTCGACTCCAAGAACAGCCAGGGCTTTGAGTGGCTCTTCCTTGCCTGGTCGCCTGACAACTCCCCTGTGCGGCTGAAGATGCTGTATGCGGCCACGCGGGCCACGGTGAAGAAGGAGTTTGGGGGCGGCCACATCAAGGATGAGCTCTTCGGGACTGTGAAGGACGACCTCTCTCTTGCTGGGTACCAG…
ENSDNOG00000048094	Dasypus novemcinctus	Xenarthra	TLR10	1	Three-domain	ATGATACTGATCAGAAACATTTGCATATTTTGTAGTATTGTTCTGTCAGTGCAGGGTGGGAACCCAAAACTGCCAGAAGAAAGTGAATTGACTACCAACTACTCCAGTATGTCTCTGAGAAAGGTCCCTGCAGATTTGACTCCAACCACAACCACGCTGGATTTATCCTACAATCTTCTTTTTCAGCTTCAGAGTTCAGATTTTCGTTCTGTCTCCAAACTGAAAGTTCTGATTCTGTGCCATAACAGAATCCAACAGCTGGCTATCAAGGTCTTCGAATTCAATAAGGAGTTAAGATATTTAGATTTGTCTTACAACAGACTGAAAGCTGTAACTTGCTATTCACTGGCAGGTCTCAGACATTTAGACCTTTCTTTCAATGACTTTGACACTGTGCCT…
XM_004482721	Dasypus novemcinctus	Xenarthra	TLR11	11	Trans-three-domain	ATGACGGGAGAGGATCAAGATTTGACGCTCCTCTTCATTTCTCCTCCTTTCCTAGGAACAGTGCCAAGGATGAAAGGACCTCCGTTCTCCTCCATGCTCCTCTCTTTCTTACTGTGGACCTCGATGAGCCTAGGCTTGAGCTGGGCATGGACTGCTCCTGACTGTGCCATAGCAGACGGCTCACTGTTACTTAACATCTCCTACTACATCCCATTCTGTTCCTTGGCCCCAGGACTGCACCTTTTTGCATCATGCTCCAATGTTAATGACCTGGCTCAGACCCTGAGAGCAGTGCCTCAGAGTATAGAGGTGCTGTGCCTCCAGGGCACTGTTTCTACTCTGCCAGCTGATGCCTTTGGAAACTTCCCCAAACTGCAGCTTCTGCGGCTACAGCTGGGC…
ENSDNOG00000044194	Dasypus novemcinctus	Xenarthra	TLR12	11	Trans-three-domain	ATGGGCAGGCACTTGCTACTGGCTGGCCTGTTCCTGATCCTTCCTGTGACTGCAGCCTGGACAACTTCCAACTGCCTAGTGACCAAAGGCTCCCATATGCCTCTGGTCTCCCGCTTCGTATCGTTATGTTCCTTGGACTCCAGTCTGCCTCTCTTTGCCTTGTGTACCTCGGTGAGCAACGTGACACAGGCCTTGGAGGCTGTGCCGAAGAGAGTGGAGGGGCTCTGTCTCGGGGGCTCCGCTACTGTCCTGCCCCCAGATGCCTTCTCCTCCTTCCCTGGGCTTAAGGTCCTGGGGTTGTGCCTGCATTTCACCCAGCTCCTGCCAGGAGCTCTCCGGGGCTTGGGGCAGCTGCGGCAACTTTCTTTTATGGGCAATGTGAATTATCTTTACCTACAT…
JN642610	Delphinapterus leucas	Laurasiatheria	TLR4	4	Three-domain	ATGATTGAAGATGATGCATATCAGGGCCTAAACCACCTCTCCACCTTGATATTGACAGGAAACCCTATACAGAGTTTAGCCCTGGGAGCCTTTTCTGGGCTATCAAGTTTACAGAAGCTGGTAGCTGTGGAGACAAACCTAGCATCTCTAGAGGACTTCCCCATTGGGCATCTCAAAACCTTGAAGGAGCTCAATGTGGCTCACAATCTTATCCATTCCTTCAAGTTTCCTGAATATTTTTCTAACCTGCCCAACCTGGAGCACTTGGATCTTTCTAATAACAAAATCCAAAATATTTATCACGAAGACTTGAAGGTTCTACGTCAAATGCCCCTACTCAACCTCTCTTTAGATTTGTCCCTGAACCCTTTAGACTTTATTCCACCAGGCACCTTTAAA…
JN642611	Delphinus capensis	Laurasiatheria	TLR4	4	Three-domain	ATGATTGAAGATGATGCATATCAGGGCCTAAACCACCTCTCCACCTTGATATTGACAGGAAACCCTATACAGAGTTTAGCCCTGGGAGCCTTTTCCGGGCTATCAAGTTTACAGAAGCTGGTAGCTGTGGAGACAAACCTGGCATCTCTAGAGGACTTCCCCATTGGGCATCTCAAAACCTTGAGGGAGCTTAATGTGGCTCACAATCTTATCCATTCCTTCAAGTTTCCTGAATATTTTTCTAACCTGTCCAACCTGGAGCACTTGGATCTTTCTAATAACAAAATCCAAAATATTTATCACGAAGACTTGAAGGTTCTACATCAAATGCCCCTACTCAACCTCTCTTTAGATTTGTCCCTGAACCCTTTAGACTTTATTGAACCAGGCACCTTTAAA…
EU256335	Dentex tumifrons	Euteleosteomorpha	TLR9	7	Single-domain	ATGCATGCTATATCCACTATGGCTATGTTGAAATATATCACCGTCCTTTGCCAGCTTCTTCAATTAGCGAGGACCATAAACACCAGCTTCTTCCCATGTGACACTGATATGAATACCACCTATGTAGACTGCTCTAAGAGACCACTCAAGCGTGTCCCCATCATCAAGTCTGAAACTGTAGTGTCACTCAATTTAGGTTGGACTCAGATACAGCAGGTGGGGCCGGATGACTTATCAGGTCTCAAGAACCTTCGCACTCTGAAAATCATGGGAAATTGTCTGCCAGGTCGCCTGAGAGCTTACGACGACCGCTCATGCAAGATGGAGATCCATGATGATGCCTTCAGGAGCCTATTGAACCTTACATTTGCTAATCTGTCAGGAAACAGCCTCACCCGT…
FQ310508	Dicentrarchus labrax	Euteleosteomorpha	TLR22	13	Single-domain	ATGGGTCCTGGAGTGAAGGAAGACCAAACAATGCCAGAAGGAAGATTGAAATGTTCCAAACTCAGTATTATTTTCTTCTTGCTGAATGTCAGCAATTTTGTTGTTCCAGGCACAGGCTTTGCGATGAGATCTTGCCGAATCAGTTACAATATCGCCATATGTAAGGGTGGGCTCAGATATGTTCCTCAGGATGTTCCTTCAACAGTGAAAGGTTTCGACTTGTCTTCAAACAAAATTTCTAAAATACGAGTATCAGATTTCAAAAGTCTATCACTTGTGACACAGATAGACCTAAGTCGCAACAACATTTTGCACATAGATACAGGTTCCTTTGCTGATCTGATTTCCCTCAAGAGGTTAAATCTAAATAACAATAAACTTGTTGAACTTGCAGATGAT…
ENSDORG00000003540	Dipodomys ordii	Glires	TLR1	1	Three-domain	ATGTCTACAGTGAAGCCTGGCACCTTCTATTGTGTCATTATCTTCGTCTTAATACTTCTCAAGATGCAAATATCTGATGAAAGTGAATTTAGAGTTGACAGGTCAAAAGCAGACCTTACTCATGTCCCCCAAGACTTACCTGTGAGAACAACAACTTTAGATATATCACAAAACAACATAGCTGAGCTTCAGACTTCTGACCTCCAACCACTACCAAAGCTGAGGGCTTTGATAATATCTCACAATAGAATCCAGTATCTTGATATCAGAGTTTTCCAGTTCAACACAGAATTGGAGTACTTAGATTTGTCTCACAACAAGTTGAGGATGGTTTCTTGCCACCCCACAGTGAACTTCAAGCACTTAGATCTCTCATTTAATCCATTTGATGCCCTTCCC…
ENSDORG00000001288	Dipodomys ordii	Glires	TLR4	4	Three-domain	ATGATGCCTTCCTGGCGCCTAGCTGGGACTCTAATGCCCAGTATGGCTTTCCTCTCCTGTCTCAGACCTGAAAGCTGGGAGCCCTGCATTGAGGTGATCCCCAATGTGACATACCAGTGCATGGAGCAGAATCTCTCCAGAATCCCTGACAACATACCCTCCTCAACCAGAAACCTGGACCTGAGCTTTAACCCCCTGAATACCCTAGAAAGTCAGAGCTTCTCCAAATTTCCAGAACTTCAGGTGCTGGATTTATCCAGGTGTGATATTCGGGTGATTGAAGATGGTGCCTATCAAGGTTTAGGCCAACTATCTACCTTGATATTGACGGGAAACCCTATCGAGAGTTTAGCCCCAGGAGCCTTTTCTGGACTTTCACATTTGCAGAAGCTGGTGGCT…
ENSDORG00000004196	Dipodomys ordii	Glires	TLR8	7	Single-domain	AAGGAAGAGTCATTTTTGCAAAATAACTCCTATAGCCTAGGAGGAGATGGGAAAAAAGACAAAATGTCCTTTCCTTTGTCAATCCTGACCTGCCTAGCCCTGCTTATTTCTGGTTCCTGTGAATTCTCCAATGAAACAATTCCTTCTAGAAGCTATCCTTGTGATGAGAAAAGGCAAAATGTTTCTGTGATTGCAGAATGCAACAATCGTCACCTACAAGAAGTTCCTCAAACAGTGAGCAAATACGTGACGGAACTAGACCTCTCTGAGAATCTTATCACACGCATAACGAATGAGTCATTTCAAGGGCTACACAATCTCACAAAAATTAATCTTAACCATAATGCCAATCAGCAGCACCAGTACGAAAATCCCTGGATGAATAAAAATGGCATGAAT…
ENSDORG00000012819	Dipodomys ordii	Glires	TLR9	7	Single-domain	GATTCCTGCTACGGGGTCCAGTTCCCCTTGTCTCTCCTAGTACAGGCTGCCGTGCTGGCACAGGCCCTGGCTTTGGGGTCCCTGCCCGCCTTCATCCCCTGTGAATTCCAGCCCCAGGAAGGCCTGGTGAACTGCAACTGGCTTGTCTTGAAGTCTGTCCCCCACTTCTCTGCCACAGCCCCCCGCGACAACGTCACCAGCCTCTCATTGCTCTCCAATCGAATCCACCACCTGCACGACTCCGATTTCCTCCACTTTCCCAGCCTGCGCCGGCTGAACCTCAAATGGAATTGTCCCCCGCGGGGCCTGAGCCCCATGCGCTTTACCTGTCATATGACCATCGAACCCCACACCTTCCTGGCAGTGCCCACCCTGGAAGATCTCAACCTGAGCTACAAT…
ENSDORG00000014675	Dipodomys ordii	Glires	TLR10	1	Three-domain	ATGGGCCTTGCTATAAACATTTATATATTTTGTAACCTCGTCATGTCAGTAGAGAGCTGGGCTCCAAAGCTGCCTGAAGAAAGGGAATTGACCACTAACTGCTCCAACTTGTCCCTAAGAAAAGTTCCCTCCAACTTGGACCCAGCCACAGTTACTCTGGATTTATCCTGTAACCTCCTCTTTCAACTCCAGAGTTCAGATTTTCATTCTATGTCCCAACTGCAAGTTCTGATTCTCTGCCAGAACCGAATCCAACAGCTGGATTTCAAGATCTTTGCACTGAACAAGGAGTTAAGATATTTAGATTTGTCTTACAATAGACTGAAGATTATAACTTGGTATTCACTGGCAGGTCTCAAACATTTAGATCTTTCTTTTAATGATTTTGACACCATGCCT…
XM_004696473	Echinops telfairi	Afrotheria	TLR3	3	Single-domain	ATGAGACAGACTTTGTCTTATCGAATCTCCTTCTTTGCGGGGCTGTTGTCCCTTTGGACGCTCTGTCAGTCCTCTGCCAACAGATGTGCTATCAGCTACGAAGTAGCTGACTGCAGTCACTTGAAATTGACTCAGGTGCCAGATGATCTCCCTACAAACATTACAGTGCTGAACCTGACCCACAATCAGCTCAGAAGGCTACCACCTGCCAACTTCACACGATACAGCCAACTGAGAATCTTGGATGGAGGATTTAACTCCATCTCAAAACTGGAGTCAGAACTTTGCCAAAAACTCCCCTTGTTGCAAGTATTGAACCTCCAACATAACGAGCTATCTCACCTCTCTGACAAGACCTTTATCTTCTGCAGGAATTTAACTGAACTCCATTTAATGTCC…
XM_004712585	Echinops telfairi	Afrotheria	TLR4	4	Three-domain	ATGATATCTAGCTCGTGCCTGGCTAGGACTCTGATACCAGCCATGGCCTTCCTCTCCTGCCTGCGACCTGAGAGCTGGGACCCCTGCACAGAGGTGGTTCCTAACATTACTTACCAATGCATGGAGGTGAATCTCTACAACATACCTGAAAACCTTCCCTCATCAACCGAGAACCTGGACCTGAGTTTTAACTTCTTGAGGCACTTAGGCAGCCATAACTTCTCCAAATTCCCAGAACTGCGTGTGCTGGATTTATCCAGGTGTGGAATCCAGGTAATTGAAGATGACACATACCAGGGACTGAACCAACTCTCTACCTTGATTTTGACGGGAAACCCTGTCCAGCATTTAGACCTGAGAACCTTCTCTGGACTATCAAGTTTACAGAAGTTAGTGGCT…
ENSETEG00000013406	Echinops telfairi	Afrotheria	TLR5	5	Single-domain	ATGAGAGACCACCTCGAACTCCTCTTAGGAGTGGTGCTCGTCACCGGTCCTGCGCTTGGCATCTCTCCCTGCTCCTTTGATCATGGGGTAGCCTTATACCGTTTCTGCAACCTCACCCAAGTTCCCCACATCCCTCCAACCATGAAAATCCTCCTCCTGAGCTTCAACTCGATCAGGACCATCACACCCACGTCCTTCCCCTTCTTGGAGCAGCTGCAGCTGCTGGAACTTGGGACCCAGTTTACACCCTTGACTATTGAAAAAGAGGCCTTCCGAAACCTGCCCAACCTTTCCATCTTGGATCTGGGCAGAAGTCAGATCAGCTTCTTGCATCCCGATGCTTTCCAGGGACTACCTCATCTTGTTGAACTTCGACTGTTTTACTGCGGCCTCTCGGAC…
XM_004710019	Echinops telfairi	Afrotheria	TLR7	7	Single-domain	ATGGCCTACCTGCCATTTCTTCAAACTAGTAAGCGAACATTTGAGAGAGAAAGAGACTGGTTACTTTTGTATTCTACCTTAGAATATATGATAATTTGTTCTTTCTTGTGCTTTCAGGTGTTTGGGATATGCACAGTGTCGCGACCATTTATCATATTTTTGAATGTGATCCTAATTTCCAAACTCTATGGGGCTAGATGGTTTCCTAAAACCTTGCCCTGTGATGTCTCTGTGTATGGTCCTCAGGCTCAAGTGATTGTGGACTGCACAGACAAGCATCTGATGGAAATTCCCGGAGGCATTCCCACCAATACCACCAACCTCACCCTCACCATTAACCACATACCGCTCATCTCCCCAGCCTCCTTCAGCAGGCTAGACCATCTGATAGAAATTGAT…
XM_004709965	Echinops telfairi	Afrotheria	TLR8	7	Single-domain	ATGATCCTCCGGTCTTCGTTACTCATCTGCCTCTTCCTACTCTTCTCCGGGTCCTGTGAATTTTTTGCCGAAGCAAATTTTTCTCGAAGCTTCCCTTGCGACGAGAGAAGGCAGAATGGCTCTGTCATTGCAGAATGTGACCGTCGTCAACTGAAAGAAGTCCCCCGCACAGTGGGCAGGTCCGTGATGGAACTAGACCTGTCGGAGAATTTCATCACGCGCATTACAAATGAATCCTTTCAAGGGCTGCCAAATCTTATGAAAATCGATCTGAACCACAATGCGAAGCTACAGCATCGGAATGAGAACCCGGGTACGTATATGGAAGGCATGAAGATTACAGATGGAGCATTCCAGAACCTCAGAAACCTAAGCGTGTTACTGCTCGAAGACAACCAG…
XM_004705305	Echinops telfairi	Afrotheria	TLR12	11	Trans-three-domain	ATGGGCAAACACTTGCTCTTGCTACCTGGCCTGCTCCTGTCCCTTCCTCTGACCGCAGCCTGGACGACAGCTCTCCACTGCCAGGTGGTCGAAGGCGCCCGGCTGCCTCTGGTGTCCCGGTTCTTCTTGCCCTGCGTGCTGGACTCCAGCCTGTCTTTTCTTGCCTCATGCGTTTCGGTGACCAACCTCACCCGGACCCTGGAGGCTGTGCCACGGAACGTGGGGGGGCTCTGTCTTGCTGGTCCCCTCTCAGTCCTGCCCCAAGATGCTTTCTCCGACTTTCCCGGGCTCAAGGTCCTGTGCCTGACACTGCGGATCACCCAGCTCCTGCCAGGAGCCCTCCGGGGCTTGGAGCAGCTGCAGAGGCTCTCTTTCCTTGGCCACCCCAGGGATGCTCTT…
XM_006884461	Elephantulus edwardii	Afrotheria	TLR2	1	Three-domain	ATGCCACGTGCTTTGTGGATGCTGTGTGCCTTGGGGACCATAATCAACGTCTCCAAAGAAGGGACCCCTGAACGTACTTCTCTGTCTTGTGACTCCACGGGTGTCTGCGATGGCCATGCTAGATCTTTAAAGTCCATTCCTTCAGGGCTCACGGAAGCGGTGAACAGTCTTGACCTGTCCAACAATGAGATTACATATGTCAGCAACACAGACCTGCTTGTGTATGTGAACCTCAGAGCTCTTATTCTGAAAGCCAATGCAATTTACAGAATTGATGAAAATGCTTTCTTCTCTCTTGGAAAGCTCAAATATTTGGACTTATCCAGTAACTACTTAACTAATTTGTCAGCCTCCTGGTTCCATCCTCTTTCTTCCCTGCAATACTTAAACTTACTGGGA…
XM_006890698	Elephantulus edwardii	Afrotheria	TLR4	4	Three-domain	ATGACTTTCCTCTCCTACCTGAGACCTGAGAGCTGGGAGCCCTGTGTGGAGGTGGTTCCTAATGTCACTTACACGTGCATGGAGGTGAACCTCTACAAAGTGCCTGACAACATCCCCTCGTCAACAGAGAACCTGGACTTGAGTTTTAACCCCTTGAGGCATTTAGCCAGCCATACCTTCTCCAACTTGACTCAACTTCATGTGCTGGATTTATCCAGGTGTGAAATTCAGATAATTGAAGAAGATGCATTTCAAGAACTAAATCATCTCTCCACCTTAATATTGACGGGCAACCCTATTCAGCATCTAGCCTTGAGAACATTTTCTGGACTATCAAGTCTACAAAAGTTGGTGGCTGTTGAGATCAATCTAGAATCTCTAGAGGATTTCCCTATTGGG…
XM_006898037	Elephantulus edwardii	Afrotheria	TLR5	5	Single-domain	ATGACAGACTACCTTGAATTTCTCTTAGGAGCAATGTTCATGGTCAGTCCTGCATTTGGAATTTCTCCCTGCTCTACTGATCATCAGATAGCCTTATACAGGTTCTGCAACCTCACTCAGATTCCCCACGTCTTCAGCACCACTGAGCGCCTCCTACTGAGCTACAACTACATTGGGACAGTCACTTCCCTATCATTCCCTTTCCTGGAGCAGTTGAAGCTGCTAGAACTTGGGACCCAGTTTACACCTCTAACTATTGACAAAGAGGCCTTCAGAAACCTGCCCAATCTTCGCATTCTGGATCTGGGCCAGAATAAGATAGCCTTCTTGCATCCTGATGCTTTTCAGGCACTACCCCATCTGCTTGAACTTAGATTGTTTTCCTGTGGTTTCTCAGGT…
XM_006895408	Elephantulus edwardii	Afrotheria	TLR6	1	Three-domain	ATGTCTGAAGACAAAGAATGTCTGACAGCCAGAAACATCCATTTTGTTTGTGTTGTGGTCTTAATAGTTGGAAACATAATCCAGTTCTCAGACGAGAATGAGTTTGCAGTAGACATATCAAAAAGAAGACTTACTCAGATCCCCAAAAACCTACCACCAAAAACCAAAATCTTGGATCTTTCTCATAACCACATATCTGAACTTCACATCTCTGACATCAACTTCATGGCAGGCCTGGAAGTTTTGATACTTTTCCATAATATGATCCAGCAACTTGATTTGAGTGTTTTCCAGTTCAACCAGGATTTGGCATACTTGGATCTATCTCACAATCAATTGTGGAAGATATCATGCCACCCTGTTGTGAGTCTCAAATATTTAGACCTCTCATTCAATGAC…
XM_006892371	Elephantulus edwardii	Afrotheria	TLR7	7	Single-domain	ATGTGCACAGTGAATAGATCGTTTCTTATCCTTTTGAATGTGATCCTCATTTCCAGACTCCTTGGGGCTAGATGGTTTCCTAAAACTCTCCCCTGTGATGTCAAGGTGGACGTGTCCCAGGATCAGGTGATCGTGGACTGCACAGACAAGCACCTTACAGAGATCCCCAGAGGTATTCCCAGCAATGCCACCAACCTCACTCTCACCATCAATCACATCCCAACCATCTCCCCAGCCTCCTTCTACCAGCTGGAACATCTCATTGAAATTGACTTCCGATGCAACTGTGTACCTATTCGACTGGGGCCCAAAGACCGCATTTGCACCAAGAGACTGCAAGTTACACCCCACAGTTTCAGTGGACTAACGTCTTTAAGAGCGCTTTACCTAGATGGAAAC…
XM_006892372	Elephantulus edwardii	Afrotheria	TLR8	7	Single-domain	ATGACTTTCCAGTTTGTACCTTTCACCTGCCTTTTACTGCTCATCTCCAGTATCTGTGGGTTCTTTGTTGAAGCAAACTATCCTAGAAGCTATCCTTGTGATGAGAAAAAGGAGAATTCCTCAATTATTGCAGAATGCAACTATCGCCAGCTGAAAGAAGTTCCCCAAACAGTGGGCAGGTATGTGACAGAGCTAGACTTGTCTGAGAATTTCATCACTCACATAACAAATGAATCATTTGAAGGGCTTCAAAATCTTACTAAAATCAATTTAAACTACAATGCGAAGCTCCTGCATCAGAATGAAAACCCTAATGTGAATAAAGTTGGCATGAAAATTGCACATGGGGCTTTCCAGAACCTAAAATATCTAAAAGAGTTACTGCTTGAAGACAACCAG…
XM_006892254	Elephantulus edwardii	Afrotheria	TLR9	7	Single-domain	ATGCCGGGCTACAAGTGCAGCATCAAGGAGCGCATGCTCTATTCCAGCTGCAAGAGCCGCCTTCTGGACTCTGTGGAGCAGGACTTCCAGCTGGAGATCTCCAAGAAGGGCCCCTGCTCCCGGGCCCTGCACCCTCTATCTCTTTTGGTCCAGGCCTCTGCACTGGCCATGACGCTGGCCCTGGGCACGCTGCCTGCATTCCTGCCCTGTGAACTGAAGCCCCAAGGCCTGGTCAACTGCAACTGGCTCTTCCTGAAGTCCGTTCCCCACTTCTCCGCTGCAGCTCCCCGTGGCAACGTCACCAGCCTCACCCTTCGCTCCAACCGCATCCACCACCTTCACGCCTCTGACTTCGCCCAGCTGCCCAAGCTGCGGCACCTCGATCTCAAGTGGAACTGC…
XM_006883085	Elephantulus edwardii	Afrotheria	TLR11	11	Trans-three-domain	ATGCCAAGAACGGAAAGATATTTTTTGTCCTCCAATATCCTCTTTCTTTTACTACTGCTCTTGATGAACCTAGACTTAGGTTGGGCCTGGACAACCCCTGATTGCACCATAGCAGACAGTTCCCTGTTAACTAATATTTCCTACTACATCCCATTCTGTTCTTTGGCCCCAGGACTGCACCTTTTTGCATTATGCTCCAATGTTAAAAACTTGGCTCACACCCTAGCAGCCCTTCCCAGGAGATTGGAGGCACTATGCCTCCAGGGCACAGTTCCTATCCTACCAGCTGATGCTTTTGAACATTTCCCCACACTTCAGTTGCTGAGGCTGCAGCTGGGCACCATGAGGGTTACTTCTGGAGCATTTCAAGGATTAGACCACCTGGAGTATCTTTTCTTT…
XM_006886573	Elephantulus edwardii	Afrotheria	TLR12	11	Trans-three-domain	ATGGGCCAACATTTGCTGCTGCCTAGTCTGCTCTTGTTCCTTCCTCTGGCCACAGCCTGGACTATGTTCAACTGCCTCATGATCGAAGGCTCTCGACTGCATCTGGCCTCAAGGTACTTTTCGTTGTGCCACTTGAACTCTAGCCTTCACTTCTTAGCCTGGTGCCATTCAGTGACCAACCTGACACAAACTTTGGAAGCTGTACCACAGAGCGTGGATGGGCTCTGTCTGTCTGGTTCTATACCTGTCCTACCCCCGGATGCCTTTTCCAAATTGCCTGGACTCAAAGCTCTAACGCTGATTCTACGAGTTATTCGGCTTCTGCCAGGAGCCCTTCGGGGTTTGAAACAGCTGAAGAAGCTAACTTTCTTCGACTACCCTCAGTCACAGCCTTTTCTC…
HM357229	Epinephelus coioides	Euteleosteomorpha	TLR1L	1	Three-domain	ATGAGGCCTGTGAATGCTGCCCTCTGGGCGGCAGCCATATTGATGGGACTCCAGCTGAGCAGTTCATCCCCTAACTTCGTAGACCTCTCATCCAAAAACCTCTCCTCTGTCCCAAGTGACCTGCCAGAGACGGTTGAGTTTTTAGACCTTTCATGCAACCACATACAGCAACTTCACCAAGGAGACTTCAAAAGCACCCCCCTCCTGAGGTTCCTCAACATTTCTTGGAATAATTTGGAGGGCATCGATCCGGAGACATTCCTCGACACGTCGCTCCTGGAGGATCTGGACCTGTCACACAACAGGCTGACGAACCTGTCAGGTCAGCGGTACCTACTCCACACTGAGAACCTTCGGGTACTGAATCTGACCTGCAACAACTTTCTCACGATGACACTG…
HM357230	Epinephelus coioides	Euteleosteomorpha	TLR2	1	Three-domain	ATGAGACAGCCGACCAACCTTTACTTCATGGTCCTCTTCCTCCTCCTCTCCCTCTGCTGGGGTCAGAGGTCAAACCCAGACGGCGAGAGGCCCTCCTGCGATCGCTGCAACCGGCAGCTCTCCTGTAACTGTTCCCACGGAGGATTCACCCGTGTTCCCACGGTGACAGATCGCGCCCTGACGCTTGATCTCTCCTTCAACAACATCACCGTGGTGACCGCTGATGATCTGAAGGGACACCTGAGACTGAGGGCTCTGAGTCTCCACGGTAACAGAATAGCTGTGATCCATCCGTCAGCGTTCGACTCTCTGTGGAGTCTGGAGGAGCTAGATCTGTCCAACAACCAGCTGACTGCTCTCAATCATACATGGTTCAGCAAGCTGGGAGCGCTACGGGAG…
HQ880667	Epinephelus coioides	Euteleosteomorpha	TLR3	3	Single-domain	ATGCAAAGGCCAAATCTGGTTTTTGAAACAATGAGGGCCCCCTATTCCCTTCTTGTCTCGGCGGTGATCGTCATATGTTACTGTATGACGGGGCCGCACAATTGTGTGACCTCCCAGAAGAAGACTTCCTGTGAAGTGCAAAATGGCCAAGCTGACTGCAGCCACCTCAGCCTTAGTGCGGTCCCTCAAGACCTGCCCAGGAACATCACCAGCCTGGATATGTCTCACAACAGATTGACAAAGTTTCCCCCTGGATCACTAACCCCATACCCAGGCCTGCTCCACCTCAACATCAGTCACAACAGTATCACCAAGCTGGACCAGGGTGTGTGCCAGACACTGCCTCTGCTGAAGACCCTGAACATGGGACACAATGAAGTGTATGTGCTGAAGAAGGAG…
GQ396667	Epinephelus coioides	Euteleosteomorpha	TLR5S	5	Single-domain	ATGTGGACTCTGGGTCTTCAGGTGGCTGTCATCTGTGTTTTCCTACAGGTGCCAGGTTGTTTCCCATCATGCCTCATCGTGAACTCTGTAGCCAACTGTGCCTACAAGAACCTCCGCTCAGTTCCTCCCCTCCCTCCTCACATCACCCACCTGTACCTGGAGGGGAACCGCATCAGTGAGATCAACTCCAACTCCCTGTCGGGCCTGAAGGAGCTGCAGGAGCTGGACCTTGGAGGGCAGTTTGTGCGTCTCATGATCAGAAACAATGCCTTCAGGGAGCAAAGACACCTGAGGAGGCTGGTGCTCGGTGGCAACGTCCACCTTCAGCTGGAGCCGCAGGCTTTTGTGGGACTGTCCAGTTTGCAGAATCTCTACTTATATCACTGTTCGCTCCAACAG…
GQ358201	Epinephelus coioides	Euteleosteomorpha	TLR9	7	Single-domain	ATGGCTATGCTGAAAAGTATCCTCATCCTTTGTCAGTTTCTGCCATTAGTGATGACCATAAATACCATCTTTTTTCCATGTGACACTGATAAGAATACCACCGAAGTAGACTGTTCCGACAGACCACTCAAGCGTGTCCCCTCCATCAAGTCTACCACTGTAGAGTCACTCGATTTAAGTCGAACAAAGATCCAGTATGTGGGAGTGCGTGCTTTCTCAGGCGTCCCAAACCTTCGCACTCTGAAAATGATCAACCGGAATTGTCAACCGGGTCAGCTGGGATCTTTGGAGGACCGCTTATGCAAACTGGAGATACATCATGATGCATTCAAGTGTCTATCAAAGCTGAATTTTTTGAATCTATCAGGAAACAGCCTCATCTCTATTCCCCAGTTACCT…
GU198366	Epinephelus coioides	Euteleosteomorpha	TLR21	13	Single-domain	ATGGCGAGTCTAACTTATCAGCTGTTGTCAGTTACACTTGCTCTCTGTGCTGTTCACCTCATCAGTGGTTACAGCTTCAGGAACTGCATCGAAGACCCATACCCTTATGGACAAAGTTTCAAATGCATCCTTCGGAAGGAAAGTAACTTGTCTGCTCTTATAGGAGACCTGCCGCAAACTGCTGTCAATCTCACCATCACCATTAATCCTGTGTGGCACATTCCCAGCATGAGCTTTGTTAATGTAACAAACCTAGAATACCTCAGGCTAGATCATAATTACTTAAGGAAAATCGATCCGTTCGCTTTTCAAAACTTGACTCGACTCAAATCTCTGAATGTGTCCTCTAACAACATATCACAGCTCAACCCTTATGTGTTTAAAGACCTGCACAACCTC…
XM_008140359	Eptesicus fuscus	Laurasiatheria	TLR1	1	Three-domain	ATGATTAAAACTAATTCTACCATCTTCCATTTTGTCATCATCTTCATGTTAATACTTGGGATCAAAATCCAGTTATCTGAGGAAAGTGAATTTTTAGTTGACAGATCAAAGGGGGGTCTCACCCATGTTCCCAAAGACTTACCCCTGAAAACAACAATCTTAGATATATCACAAAATGATATATCTGAGCTTCAGGCTTCTGGCATCCTATTACTATCCAAGCTGAGGGTCTTGAGAATTTCTCATAATAGAATCCAGTATCTTGACATGAGCGTTTTCAAATTTAACCAGGAATTGGAGTATTTGGATTTGTCCCACAATAAGCTGGAGAAGATTTCTTGCCACCATACTGTGAACCTCAAGCACTTAGACCTCTCATTTAATGCATTTGATGCCCTG…
XM_008144148	Eptesicus fuscus	Laurasiatheria	TLR2	1	Three-domain	ATGCCACATGCTTTGTGGACAGCGTGGGTCTTGGGGAGCGTAATCAGCCTGTTCGAGGAAGGGGCCCCTGATCAGGCTTCTCCTCTGACTTGTGACCCCACTGGGGTCTGCGATGGCCACGCCAGATCTTTAATCTCCATCCCCTCCGGGCTCATGGCAACTGTGAAGAGCCTCGACCTGTCCAACAACAAGATCGCCTACGTCAGCAACAGTGACCTGCGGATGTGTGTGAACCTCAAGGCTCTGAGGCTGGGATCCAATAGCATTGACACGATAGAGGAAGATTCCTTTTTCTCCCTGGGGAGTCTTGAACATTTGGACTTATCCTATAATCACTTATCTATTTTATCAGCCTCCTGGTTCAGGCCCCTTACTTCCTTGAACTTCTTAAACTTACTG…
XM_008151907	Eptesicus fuscus	Laurasiatheria	TLR3	3	Single-domain	ATGAGCCGGAATCTGCTGTGTCATATCTGCTGCTTTTTGGGACTGTTGCCCTTTTGGATGCAGTGTACATCTTCTGCCAGCAGATGTGCTGTTCAGCATGAAGTAGCCGACTGCAGTCACCTGAAGTTGACTCAGATACCCGATGACCTCCCGGCAAACATAACAGTGCTGAATCTGACCCATAATCAGCTCAGAAAATTACCGCCTGCCAATTTTACAAGATACAGTCAACTTACTATCTTAGATGCAGGATTTAACTCCATCTCAAAACTGGAGCCAGAATTGTGCCAAAAACTTCCCTTGTTGGAAATTTTGAACCTCCAACACAATGAGCTATCTCAACTTTCTGACAAAACCTTTATCTTCTGCCGGAATTTGACTGAACTCCATCTTAGGTAC…
XM_008152116	Eptesicus fuscus	Laurasiatheria	TLR4	4	Three-domain	ATGCGGCTCACCCGCCTGGCTGGGACGCTGCTCCCAGCCATGGCCTTCCTCTCCTGCCTGAGACCCGAGAGCTGGGACCCTTGTGTGCAGGTGGTTCCTAATGTTACTTATCAGTGCATGGAGCTGAATCTCTACACAATCCCTGATAACATCCCTACAACAACCAAGAACCTGGACCTGAGCTTTAACCCCCTGAGGCATTTAGGCAGCCACAGCTTCTCCAACTTCTCAGAACTGCAGGTGCTGGATTTATCCAGGTGTGAAATTCAGAAGATTGAAGATGATGCATATCAAGGCCTAAAACATCTCTCCATCTTGATATTGACAGGAAACCCTATCCAGAGTTTAGCCCCAGGAGCCTTTTCTGGACTACCAAGTTTACAGACACTGGTGGCTGTG…
XM_008149888	Eptesicus fuscus	Laurasiatheria	TLR5	5	Single-domain	ATGGGAAATCACCTTGACCTGCTCTTAGGAGTGGTCCTCCTGGCCAGCCCTGTGCTTGGCTTGCCTTCCTGCTCCTCTGATGGCCGCATCGCCTTGTATCGTTCCTGTAACCTCACCCAGGTCCCCCGGGTCCCCGCCACCACTGAGCGCCTCCTGCTAAGCTTCAACTACATCAAGGCCGTCACAGCCACGTCATTCCCCTTGCTGGAGCGGCTGGAGCTGCTGGAGCTTGGGACTCAGCTTACCTCCTTCACCGTTGACCGAGAAGCCTTCAGGAACCTGCCCAATCTCCGGATCTTGGACTTGGGCCAAAGTACGATAGGCTTCTTGCACCCAGATGCCTTTCAGGGGCTGCCCCGTCTGTTTGAGCTTCGGCTCTTTTACTGTGGCCTTTCCGAT…
XM_008140215	Eptesicus fuscus	Laurasiatheria	TLR6	1	Three-domain	ATGACCAAGGGCAAAGAACCCATGGTCAGGAGCTTTCACTTGGTTTGCATGATAACCTTAGTAGTTGGAACCATAATCCAGTTCTCTGCTGAAAGTGAATTTGCAGTAAATGAGTCAAACAAAGGCCTTACTCATGTTCCAAAAGACCTGCCACCCAAAACCATAGTCTTAGATATGTCTCAAAATGACATATATGAGCTTCACCTCTCAGACATCAGCTTTCTTTCGGGGCTCAGAGTTTTGAGGCTTTCCCATAATAGACTCCAGTACCTCAATATGAGTATTTTCAAGTTCAACCAGGATTTGGAATATTTGGATTTGTCGCACAATCAGTTGCAGAAGATATCCTGCCATGCTATTACCAGCCTCAAGCATTTAGACCTCTCATTCAATGACTTC…
XM_008156577	Eptesicus fuscus	Laurasiatheria	TLR7	7	Single-domain	ATGGTGTTTCCAATGCGGACTTGGAAGAGACAATTTCTTATCCTTTTTAACATGATCCTAGTTTCCAAACTTGGGGCCAGGTGGTTTCCGAAAACTTTGCCCTGCGATGTCAGTGTGGATAATCCAAACGCCCAAGTGATTGTGGACTGCACGGACAAGCATTTGACGGGGATTCCTGAAGGCATTCCCACCAACACCACCAACCTCACCCTCACCATCAACCACATACCGGACATCTCCCCCGCCTCCTTCCAACGGCTGGACCAGCTGATAGAGATTGACTTCAGATGCAACTGTGTACCTATTCGACTGGGGCCAAAAGACAACATTTGCACCAAGAAACTGCAGGTTAAACCCGGAAGCTTTAGTGGACTCGCTTATCTAAGATCCCTTTACCTG…
XM_008156576	Eptesicus fuscus	Laurasiatheria	TLR8	7	Single-domain	ATGACCCTTCCGTCTTTGCTTCTGACCTGCCTTGTCCTGCTCATCTCGGCTTCCTGTGGGTTCCCCACGGAAACCAGTTATTTGAGAAGAAGCTTTCCTTGCGACGAGAAAATACAAAACGGATCTGTTATTGCGGAATGCAACAACCGGCGGCTGCAAGAAGTCCCCCAAACCGTGGGCCCAGATGTCACGGTGCTCGACCTGTCTGACAACTTCATCACACACATCACCAACGGATCCTTTGAAAGGCTACAGGATCTCACCTCGATCAACCTGAACCGCAATGCCATGCTGCCGCCCTACTGTGAGAATTATTGCAAAGCTAAGAAAGGCATGAACATTACAGATGGGGCGTTCCTCAACTTGCAAAATCTAACGGTGTTACTACTCGAGAACAAC…
XM_008155066	Eptesicus fuscus	Laurasiatheria	TLR9	7	Single-domain	ATGCTCTACTCCAGCTGCAAGAGCCGCCTCCTCGACTCCGTGGAGCAGGACTTCCAGCTGGAGATCGCCAAGAAGGGCCCCGGCCATGGCGCCCTGCTGCCCCTGTCCCTCCTGGTTCAGGCCCAGGTGCTGGCCCTGGCCCTGGCCCAGGGCGCGCTGCCCGCCTTCCTGCCCTGTGAGGTCCAGGCCCCCAACCACATCAACTGCGAGTGGCTCTTCCTGACGTCCGTGCCCCGCTTCTCGGAGTCCTCGCCCCGGGGCAACGTCACGAGCCTCTCCCTGCGCTGCAACCGCATCCGCCACCTGCACGACGAGGACTTCGCGAACCTGTCCAGCCTGCGGACGCTCGACCTCAAGTGGAACTGCCCGCCCAGCAGCCTCAGCATCATGCACTGGGCC…
XM_008160511	Eptesicus fuscus	Laurasiatheria	TLR11	11	Trans-three-domain	ATGGAAAGACCTCGGTTCTTCTTCCCTCTCCTCTCACTCTTACTGCTGGCCTTGATGAGCCTCGGCTTGATGAGCTGGGCATGGACTGCTCCCAACTGCACCATAGGAGACAGCTCCCTATTACCTAACATCTCCTACTACATCCCATTCTGTACCTTGGCCCCAGGACTGCATCTTTTCGCATCATGCTCCAATATTAAAAACCTGGCTCAGACCCTGAGAGCAGTGCCCCGGGATACAGAGGCATTATGTCTCCAGGGCACAGTTACCATCCTGCCTGCAGATGCCTTTGGACACTTCCCCACACTACAGCTCCTGAGACTGCAGCTGGGCCCCATCAGGATTACATCTGGGACATTTCAAGGATTGGGCCAGCTACAGCACCTTTCCTTTGAGCAT…
XM_008156973	Eptesicus fuscus	Laurasiatheria	TLR12	11	Trans-three-domain	ATGGGCGGACATTTGCTGCTGCCTGGTCTGCTCCTGCTCCTTCCTCCGATCTCGGGCTGGACCATTTCCAACTGCTTAGTGACCGAAGGCTCCAGGCTGCATCTGGTCTCCCGTTTCTCCCTCTGCCGCTTGGACTCCAGCCTGCCCCTCCTTGCAGCATGCTCCAGGGTGAGCAACGTGACCAAGGCCTTGGAGGCTGTGCCACAGGGTGTGGAGGGGCTCTGTCTCAGTGGTTCCCCTTCGGTTCTGCCCACGGACGCCTTCTCCCGCTTCCCTGGCCTCAAGGCCCTGGGGCTGAACCTGCATCTCACTCAGATCCAGCCAGGAGCCTTCCGGGGCCTGGGGCAGCTGCAGCGCCTGTCTTTCATAAGGCTCCCGGTGAAAGACCTCTTCCTACCC…
XM_008159181	Eptesicus fuscus	Laurasiatheria	TLR13	13	Single-domain	ATGGGCTTAGAGAACCTCCTGCCTCCTCAACAGATCTGGATCATTTTAATAGGATTTTCTCTGCTGTCTTTGGCAGAGACATACGGATTCAGTAAATGTGCACAATATGAATTGGACATTCACCATGTTTTCTGCATTCGGAAGAAGATCACCAACTTGACAGATGCCATTTATGACATCCCTGGATACACTACTCACCTCAACCTGACACAAAACCAAATTGAGGTCCTTCCTCCCCATTGCTTCACTAATTTGTCTGCTCTGGTGGACTTGCGACTGGAGTGGAATTCCATTTGGAAGATTGAGGAGAGGGCCTTTTGGGGACTTGGAAATCTGACCCTTTTGAATTTAGTAGAAAATAAGATTCAAAGTGTGAACAACTCCTTTGAGGGCTTGTCC…
KC510100	Equus asinus	Laurasiatheria	TLR7	7	Single-domain	ATGTTTCCTATGTGGACATTGAAGAGAGAATTTCTTATCCTTTTTAACATGATCCTAATTTCCAAACTCCTTGGAGCTAGATGGTTTCCTAAAACTCTGCCCTGTGATGTCTTTTTGGATGCCCCAAAGGCCCAGGTGATTGTGGACTGCACAGACAAGCATTTGACGGACATTCCTGGAGGTATTCCCACCAACGCTACCAACCTCACCCTCACCATTAACCACATACCAGGCATCTCTCCAGCCTCCTTCCACCAGCTAGAAAATCTGGTAGAGATTGATTTCAGATGCAACTGTGTACCTGTTCGGCTGGGGCCAAAGGACAATGTATGTAAGAATAGGCTGCAGATTAAACCCAGAAGCTTTAGTAGACTCACTAATTTAAAATCCCTTTACCTG…
KC510090	Equus burchellii antiquorum	Laurasiatheria	TLR7	7	Single-domain	ATGTTTCCTATGTGGACATTGAAGAGAGAATTTCTTATCCTTTTTAACATGATCCTAATTTCCAAACTCCTTGGAGCTAGATGGTTYCCTAAAACTCTGCCCTGTGATGTCTTTTTGGATGCCCCAAAGGCCCAGGTGATTGTGGACTGCACAGACAAGCATTTGACGGACATTCCTGGAGGTATTCCCACCAACGCTACCAACCTCACCCTCACCATTAACCACATACCAGGCATCTCTCCAGCCTCCTTCCACCAGCTAGAAAATCTGGTAGAGATTGATTTCAGATGCAACTGTGTACCTGTTCGGCTGGGGCCAAAGGACAATGTATGTAAGAATAGGCTGCAGATTAAACCCAGAAGCTTTAGTAGACTCACTAATTTAAAATCCCTTTACCTG…
XM_005608576	Equus caballus	Laurasiatheria	TLR1	1	Three-domain	ATGACTAAAACTAATTCTGGCATCTTCCACTTTGCCATCATCTTTGTGTTAATACTTGAGATTGGAATCCAATCATCTGATGAAAGGGAATTTTTTGTTGACAGATCTAAAGCAGGTCTCACCCATGTTCCCAAAGATCTATCTCTGAAAACAACAATCTTAGATATATCACAAAACTATATATCTGAGCTTCGGACTTCTGACATCCAATTACTATCAAAGCTGAGGATTTTGATAATTTCTCATAATAAAATCCAGTATCTTGATATCAGTGTTTTCAAATTCAACCTGGAATTGGAATACTTGGATTTGTCCCACAACAAGTTGGGGAAGATTTCTTGCCACCCTACTGTGAACCTCAAGCACTTAGACCTCTCATTTAATGCATTTGATGCCCTG…
ENSECAG00000018028	Equus caballus	Laurasiatheria	TLR2	1	Three-domain	ATGCCACATGCTTTGTGGACGGTGTGGGTCTTAGGGGCCGTAATCAGCCTCTCCAAGGAAGGGGTCCCTGATCAGCCTTCTTCTCTGTCTTGTGATCCCACTGGTGTCTGCGATGGCCGCTCCAGATCTTTAAACTCCATCCCCTCAGGCCTCACGGCAGCTGTGAAAAGTCTTGACCTGTCCAACAACAAGATCGCCTCTGTCGGCAACAGTGACCTGTGGAAGTGTGTGAACCTCAAGGCCCTGAGGCTGGGGTCCAATGACATCAACACCATAGAGGAAGACTCTTTTTCCTCCCTGAGGAGTCTTGAACATTTGGACTTGTCCAATAATCACTTATCTAATTTATCGTCCTCCTGGTTCAGGCCCCTTTCTTCTTTAAAATTCTTAAACTTACTG…
ENSECAG00000000197	Equus caballus	Laurasiatheria	TLR3	3	Single-domain	ATGAGTCAGAGTTTGCCTTATCACGTCTACTCCTTTTTGAGACTGTTGCCCTTTTGGGTCCTGTGTGCATCCTGCAACAAGTGTGCTGTTAGACATGAAGTAGCTGACTGCAGTCACCTGAAGTTGACTCAAATACCTGATGACCTCCCAGCAAACATAACGGTGTTGAATCTCACCCATAATCAATTCAGAAGACTGCCACCTGACAATTTTACAAGATACAGCCAACTTACTATCTTGGATGGAGGATTTAACTGCATCTCAAAACTAGAGCCAGAATTGTGCCAAAAACTCCCTTTATTGGAAATTTTGGACCTCCAGCACAATGAGCTGTCTCAATTTTCTGATAAAACCTTTATGTTCTGCATGAATTTGACTGAACTCCATCTAAGGTCCAAC…
ENSECAG00000010339	Equus caballus	Laurasiatheria	TLR4	4	Three-domain	ATGATGCCGCCCACCCGCCTGGCTGGGACTCTGATCCCAGCCATGGCCTTCCTCTCCTGCCTGAGACCCGAGAGCTGGGACCCTTGCGTGCAGGTGGTTCCTAACACTACTTACCAATGCATGGACCTGAATCTCTACAAAATCCCTGAGAACATCCCCACATCAACCAAGGAACTGGACCTGAGCTTTAACCCCTTGAAGGAGTTAGGCAGCCATAGCTTCTCCAACTTCCCAGAACTGCAGGTGCTGGATTTGTCCAGGTGTGAAATTGAGATGATTGAAGATGATGCATATCAGGGCCTCAACCATCTCTCCACCTTGATATTGACAGGAAATCCTATCAGGAGCTTAGCCCTGGGAGCCTTTTCTGGACTCTCCAGTTTACAGACGCTGGTGGCC…
ENSECAG00000001958	Equus caballus	Laurasiatheria	TLR6	1	Three-domain	ATGACCAAAGACAACAAATGTGTTGTTAGAATCTTTAATTTTGTTTACATCGTGACCTTAATAGTTGGAACCATAATCCAATTCTCTGATGAAAGTAAATTTGCAGTAGACATGTCAAAAATAGGCCTTACTCATGTTCTGAAAGACTTGCCACCAGAAACCAAGGTCTTAGACATGTCTCAAAACTGCATATCTGAGCTTCACCTGTCTGACATGAGCTTTCTCTCAGGGCTGAAAGTCTTGAGACTTTCCCGTAATAGCATCCGGTACCTTGATTTTAGTATTTTCAAGTTCAACCCGGATTTAGAATATTTGGATTTATCTCACAATCAGTTGCAGAAGATTTCCTGCCATCCTATCATGAGTCTCAAGCATTTAGATCTCTCATTCAATGACTTT…
ENSECAG00000007883	Equus caballus	Laurasiatheria	TLR7	7	Single-domain	ATGTTTCCTATGTGGACATTGAAGAGAGAATTTCTTATCCTTTTTAACATGATCCTAATTTCCAAACTCCTTGGAGCTAGATGGTTTCCTAAAACTCTGCCCTGTGATGTCTTTTTGGATGCCCCAAAGGCCCAGGTGATTGTGGACTGCACAGACAAGCATTTGACGGACATTCCTGGAGGTATTCCCACCAACGCTACCAACCTCACCCTCACCATTAACCACATACCAGGCATCTCTCCAGCCTCCTTCCACCAGCTAGAAAATCTGGTAGAGATTGATTTCAGATGCAACTGTGTACCTGTTCGGCTGGGGCCAAAGGACAATGTATGTAAGAATAGGCTGCAGATTAAACCCAGAAGCTTTAGTAGACTCACTAATTTAAAATCCCTTTACCTG…
ENSECAG00000009180	Equus caballus	Laurasiatheria	TLR8	7	Single-domain	AAGGAGGCATCATTGCAAAATCACTCTTGCAGCCTAGGAGAGGGCTGTGAAAAGGAAAACATGATCCTTCAGCCTTTGCTTCTGACCTGCCTTTTCCTGATAATCTCTGATTCCTGTGAGTTCTTCACTGAAACAAATTATTCTAGAAGCTATCCTTGTGATGAGAAAAGGGAAAATGTTTCTGTCATTGCAGAGTGCAACGATCGCCGACTGGAAGAAGTTCCCCAAACAGTGGGCAAGTACGTGACAGAACTAGACCTATCTGATAATTTCATCATCCACATAACAAATGAATCATTTCAAGGGCTGCAAAATCTTACTAAAATAAATCTAAACCACAATGGCAAGGCACGGTCCCAGAATGAAAATCCTGACGTAAATAAAAATGGCATGAATATT…
ENSECAG00000014294	Equus caballus	Laurasiatheria	TLR9	7	Single-domain	ATGGGCCCTTGCCATGGTGCCCTGCAGCCCCTGTCTCTCCTGGTGCAGGCGGCCATGCTGGCCGTGGCTCTGGCCCAAGGCACCCTGCCTCCCTTCCTGCCCTGTGAGCTCCAGCCCCACGGCCTGGTGAACTGCAACTGGCTGTTCCTGAAGTCCGTGCCCCACTTCTCAGCAGCAGCACCCCGGGACAATGTCACCAGCCTTTCCTTGCTCTCCAACCGCATCCACCACCTCCACGACTCCGACTTTGCCCAACTGTCCAACCTGCAGAAACTCAACCTCAAATGGAACTGCCCGCCAGCCGGCCTCAGCCCCATGCACTTCCCCTGCCACATGACCATCGAGCCCAACACTTTCCTGGCTGTACCCACCCTGGAGGAGCTGAACCTGAGCTACAAC…
ENSECAG00000020892	Equus caballus	Laurasiatheria	TLR10	1	Three-domain	ATGAGACACATCAGAAGCATTTATGTATTTTGTTGTATTGTTATGTCAGCATGTGGCTGGGCTTCAAAGCTGCCAGAAGAAAGAGAATTGACAACCAACTGCTCCAATATGTCTCTAAGAAAGGTTCCTGTGGACTTGACGCCAACCACCACCACCCTGGATTTATCCTACAACCTCCTTTCTCAACTCCAGAGTTCAGATTTTCATTCTGTCTCTGAACTGAAAGTTTTGATTCTATGCCATAACAGAATCCAAGAACTGGATATCAAGACCTTTGAATTCAACAAGGAGTTAAGATATTTAGATTTGTCTTACAACAGACTGAAGATTGTAACTTGGTATTCACTGACAGGTCTCAGACATTTAGATCTTTCTTTCAATGACTTTGACACCATGCCT…
ENSECAG00000006701	Equus caballus	Laurasiatheria	TLR11	11	Trans-three-domain	GTACCCAGGATGGAAAGACCTCTGCTGTCCTTCACTCTCCTCTCTCCCTTACTGCTGGGCTTGATGAGCCTCGGCAGGATGAGCTGGGCATGGACTGCTCCTGATTGCACCATAGCAGACAGCTCCCTATTGCCTAACATTTCCTACTACATCCCATTCTGTTCCTTGGCCCCGGGACTGCACCTTTTTGCATCATGCTCCAATGTTAAAGACCTGGCTCAGACCCTAACAGCAGTGCCCCGAGATATAGAGGCACTTTGCCTCCAGGGCACAGTTCCTTTCCTGCCAGCTGATGCCTTTGGACACTTCACCACACTACAACTTCTGAGGCTGCAGCTGGGCACCATCAGCATTACATCTGGGACATTTCAAGGACTGAATCAGCTGCAGCACCTTTCC…
ENSECAG00000005400	Equus caballus	Laurasiatheria	TLR12	11	Trans-three-domain	ATGGGCATGTGCTTGCTGCTGCCTGGTCTGTTCCTGTCCCTTCCTCTGACCACAGGCTGGACAGCTTCCAACTGCCTAGTGACTGAAGGCTCCCGGCTGCCTCTGGTCTCCCGCTTCTTCCTGACCTGCCCCACGGACTCCAGGCTGCACCTCCTTGCAGCATGCTCCTCAGTGACCAACCTCACACAGGCCTTGGAGGCTGTGCCACAGAATGTGGAGGGGCTCTGCCTTGCTGGTTCCACTTCAGTCCTGCACCCGGATGCCTTCTCCCTCTTTCCTGGGCTCAAGTTGCTAGGGCTGAGTCTGCATCTCACCCAGCTCCTGCCAGGAGCTCTCCGGGGCTTGGGGCAGCTGCAGCAGCTCTTTTTCATAAGCCGCCAAAAGGATTACCTCTTCCTA…
KC510086	Equus grevyi	Laurasiatheria	TLR7	7	Single-domain	ATGTTTCCTATGTGGACATTGAAGAGAGAATTTCTTATCCTTTTTAACATGATCCTAATTTCCAAACTCCTTGGAGCTAGATGGTTTCCTAAAACTCTGCCCTGTGATGTCTTTTTGGATGCCCCAAAGGCCCAGGTGATTGTGGACTGCACAGACAAGCATTTGACGGACATTCCTGGAGGTATTCCCACCAACGCTACCAACCTCACCCTCACCATTAACCACATACCAGGCATCTCTCCAGCCTCCTTCCACCAGCTAGAAAATCTGGTAGAGATTGATTTCAGATGCAACTGTGTACCTGTTCGGCTGGGGCCAAAGGACAATGTATGTAAGAATAGGCTGCAGATTAAACCCAGAAGCTTTAGTAGACTCACTAATTTAAAATCCCTTTACCTG…
KC510104	Equus hemionus kulan	Laurasiatheria	TLR7	7	Single-domain	ATGTTTCCTATGTGGACATTGAAGAGAGAATTTCTTATCCTTTTTAACATGATCCTAATTTCCAAACTCCTTGGAGCTAGATGGTTTCCTAAAACTCTGCCCTGTGATGTCTTTTTGGATGCCCCAAAGGCCCAGGTGATTGTGGACTGCACAGACAAGCATTTGACGGACATTCCTGGAGGTATTCCCACCAACGCTACCAACCTCACCCTCACCATTAACCACATACCAGGCATCTCTCCAGCCTCCTTCCACCAGCTAGAAAATCTGGTAGAGATTGATTTCAGATGCAACTGTGTACCTGTTCGGCTGGGGCCAAAGGACAATGTATGTAAGAATAGGCTGCAGATTAAACCCAGAAGCTTTAGTAGACTCACTAATTTAAAATCCCTTTACCTG…
KC510102	Equus kiang	Laurasiatheria	TLR7	7	Single-domain	ATGTTTCCTATGTGGACATTGAAGAGAGAATTTCTTATCCTTTTTAACATGATCCTAATTTCCAAACTCCTTGGAGCTAGATGGTTTCCTAAAACTCTGCCCTGTGATGTCTTTTTGGATGCCCCAAAGGCCCAGGTGATTGTGGACTGCACAGACAAGCATTTGACGGACATTCCTGGAGGTATTCCCACCAACGCTACCAACCTCACCCTCACCATTAACCACATACCAGGCATCTCTCCAGCCTCCTTCCACCAGCTAGAAAATCTGGTAGAGATTGATTTCAGATGCAACTGTGTACCTGTTCGGCTGGGGCCAAAGGACAATGTATGTAAGAATAGGCTGCAGATTAAACCCAGAAGCTTTAGTAGACTCACTAATTTAAAATCCCTTTACCTG…
KC510088	Equus zebra hartmannae	Laurasiatheria	TLR7	7	Single-domain	ATGTTTCCTATGTGGACATTGAAGAGAGAATTTCTTATCCTTTTTAACATGATCCTAATTTCCAAACTCCTTGGAGCTAGATGGTTTCCTAAAACTCTGCCCTGTGATGTCTTTTTGGATGCCCCAAAGGCCCAGGTGATTGTGGACTGCACAGACAAGCATTTGACGGACATTCCTGGAGGTATTCCCACCAACGCTACCAACCTCACCCTCACCATTAACCACATACCAGGCATCTCTCCAGCCTCCTTCCACCAGCTAGAAAATCTGGTAGAGATTGATTTCAGATGCAACTGTGTACCTGTTCGGCTGGGGCCAAAGGACAATGTATGTAAGAATAGGCTGCAGATTAAACCCAGAAGCTTTAGTAGACTCACTAATTTAAAATCCCTTTACCTG…
ENSEEUG00000015862	Erinaceus europaeus	Laurasiatheria	TLR1	1	Three-domain	ATGACTAAAACTTACTCTATTGTCTTCCATTTAATCATCATCTTCATGCTAATAGTTAAGATCAGAACTCTACTATCTGATGGAAGTGATGTTTTAGCTGACAGATCAAACAGGACTCTCATTCATATTCCCAAGGATCTACCCCCCAGTACGACAATCCTAAATGTTTCACACAACTATATATCTGAGCTTTGGGCTTCTGACATCCTGTCACTCTCAAAGCTGAAGATCTTGATAATGTCTCATAACAGAATCCAGAATCTTGATATTAGTGTTTTCAGATTCAACCAGGAATTGGAATACTTGGATTTATCTCACAACAAATTGGAGACAATTTCTTGCCACTCCACTGCGAACCTTAAACATTTGGATCTCTCCTTCAATGCATTTGTTTTCCTA…
ENSEEUG00000008588	Erinaceus europaeus	Laurasiatheria	TLR3	3	Single-domain	ATGAGAAAGTATATATCATATCCTATCGACTCCTTTTGGGCACTGTGGTTCTTTTGGACACTGTCTGTATCCTCCTCCAATAAATGTGCTGTCAGACAGGAAGTCGCTGACTGCAGTCATTTGAAATTGACTCAAGTACCTGATGACCTCCCAGAAAACATAACAGTTTTGAACCTTACACATAATCAACTCAGAAGATTACCACCTGCCAATTTTACAAGATACAGACAGCTTGCTATATTGGATGCAGGATTTAACAGTATTTCAAAATTAGAGCCTGAACTATGCCAGCAGCTTCCCTTATTGGAAATCTTGAACCTCCAACACAATGAACTATCTCATCTTTCTGATAAAACCTTTGTATTCTGTAAAAATTTGGTTGAACTCTATCTACAGTCC…
XM_007521939	Erinaceus europaeus	Laurasiatheria	TLR4	4	Three-domain	ATGGCTCCCACAAGCCTGGCTGGGATCCTAATCACAGCCATGGCCTTTCTCTCCTGCTTGAGACCAGAAAGCTGGGATCCTTGTGTGGTTCCTAATATTACTTACCAATGCATGGACCAGGCTCTCAACAGAATTCCTGACAACATTCCTACATCAGCTAAGATATTGGACTTGAGCTTTAACCCCCTGAAACATTTAAGCAGGCGTAGCTTCTCCAACTTCTCAGAACTGCAGGTGCTGGATTTATCTAGGTGTGAAATTAAAATAATAGAAGATGATGCATATCAGGGCCTACACAACCTATGTGTCTTGATATTGACAGGAAACCCTATCCAAAGTTTAGCCTTGGGAGCCTTTTCTGGACTTTCAAGTTTGCAGAAGCTGGTGGCTGTGGAGATA…
ENSEEUG00000015874	Erinaceus europaeus	Laurasiatheria	TLR6	1	Three-domain	ATGACCAGAGACAAAGAATCTACTATGAGAAGTTTTGCTTATACTGTGATCGTAACAGTTGGGATCGTAATCCAGTCCTCTGATGAAAATGAATTTACAGTAGATTTGTCCAAAAGAGGCCTCACTCATATTCCAAGAGATTTGCCATCCCAAACCGAAGTCTTAGATATGTCTCAAAACAACGTATCTGAACTTCACCTTTCTGATATGAGCCTTATCTCAAGACTCAAAGTTTTAAGACTTTCCCATAACAGGATCCAGTGCCTTGATTTTAGTGTTTTCAGATTCAACCAGGATTTGGAATATTTGGATTTATCCCACAATCAGTTGAAAAAATTGTCCTGCCATGCCATCCAGAGTCTCCAGCATTTAGACCTCTCCTTCAATGACTTTGATAGT…
XM_007517472	Erinaceus europaeus	Laurasiatheria	TLR7	7	Single-domain	ATGTGGACATCCAAGAAGCAATTTTTTGTCCTTTGTAACATGATCCTAATTTCCAAACTCCTTGGGGCTAGATGGTATCCTAAAACTCTGCCATGTGATGTCTCTAAGGATGTCAGAAATGCCCAGGTGATTGTGGATTGCACAGACAAGCGTCTGAAAGAAATTCCAGGAGGTATTCCCACCAACACGACCAACCTTACGCTCACCATTAACCACATATCAGACATCTCTCCAGCCTCCTTCAACAGGCTGAACCACCTGGTAGAGGTTGATTTCAGATGCAACTGCGTACCCGCTCTGCTGGGACCAAAAGAAAACATATGCTTCCGAAAGCTGCAGATTAAACCCCAAAGCTTCAGCGGACTCACTTTTTTAAGAGCGCTTTACCTGGATGGAAAC…
XM_007517473	Erinaceus europaeus	Laurasiatheria	TLR8	7	Single-domain	ATGAGCCCTCAGTCTTTGTTTTTGACCTGCCTGCTCCTGCTCGTCTCTGATTCCTGTGAGTTCTTCACTGAAGCAAATTACTCTAGAAGCTATCCTTGCGATGAGAAAAGAGAAAATGTCTCCATTATTGCTGAGTGCAACAACCGCCAGCTGCACCAGGTTCCTCAAAGCGTGAATAAACATGTGACAGAACTAGACCTGTCTGAGAATCTCATCACACACATCACAAATGAATCATTTCAAGGGCTGCTCAATCTCACCATAATAAATTTAAACCACAACGCAAATCGCCAGGACTCGAATAAAAATCCTGACGCGACTGAAATCAGCATGAACATTACGGATGGAGCGTTCCTCAGTTTACAAAAGCTGCAGCACTTGTGGCTCGAGGACAATCGG…
XM_007519193	Erinaceus europaeus	Laurasiatheria	TLR9	7	Single-domain	ATGGCGCACCAGACCGGCATCCACGCCACTGAAGAGCTGAAGGAATTCTTTGCCAAGGCCCGAGCTGGCTCTGTCCGGCTCATCAAAGTCGTCATTGAAGACGAGCAGCTCGTGCTGGGCGCCTCACGGGAGCCAGTGGACTGCTGGGGCAAGGACTACGATCGCGCCGTGTTACCCCTGCTGGATCCCCAGCAGCCCTGCTACCTGCTCTACCGCCTGGACTCCAAGAATGCCCAGGGCTTCGAGTGGCTGTTCCTCGCCTGGTCACCTGATAACTCCCCTGTGCGGCTGAAGATGTTGTATGCAGCCACGCGGGCCACAGTGAAGAAGGAGTTTGGGGGTGGCCACATCAAGGACGAGCTCTTCGGGACTGTGAAGGACGACCTCTCGTTTGCCGGG…
XM_005435252	Falco cherrug	Aves	TLR1LA	1	Three-domain	ATGAGACCACTTACAAATATTTATGTCTTCACTTGTGTCTTCACATTCACACTATGGAATAATATCCAGCCAACTGTGGAAGATGAATTTATTGCAAATTATTCAAGCAGTTTGCTAACTAATGTTCCAAAAAACATTCCAGTCCATACTCATGTATTAGATTTATCACATAATATGATCTCTGGACTTAGTATCTCAGAATTTATTTATCTTTCTGACCTTCAAGTATTAAATCTTTCTCATAATCTAATTACAGAGCTTGACTTCAGTGTCTTCATTTTTAATGAAGATTTAGAATACTTAGATTTATCTCATAATAACATTTTGAAAGTTTACTGTCAAACTCTTGCATATCTTAGACATTTAGATCTTTCTTTCAATAAGTTTACTGCCCTGCCC…
XM_005435373	Falco cherrug	Aves	TLR1LB	1	Three-domain	ATGACAGAAAATACGAGATCCCTCAGAAACTTTTTTCTTTACAAGTGTTTGTTTGCATTAACTTTTTGGAACCATGTCAGCCTGTCTGTGGAAAATGAACTCTTTACTTCTAACAATTTTCCAGAAGATAGCTATGACAAAAAAATCAAGAGCCTGCTACTCCTGTACACAAACAGGCATCAGTCTGAAGCTAATTTTGACTGGGTTGTGATACAAAATACTACAGAAAGCCTGTCCTTGTCAGAAATCACAAATGGCAATGTAAAAAAATTAATAGCTTTATTATCTAATTTCAGACAAGGATCCAGGTTACAAAATCTGACACTGACAAATGTGTCAGTGGACTGGAGTGCTCTTGCTGATATTTTACAGACTGTATGGCACTCATCCATTGAATAC…
XM_005436665	Falco cherrug	Aves	TLR2A	1	Three-domain	ATGTTCAACCAAATGAAATACAAATCTAGAACAACACACAATTGGCAAGTGTGGGCTATCTACATGATCTTCGCTGCAAACCTCTCTGAAGAGCAAGTGCTGAAGCAGGCTTGTCCTTCATGCGGTGCCACTGAGGTTTGCAACTGCTCTGCCAGGGGCTTGGACTTCATTCCCCCAGGGCTCACGGGCAAAATCACAGTGTTAAACCTGGCCCACAACAGGATAAAGCACATCCAGTCCCAGGACCTGCAGCAGGCTGTGAACCTGAGAGCCCTGCTGCTGCAGTCCAACAACATCAGCTCCATAGATGCGGACTCGTTTCGCTCCCTCGGGAAACTGGAGCTCTTGGACTTGTCAAATAACAGCTTGGCTTACTTGTACCCTGCGTGGTTTGGGCAG…
XM_005436664	Falco cherrug	Aves	TLR2B	1	Three-domain	ATGATGACACGCATTTGGCAAGTGTGGGCTATCTACATGATCTTCGCTGCAAACCTCTCTGAAGAGCAAGTGCTGAAGCAGGCTTGTCCTTCATGCGGTGCCACTGAGGTTTGCAACTGCTCTGCCAGGGGCTTGGACTTCATTCCCCCAGGGCTCACGGGCAAAATCACAGTGTTAAACCTGGCCCACAACAGGATAAAGCACATCCAGTCCCAGGACCTGCAGCAGGCTGTGAACCTGAGAGCCCTGCTGCTGCAGTCCAACAACATCAGCTCCATAGATGCGGACTCGTTTCGCTCCCTCGGGAAACTGGAGCTCTTGGACTTGTCAAATAACAGCTTGGCTTACTTGTACCCTGCGTGGTTTGGGCAGCTTTTTTCACTCCAGCACCTCCACCTT…
XM_005433774	Falco cherrug	Aves	TLR3	3	Single-domain	ATGATGGGAAGTGCGGTTCTTTGGTGGAGCAGCTTATCTGTGAGACTGGTGTCTGTCTGCTTGCTCTGTGTATCAGCTGGAAAGCAATGTCAGATCCGATACGAAATGGCTGACTGCAGTCACCTAAAGCTGACTCAAATTCCTTCTGATCTTCCAAACAATATAACGGGTTTGGACATCTCTCATAATCAGCTAAGAGAGCTAGGTCCTGCAAATCTGACCCAGTACAGCCAACTGGTTTACTTGAATGCAGGCTACAACATCATCTCTAAACTGCAACCAGATTTGTGCCGAAATGTGCCCCTGTTGCAGATTCTGAAGTTAGAACATAATGAATTGCATAAGCTCCCTGACAGAGTCTTTTCTTCCTGCACCAACCTGACTGAACTCAATCTAGGA…
XM_005441990	Falco cherrug	Aves	TLR4	4	Three-domain	ATGCCTGGCCTCCTGAAGATGTCCCAGATTACAGCTCTTTGCCTGTGGATGCTCATGGTAGTGCTGCAGCTGGTGCTTGTCCCATCACAGCTGGCAGGCTGCCTCCTCAATCCCTGTTTGGAGGTCATCCCTAACAAAACTTTCAGCTGCATGGGACTGAACGTCTCTGGAGTTCCTGCTGAAATCCCAGATACCACCCAGAACTTGGATCTCAGTTTCAATAATCTGAAATCACTGGGGTCAAATTATTTTTCATCAGTCCCTGAACTGCAGCTTCTTGATCTTACAAGATGCCACCTTCATACAATAGAAGATAACTCCTTTAAGGATCTTCAGAAACTTTCCACCTTAATTTTAACTGCCAATTCCCTCCAGTACTTGGGGACAGCAGCCTTCGAT…
XM_005441254	Falco cherrug	Aves	TLR5	5	Single-domain	ATGATGCTATATCAGCAGCTCGTATTTGTCTTTGGAGTATCACTAGCTAGTGACACATGGGCACTTAGAAGCTGTTACTCAGAAGCCCAAGTCTCCCTATATTACTTCTGCAACCTCACAGATATTCCACTTGTGCCAAAGGACACGGTGAAGCTTTTGCTGACTTACAACTATATCAGCCAAGTGACTGCAACTTCGTTTCCACTGCTGGAGCACTTGTTGGTGTTGGAAATCGGAACGCAGTATGTCTATCCTGTTACCATAGGAAAAGGAGCTTTCAAGAACCTGCCAAGACTTCGTGTCTTAGACTTGGGATTCAACAGGATTCTTCAACTGGATCTTGATGCTTTTGTGGGCTTGCCAAGTCTGACTGTACTCCGTCTGTTTCAGAACTACCTA…
XM_005434509	Falco cherrug	Aves	TLR7	7	Single-domain	ATGGTACCTCGTGCAAAGATCTCAAATGCGTCACCATTTGTCTTGCTCTTCTTATTTCCAATGCTGCTGTCAGGAGCCTGGTTTCCCAAAAGTTTACCCTGTGAAGTCAAAGCCTCTGAAGATATGGTGACAGTGGACTGCACTGATCGGCGTCTCATTGAAGTCCCCAGAGGGATCCCTGCAAATGCTACCAACCTCACCCTTAATATTAACCATATCCCCCATATTTATCCAACATCCTTTGCACATCTTGAAAACCTTGTGGAGATTGACTTCAGATGCAACTGTGTGCCTGTCAGAATGGGGCCAAAAGATCATGTGTGCACCAGGGCACCAAAGATTGAGAATGGCAGTTTTGCTGCTCTGACAAGATTGAAGTCATTGTATCTGGATGCAAAC…
XM_005445628	Falco cherrug	Aves	TLR15	15	Single-domain	ATGAGGATTGTTATTGGAAGCCTTCATTTCTACTTCACCTCTTTCTTACTGAGTGGAGCAAATGGATTCCTAACCCTGAGAACACCTACAGCCTATGCCTTCCCGGTTTATAACTACTCCTATTTAAACCTCTCTTCTGTATCAGAAGCAGAAGCTCCAAAAGCGGCAAAAGCTCTCAATTTCTCACATAATGTAATTGAAAAAATAACCAAGAGAGACTTGGAAGGTTTTGACACGCTGGAAGTTTTAGACCTTTCCTACAATCAGATTAAGGACATTGAACCCGGTGCCTTTGAGGGCCTGCTCAGCCTTGTTTCTGTGGATTTATCATTTAACGATCAGAGACTTGTATCGCGTCTTCCACCCCATCTGAAGCTCCTACCCACCAGCAAAGCCTCA…
XM_005243208	Falco peregrinus	Aves	TLR1LA	1	Three-domain	ATGAGACCACTTACAAATATTTATGTCTTCGCTTGTGTCTTCACATTCACACTATGGAATAATATCCAGCCAACTGTGGAAGATGAATTTATTGCAAATTATTCAAGCAGTTTGCTAACTAATGTTCCAAAAAACATTCCAGTCCATACTCATGTATTAGATTTATCACATAATATGATCTCTGGACTTAGTATCTCAGAATTTATTTATCTTTCTGACCTTCAATTATTAAATCTTTCTCATAATCTAATTACAGAGCTTGACTTCAGTGTCTTCATTTTTAATGAAGATTTAGAATACTTAGATTTATCTCATAATAACATTTTGAAAGTTTACTGTCAAACTCTTGCATATCTTAGACATTTAGATCTTTCTTTCAATAAGTTTACTGCCCTGCCC…
XM_005243247	Falco peregrinus	Aves	TLR1LB	1	Three-domain	ATGACAGAAAATACGAGATCCCTCAGAAACTTTTTTCTTTACAAGTGTTTGTTTGCATTAACTTTTTGGAACCATGTCAGCCTGTCTGTGGAAAATGAACTCTTTACTTCTAACAATTTTCCAGAAGATAGCTATGACAAAAAAATCAAGAGCCTGCTACTCCTGTACACAAACAGGCATCAGTCTGAAGCTAATTTTGACTGGGTTGTGATACAAAATACTACAGAAAGCCTGTCCTTGTCAGAAATCACAAATGGCAATGTAAAAAAATTAATAGCTTTATTATCTAATTTCAGACAAGGATCCAGGTTACAAAATCTGACACTGACAAATGTGTCAGTGGACTGGAGTGCTCTTGCTGATATTTTACAGACTGTATGGCACTCATCCATTGAATAC…
XM_005232499	Falco peregrinus	Aves	TLR2A	1	Three-domain	ATGTTCAACCAAATGAAATACAAATCTAGAACAACACACAATTGGCAAGTGTGGGCTATCTACATGATCTTCGCTGCAAACCTCTCTGAAGAGCAAGTGCTGAAGCAGGCTTGTCCTTCATGCGGTGCCACTGAGGTTTGCAACTGCTCTGCCAGGGGCTTGGACTTCATTCCCCCAGGGCTCACGGGCAAAATCACAGTGTTAAACCTGGCCCACAACAGGATAAAGCACATCCAGTCCCAGGACCTGCAGCAGGCTGTGAACCTGAGAGCCCTGCTGCTGCAGTCCAACAACATCAGCTCCATAGATGCGGACTCGTTTCGCTCCCTCGGGAAACTGGAGCTCTTGGACTTGTCAAATAACAGCTTGGCTTACTTGTACCCTGCATGGTTTGGGCAG…
XM_005232498	Falco peregrinus	Aves	TLR2B	1	Three-domain	ATGATGACACGCATTTGGCAAGTGTGGGCTATCTACATGATCTTCGCTGCAAACCTCTCTGAAGAGCAAGTGCTGAAGCAGGCTTGTCCTTCATGCGGTGCCACTGAGGTTTGCAACTGCTCTGCCAGGGGCTTGGACTTCATTCCCCCAGGGCTCACGGGCAAAATCACAGTGTTAAACCTGGCCCACAACAGGATAAAGCACATCCAGTCCCAGGACCTGCAGCAGGCTGTGAACCTGAGAGCCCTGCTGCTGCAGTCCAACAACATCAGCTCCATAGATGCGGACTCGTTTCGCTCCCTCGGGAAACTGGAGCTCTTGGACTTGTCAAATAACAGCTTGGCTTACTTGTACCCTGCATGGTTTGGGCAGCTTTTTTCACTCCAGCACCTCCACCTT…
XM_005243141	Falco peregrinus	Aves	TLR3	3	Single-domain	ATGATGGGAAGTGCGGTTCTTCGGTGGAGCAGCTTATCTGTGAGACTGGTGTCTGTCTGCTTGCTCTGTGTATCAGCTGGAAAGCAATGTCAGATCCGATACGAAATGGCTGACTGCAGTCACCTAAAGCTGACTCAAATTCCTTCTGATCTTCCAAACAATATAACGGGTTTGGACATCTCTCATAATCAGCTAAGAGAGCTAGGTCCTGCAAATCTGACCCAGTACAGCCAACTGGTTTACTTGAATGCAGGCTACAACATCATCTCTAAACTGCAACCAGATTTGTGCCGAAATGTGCCCCTGTTGCAGATTCTGAAGTTAGAACATAATGAATTGCATAAGCTCCCTGACAGAGTCTTTTCTTCCTGCACCAACCTGACTGAACTCAATCTAGGA…
XM_005231393	Falco peregrinus	Aves	TLR4	4	Three-domain	ATGTGTGTTGGTGCCCTCAAGTGGGGTTTTGGCACCAGCCCCCCCACCAAGTGGAATGGGAACATCTCTCAGCTACATATTCTCAACTCGTATGTCACCTATGAAGTGACATACAAACTGCTGCAGCTGAACGTGGCAATGCTGCAGCTGGTGCTTGTCCCATCACAGCTGGCAGGCTGCCTCCTCAATCCCTGTTTGGAGGTCATCCCTAACAAAACTTTCAGCTGCATGGGACTGAACGTCTCTGGAGTTCCTGCTNNNNNNNNNNNNNNNNNNNNNCCTGCTGAAATCCCAGATACCACCCAGAACTTGGATCTCAGTTTCAATAATCTGAAATCACTGGGGTCAAATTATTTTTCATCAGTCCCTGAACTGCAGCTTCTTGATCTTACAAGATGC…
XM_005241848	Falco peregrinus	Aves	TLR5	5	Single-domain	ATGATGCTATATCAGCAGCTCGTATTTGTCTTTGGAGTATCACTAGCTAGTGACACATGGGCACTTAGAAGCTGTTACTCAGAAGCCCAAGTCTCCCTATATTACTTCTGCAACCTCACAGATATTCCACTTGTGCCAAAGGACACGGTGAAGCTTTTGCTGACTTACAACTATATCAGCCAAGTGACTGCAACTTCGTTTCCACTGCTGGAGCACTTGTTGGTGTTGGAAATCGGAGCGCAGTATGTCTATCCTGTTACCATAGGAAAAGGAGCTTTCAAGAACCTGCCAAGACTTCGTGTCTTAGACTTGGGATTCAACAGGATTCTTCAACTGGATCTTGATGCTTTTGTGGGCTTGCCAAGTCTGACTGTACTCCGTCTGTTTCAGAACTACCTA…
XM_005229443	Falco peregrinus	Aves	TLR7	7	Single-domain	ATGGTACCTCGTGCAAAGATCTCAAATGCGTCACCATTTGTCTTGCTCTTCTTATTTCCAATGCTGCTGTCAGGAGCTTGGTTTCCCAAAAGTTTACCCTGTGAAGTCAAAGCCTCTGAAGATATGGTGACAGTGGACTGCACTGATCGGCGTCTCATTGAAGTCCCCAGAGGGATCCCTGCAAATGCTACCAACCTCACCCTTAATATTAACCATATCCCCCATATTTATCCAACATCCTTTGCACATCTTGAAAACCTTGTGGAGATTGACTTCAGATGCAACTGTGTGCCTGTCAGAATGGGGCCAAAAGATCATGTGTGCACCAGGGCACCAAAGATTGAGAATGGCAGTTTTGCTGCTCTGACAAGATTGAAGTCATTGTATCTGGATGCAAAC…
XM_005235036	Falco peregrinus	Aves	TLR15	15	Single-domain	ATGAGGATTGTTATTGGAAGCCTTCATTTCTACTTCACCTCTTTCTTACTGAGTGGAGCAAATGGATTCCTAACCCTGAGAACACCTACAGCCTATGCCTTCCCGGTTTATAACTACTCCTATTTAAACCTCTCTTCTGTATCAGAAGCACAAGCTCCAAAAGCGGCAAAAGCTCTCAATTTCTCACATAATGTAATTGAAAAAATAACCAAGAGAGACTTGGAAGGTTTTGACACGCTGGAAGTTTTAGACCTTTCCTACAATCAGATTAAGGACATTGAACCCGGTGCCTTTGAGGGCCTGCTCAGCCTTGTTTCTGTGGATTTATCATTTAACGATCAGAGACTTGAATCGCGTCTTCCACCCCATCTGAAGCTCCTACCCACCAGCAAAGCCTCA…
XM_005238572	Falco peregrinus	Aves	TLR21	13	Single-domain	ATGAGCATAGAGGTGGATCCCCAGCTGGATCCCGTTGACGATCTTCTCCCGCGCCCACTTGGGGATCCCAAAGTTGGCGATCAGCGCCCCTATGGCTCCCGCAACTGCATCCAGTCGCCCTTGGACCCCGGGCTCTTCCGCTGCATCCAGCGCTTCCTGCAGTCGGTGACTGATGCATTGACCGACCTCCCGGCAGCCACCCGCGCCCTCAACCTCTCGCACAATGCCCTCCACCACCTGCCGCCCGCCGCCTTCGCCCGCCTGCCCCTCCTGCAGACCCTCGACCTGGCCCACAACCGCCTGGCCACCATGGCCCCGGGGGCGTTTGCCGGGCTGGGGGCACTGGGTGCCCTCGACCTCTCCCACAACCGCTTGGATGCCTTGACTGAGGGCGCCTTC…
ENSFCAG00000031748	Felis catus	Laurasiatheria	TLR1	1	Three-domain	AATTCTAGCATCTTCCATTTTGCCATCATCTTCATGTTAATACTTGAGACCAAAATCCAACTGACTGATGAAAGTGAATTTTTGGTTGACAGATCAGAATCAAGTCTCTTTCATGTTCCCAAAAACCTATCCCTGAAAACAACAATCTTAAATATATCACAAAACTATATATCTGAGCTTCGGACTTCTGACATCATATCACTATCAAAGCTAAGGATTTTGATAGTTTCTCATAACAGAATTCAATATCTTGATATTAGTGTTTTCAAATTCAACCAGGAATTGGAATATTTGGATTTGTCCCACAATGAATTGTGGAAGATTTCTTGCCATCCTACTGTGAATCTCAAGCATTTAGACCTCTCATTTAATGCATTTGTTGGCCTACCCATATGCAAA…
ENSFCAG00000029293	Felis catus	Laurasiatheria	TLR2	1	Three-domain	ATGTCACGTGTTTTGTGGACAGTATGGGTCTTGGGGGCTGTAACCAGCCTCTCCAAGGAAGTGGCCCCTCATCAGACTTCTCTGTCCTGTGACTCCACGGGCGTCTGCGAGGGCCACTCCAGATCTTTAAACTCCATCCCTTCAGGACTCACGGCGGCTGTGAGAAGCCTTGACCTCTCCAACAATGAGATCACCTACATTGGCAACAGTGACCTGCAGGGCTGTGTGAACCTCAGGGCTCTGAGGCTGGAGTCTAATGAAATTAACACGATAGAGGAAGATTCTTTTTTTTCCCTGGGGAGTCTCGAACATTTGGACTTATCCTATAATCACATATCTAATTTATCATCCTCGTGGTTCAGGCCCCTTTCTTCCTTAAAGTTCTTAAACTTGCTGGGA…
ENSFCAG00000031090	Felis catus	Laurasiatheria	TLR3	3	Single-domain	ATGAGCCAGAGTTCGCCTTATATCTATTCCTTTTTGGGGCTGTTGCCCTTTTGGATACTGTGTACATCCTCCACCAACAAATGTGTTGTTAGGCATGAAGCAGCTGACTGCAGTCATCTGAAGTTGACACAAGTGCCCGATGACCTCCCAGCAAACATAACGGTGTTGAATCTCACCCATAACCAGCTCAGAAGATTACCGCCTGACAACTTTACAAGATATAGCCAACTTACTACCTTGGATGGAGGATTTAACTCCATCTCAAAACTGGAGCCAGAATTGTGCCAAAAACTCCCCTTGTTGGAAATTTTGAACCTCGAACACAATGAACTCTCTCACCTTTCAGAGCGAACTTTTATCTTCTGCGTGAATTTGATGGAACTCCATCTAAGGTCCAAT…
ENSFCAG00000024741	Felis catus	Laurasiatheria	TLR4	4	Three-domain	ATGATGCCTCCTACCCGCCTGGCTGGGACTCTGATCCCAGCCATGGCCTTCCTCTCCTGCCTGAGACCTGAGAGCTGGGACCCTTGTGTGGAGGTGGTTCCTAACATTACTTACCAATGCATGGACCTGAATCTTCACAAAATCCCCGACAACATCCCCTCATCAACCAAGGACCTGGACATGAGCTTTAACCCCCTGAGAAATTTAGGCAGCCATAGTTTCTCCAACTTCCCAGAACTGCAGGTGCTGGATTTATCCAGGTGTGAAATTCAAATAATTGAAGATGATGCATATCAGGGCCTAAACCACCTCTCCATCTTGATATTGACAGGAAATCCTATCCAGAGGTTATTCCCAGGAGCTTTTTCTGGACTATCAAGTTTACAGACGCTGGTGGCT…
XM_003985467	Felis catus	Laurasiatheria	TLR6	1	Three-domain	ATGACCAAAGACAAAGAATCTATCACCAGAAGCTTTTGCTTTGTGTACATTTTGACCTTAATAGTTGGAACCATAATCCAGTTCTCTGATGAAAGTGAATTTGCAGTAGACATGTCAAAAATGAAACTTACGCATGTTCCAAAAGACCTGTCACCAAAAACCAAAGTCTTAGATATATCTCAAAACTACATATCTAAGCTTCACATCTCTGACATTAGCTATCTCTTAGGGCTGGAAGTTTTGACACTTTCCTATAATAGACTCCAGTGCCTCGATTTTAGCATTTTCAAGTTCAACCAGGATTTGGAATATTTGGATTTATCTCACAATCAGTTGCAGAAGACCTCTTGCCACCTTATCAGGAGTCTCAAGCATTTAGACCTCTCATTCAATGACTTT…
ENSFCAG00000027513	Felis catus	Laurasiatheria	TLR8	7	Single-domain	GAAAACATGACCCTTCAGTCTTTGCTTCTAACCTGCCTTTTCCTGCTGATCTCTGATTCCCGTGAGTTCTTCACTGAAGCAAATTATTCTAGAAGCTATCCTTGCGACGAGAAAAGACAAAATGGCTCTATTATTGCACAGTGCAATGACCGTCGACTGCGAGAAGTTCCCCAAACAGTGAGCAAATATGTGACAGCACTAGACCTGTCTTATAATTTCATCACACACATAACAAACGAATCATTTCAAGGGCTGCAAAATCTTACTAGAATAAATCTAAACCACAATGCCAATCAACAGCACCTGAATGAAAACCCTGATATAAACAGAAGTGGCATGAATATTACAGATGGGGCATTCCTCAACCTACAAAATCTAAACCAGCTACTGCTTGAAGAC…
AY859724	Felis catus	Laurasiatheria	TLR9	7	Single-domain	ATGGGCCCCTGCCATGGCGCCCTGCACCCCCTGTCTCTCCTGGTGCAGGCTGCCGCGCTGGCCGTGGCCCTGGCCCAGGGCACCCTGCCTGCCTTTCTGCCCTGTGAGCTCCAGCGCCACGGCCTGGTGAATTGCGACTGGCTGTTCCTCAAGTCCGTGCCCCACTTCTCGGCGGCAGCGCCCCGTGGTAACGTCACCAGCCTTTCCCTGTACTCCAACCGCATCCACCACCTCCACGACTCCGACTTTGTCCACCTGTCCAGCCTGCGGCGTCTCAACCTCAAATGGAACTGCCCACCCGCCAGCCTCAGCCCCATGCACTTCCCCTGTCACATGACCATTGAGCCCCACACCTTCCTGGCCGTGCCCACCCTGGAGGAGCTGAACCTGAGCTACAAC…
ENSFCAG00000007666	Felis catus	Laurasiatheria	TLR10	1	Three-domain	ATGACACTTATCAGAAGCATTTATGTATTTTGTAGTACTGTTATGTCAGTGCTGGGCTACGCGTCAAAGCCGCCAGAAGACAGGGAATTGACAACCAACTGCTCCAACATGTCCCTTAGAAAGGTTCCTGCAGACTTGACCCCAACCACAACCACACTGGATTTATCCTACAACCTCCTTTCTCAGCTTCAGAGTTCAGATTTTCGTTCTGTCTCTAAACTGAAAGTTTTGATTCTGTGCCACAACAGAATCCAAGAGCTGGATATCAAGACCTTTGAATTCAACAGAGAGTTAAGATATTTAGATTTGTCTTACAACAGATTGAAGATTGTAACTTGGTATTCACTGGCAGGTCTCAGACATTTAGATCTTTCTTTCAATGACTTTGACAGTGTGCCT…
ENSFALG00000014902	Ficedula albicollis	Aves	TLR1LA	1	Three-domain	ATGAGATCCCTCAAAAATATCTCTGTCTTTACTTATGCCTTTACATTCACACTATGGAATAATATCCAACCAACTGTAGAAGATGAACATATTGCAAATTATTCAAGCAGTTTGCTAACTTATGTTCCAAAAACTATTCCATTCCATACTCAAATATTAGATTTATCACATAATAGGATCTCTGGACTTAGTATCTCAGAATTTATTTATCTTTCTGACCTTCAAGTATTAAATCTTTCTCATAATCTAATTATGCTGCTTGACTTTAGTGTCTTTATTTTTAATGAAAATTTAGAATACTTAGATTTATCTCATAATAACATTTCTAAAATTTGCTGTCTAACTCTTGCATATCTTAGACATTTAGATCTTTCTTTCAATACGTTTACTGCCCTGCCC…
ENSFALG00000014882	Ficedula albicollis	Aves	TLR1LB	1	Three-domain	ATAACACAAAATATGAGCTTTCTCAGAAAGTTTTTTCTTTACAAGTGTCTGTTTGCATTAACTTGTTGGAACTATGTCAGCCTATCTGTGGAAGATGAACTCTTTACATCTGCTTCTAACCATTTTCCAGAAGATGGTTCTAACGAAAAAATGAACAGCCTGCCACTCCGGTATACAAAGAGTCATCAGTCCAAAACTGATTCTGGTTGGGTTGTGATACAAAATACTACAGAAAGTCTGTCATTGTCAGAAATCACAGATAGCAATGTAAAAAAATTGGTAGCTTTATTATCTAATTTCAGACAAGGATCCAAGTTACAAAATCTGACACTGACAAATGTGTCAGTGAATTGGAATGCTCTTATGGAAATTTTTCAGACTGTATGGCACTCATCCATT…
ENSFALG00000013087	Ficedula albicollis	Aves	TLR2A	1	Three-domain	ATGTCCATCCAAGCAAAACACAAATCAAGAACTACACACAGCTGGCAAATGTTGGCCATCTACATGATCTTAGCTGCAAACCTCTCTGAACAGCAAGCACTGAAGCAGGCTTATCCTTCATGCTGTGCCGGTCAGCTTTGCCACTGCTCTTCCATGGGTTTTGTCTTCATTCCCCCTGGGCTCACAGCCAAGATCACAGTGTTAAACCTGGCCCACAACAGGATAAAGCGCATCCAATCCCAGGACCTGCAGCAGGCTGTGAACCTGAGAGTTCTGCTGTTGCAGTCCAACAAAATCAGCTCCATAGATGAGGACTCATTTCAGTCCCTGGCAAAACTGGAACTCTTGGACTTATCAAATAACAGCTTGGCTCACTTGTCCCCTCTGTGGTTTAGGCAC…
ENSFALG00000014085	Ficedula albicollis	Aves	TLR2B	1	Three-domain	ATGACTACGCCCACCTGGCAAATGTTGGCCATCTACATGATCTTAGCTGCAAACCTCTCTGAACAGCAAGCACTGAAGCAGGCTTATCCTTCATGCTGTGCCGGTCAGCTTTGCCACTGCTCCTCCATGGGTTTTGTCTTCATTCCCCCTGGGCTCACAGCCAAGATCACAGTGTTAAACCTGGCCCACAACAGGATAAAGCGCATCCAATCCCAGGACCTGCAGCAGGCTGTGAACCTGAGAGTTCTGCTGTTGCAGTCCAACAAAATCAGCTCCATAGATGAGGACTCATTTCAGTCCCTGGCAAAACTGGAACTCTTGGACTTATCAAATAACAGCTTGGCTCACTTGTCCCCTCTGTGGTTTAGGCACCTTTTTTCACTCCAGCACCTCCATCTT…
ENSFALG00000011936	Ficedula albicollis	Aves	TLR3	3	Single-domain	ATGATGCGAAATGCTATTCTTTGGTGGAGCAGCTTGTATGTCAGACTGATGTTTGTCTTCTGGCCATGTGCATCAGCTGGAAAGCAATGTCATATCCAAAATGAAATGGCTGACTGCAGTCACCTAAAGCTGACTCAAATTCCCTCTGATCTTCCAAACAATATAACGAATTTGGACATTTCTCATAATCAGCTAAGACAGCTAGGCCCTGCAAATCTGACCAAGTACAGCCAGCTGGTTTACTTGAATGCAGGCTACAACAGCATCTCTAAACTGCAACCAGAACTGTGCCAAAATGTGCCCCTTTTGCAGATTCTGAAGTTAGAACATAATGAATTATATAAGCTCCCTGACAGAGTCTTTGCTTCCTGCACCAACCTGACCGAGCTCAATCTAGGA…
ENSFALG00000007733	Ficedula albicollis	Aves	TLR4	4	Three-domain	ATGCCCAGGAGAGGAGCCCTTCCTGTGGGGACACTCCTGGTGCTGCTGCAGCTGGCATTTGTCCCATCCCCACTGGCAGGCTGCCTCCTTGATCCTTGTTTGGAGGTCACCCCTAACACAACTTTCAGATGCACTGGACTGAACATCTCTGGAGTTCCTGATGGAGTCCCAAATACCACCCAAAACCTGGACCTCAGTTTCAGCAATCTGAAATCACTGGGGTCAAATTATTTTGCATCAGTTCCTGAGCTGCAGCTTCTGGATCTTTCAAGACCCAACAGGTGCCACCTCCATACAATAGAAGATAATTCCTTTATGGATCTCCACAGACTTTTCACCTTGATTCTAACTGCCAATTCCCTCCAGCACCTGGGGAAAGCAGCTTTCTATGGCTTAACA…
ENSFALG00000014401	Ficedula albicollis	Aves	TLR5	5	Single-domain	ATGATGTTGTGTCATCAGCTCCTACTTGTCTTTGGCCTGTCACTAGCTAGTGGGGTATGTGCATCTAGAAGTTGCTACTCAGAAGACCAAGTCTCCATATATTTTTACTGCAACCTCAGAGATGTTCCAAAGGATGTGCCAAAGGATACAGAGAAGCTTTTCCTGACTTACAACTATATCAGACAAGTGACTGCGACTTCGTTTCCACTGCTGGAGCACTTGTGGCTGTTGGAAATGGGAGCACAGCTTGTCTTTCCTGTTACCATAGGAAAAGGAGCGTTCAGGAACCTGCCAAATCTTCGTGTCTTAGACTTGGGAAACAATAAGATTCTTCAACTGGATCTTGATGCTTTTGTGGGCTTGCCAAGTGTGACTGTCCTCCGTCTGTTTGGCAACAGC…
ENSFALG00000004472	Ficedula albicollis	Aves	TLR7	7	Single-domain	ATGGTACCTCGTGCAAAGATGTCAAATGCATTGCCATTTATCTTGCTCTTCATATTCCCAATGCTGCTGTCAGGGGCTTGGTTTCCCAAAACGTTACCCTGTGATGTTAAATCCTCAGAAGGTACCGTGACAGTGGACTGCACTGACCGGCGCCTTACAGAAGTCCCCAGAGGGATCCCCGGAAACGCTACCAACCTTACCCTGAGCATTAACCATATTCCCCACATCTACCCAACAACCTTCAACCATCTTGAAAGCCTCGAGGAGATTGACTTCAGATGCAACTGTGTGCCTGTCAAACTGGGGCCCAAAGATCGTGTGTGCAGCAGCCCGCTGAAGATTGAGAACGGCAGTTTTGCTGCCCTGACCAGTTTGAGGTCGTTGTATTTGGATGCAAAC…
ENSFALG00000015347	Ficedula albicollis	Aves	TLR15	15	Single-domain	ATGAGGATCCTTCCTGGCTGCCTTCTGAATTTCTACTTCATTCCTTTCTTACTCAGCAGAGCGCACGGATTCCTAAGGTGGAGAACACCTCCAGCCTTCCTGGTTTACAACTACTCCTATTCAAATCTCTCCTCTGTCTCAGAAGCACAAGCTCCAAAAACAGCAAGAGCTCTCAATTTCTCACACAATGTCATTGAAAAAATTACCAAGAGAGACTTGGAAGGATTTGACTGGCTGGAAGTTCTGGACTTTTCCTACAATCGGATCAGGGCTGTTGAGCCTGGAGCATTCCAGAGCCTGCTCAGCCTGGTTTCTGTGGATTTATCATTTAATGATGAGAAGCTGCTCCTGTCAGATCTCCCACCCCACCTGAAGCTCTCACCCACTGGCAAAACTCCG…
XM_005062396	Ficedula albicollis	Aves	TLR21	13	Single-domain	ATGCGCACCCCACTGCTGGTGACCCTGGTGACATTGGTGTTGGTGCCTGCAGGGGTCTCTCCCTACGGCTTCCGCAACTGCATCCAGGCGCCGTGGGACCCGGTGCTGTTCCGCTGCATCCAGCGCTTCCTGAGCGACGTGGGGGCTGCAGTGGGCGACCTCCCCTCCACTGCCACATCCCTCAACCTCTCTGTCAACATCTTGCGCCAGGTGCCCCCCCGTGCCTTTGCCCACCTGCCGCACCTCTACACACTTGATCTGAGCAACAACCAGCTGGAACTGCTGGCCCCGGGGGCTTTCTTGGGGCTGTCAGCACTAGCCCATCTAAACCTGACCCACAACAACATCTCAGTGCTGGCCACAGGCGTGTTCACCCAGCTGGGGAACCTGAGCACACTG…
ENSGMOG00000000786	Gadus morhua	Euteleosteomorpha	TLR3	3	Single-domain	AACCACAGCCGGACGGCCTCGGAACCAAAGAAGACTGCCTGCGTCGTGCGGGGCGCCTCGGCCGACTGCAGCCACATGAACCTGAACGTGATCCCCCAGGACCTTCCCCAGGACATCACGCGCCTGGACGTGTCCCACAACAGACTGACCGGCCTACCCGCGCCACTGTCCCGGTACGCCGGGCTCCTCGACCTGGATGTCACCTTCAACAGCCTCACCAAGCTGGACCCCAGCCTGTGTCAGACGCTGTCGCGGCTGCGCACGCTGAACCTGGAGCGCAACGAAGTGCACGTGCTGCGGGATCAGGACCTGAGCGGCTGCGTCCAGCTCACCGTGTTGAACATGGCGAGCAACAGGAACCTGACAACTCTCGATGTATCCAACAACATGCTTTTGACG…
ENSGMOG00000001675	Gadus morhua	Euteleosteomorpha	TLR7	7	Single-domain	CTCTCAGTGTCGACGTCCATGCGATGGTACCCCAAAACCCTCCCGTGTAACGTCAGCTTGGCCAGCAACGGCAGTGCGGTCATGGTGGACTGCACCGAGAAAAGTCTCACATCCATCCCGAGTGGCATCCCAGGGAACGCCACCAACCTCACACTCACTATCAACCACATTCCTGAGCTGAACGCCTCCTCCTTCCACGGTCTGGAGAACCTCACGGAGATCGACATGCGATGCAACTGCGTGCCTATGAAGATTGGCCCCAAGGATCGTGTGTGCACCAAGGGCCTGACCATTATGGAAGACACATTCAGCGACCTGAAGAAGCTGCAAGCGCTATACCTGGATGGCAACCAGCTGGACGGCATACCTAGGGGCCTGCCTCCAAACCTCCGCCTTCTG…
ENSGMOG00000001689	Gadus morhua	Euteleosteomorpha	TLR8	7	Single-domain	TGTGACGTCACTGGACTAGTGTTTGACTGTCAGGAAAAAAAACTTCAAAAAGTACCTAACGGGATAACCAGCAATGCCACTGTAGTAAATGTATCAAAAAATGAACTTCTCAAAATACAGCTGGATAATCTCACTGAACTTAATCTTTCCCATGCAAAAAAGTACGGGCTGAAGGACGTCGACATTGATAAGGATGCTTTCAAAAATCTAACAATCTTGAAAATACTGAATTTAAGCTACAATTGTCTGACTCATGTCCCCATTAGTCTTCCTCACAGTCTTACAATGATTTTCCTAAACAATAACAACATCCTGGTGCTCAATAATATGAGTTTTTCTGGTATAAGAAATGTGACACAACTATTCTTGCAAAGAAACGGCTGTTCTAGAAATAATTGC…
ENSGMOG00000011526	Gadus morhua	Euteleosteomorpha	TLR8	7	Single-domain	CTCCACCACAATACCCCACTCTACTGGTTTTACCTTGTCGGTCGACTTCTTCTGTTTTTACATCAAGGGAGTCTTACTGCCATGTTCCAACACAGTACAAATTGGATGTCCCGGCAGTTTCCATGTGATGTCACTGGACTAGAGTTTGACTGTGAAGCAAAAAAACTTCAGGAAATACCTGACGGGATAACCAGCAATGCCACTGTAGTCAATTTATCAAAAAACGATCTTCAGCAAATACCAGGGAATGCGTTTTCTCATCTGGAAAATCTCATTGAACTTAATCTTTACAAAGCGAAAAAGCGTGGCCTGCAGAATGCCGACATCAAAGAGTATGCTTTCAAAAATCTAACAAAGCTGCTATCATTGGATTTGAGCAACAATCGTCTGACTCATATC…
ENSGMOG00000001639	Gadus morhua	Euteleosteomorpha	TLR8	7	Single-domain	CTGTTTTTACATCAAGGGAGTCATACTGCCATGTTCCAACACAGTACAAATTGGATGTCCCGGCAGTTTCCATGTGATGTCAATGGACTAGTGTTTGACTGTGGGGCAAAAAATCTTCGAAAAGTACCTGAAGGGATAACCAGCAATGCCACTGTAGTCAATTTATCAAAAAACAATCTAGCAAATACCAGGAGTGCATTTTCTCATCTGAAAAATCTCACTGAACTTAATCTTAACAACGCAAATAAGCTTGGCCGCAGAACGCCGATCAATAAGTATGCTTTCAAAAATCTAACTAAGCTGCTATTGTTGGATTTAGGTAACAATCGTCTGACTTATATCCCCGGAAATCTTCCTCACAGTCTGACAACGATTTGGCTAAACAATAACCGCATCCTG…
ENSGMOG00000011256	Gadus morhua	Euteleosteomorpha	TLR9	7	Single-domain	TCCCATTTTTCTTTTCAGGATAACTTTAAGAAAGTGATTTTCCTGTTACTGAGCCAACTTCCTTTATTGAGAGGAAGAAACCCCCTGTTTTTTCCATGTGACAATAATGAAAACGGTACTGAGATATACTGCACTCGCAGGCAACTCGATGACATCCCTTTTTTTACTTCAATGAATGCAACGTTTCTCGACCTAAGTCACACCAAGATACGGGAAGTGGGACCACAGAAATTCTCTGGTATTCCAAATCTTACCACTCTGAAAATGACGTGGAATTGTGATCCGAGAAGTTCTAAAAATACAAACAACCCCCCCTGTGGAGTCAGAATAGAAAAGGATGCCTTCAGGAGTCTGCACAACCTCACTTATCTATATCTGGCAGGAAACAGCCTTACCACG…
ENSGMOG00000003269	Gadus morhua	Euteleosteomorpha	TLR9	7	Single-domain	TGTATTTTCTGTGCATGCACTTTAGGGCCAATACAAATGATGAAAGTTGTTCTTCTAATACTGGGTCAACTTCCTTTATTGATAGCAAGAATCCCCCCGTTTTTTCCATGTGACAATAATGAAATTGCTACGGAGGTGTACTGTGCACACAGGCAACTCAATGACATCCCTTTTTTTACATCAATAAATGTAACGTTTCTCGACCTAAGTCACACCAAGATACGGAAAATGGGACAACACAAATTCTCTGGTATACAAAACCTTATCACTCTGAAAATGAAGTGGAATTGTGATCCAAAAAACCTGAGGACTAATAATGCCTACTGTCGAGTCAGAATAGAAAAGGATGCCTTCAGGAGTCTGCACAACCTCACTTATCTATATCTGGCAGGAAACAGC…
ENSGMOG00000003161	Gadus morhua	Euteleosteomorpha	TLR9	7	Single-domain	ATACATATTAGTACTCTAGAAATATTGCGGAAAGTGGTTATTCTACTACTGAGCCAACTCCCTTTATTAAGAGGAAGAATCCCCCTGTTTTTTCCATGTGACAACAATGAAAAAGGTACTGAGGTATACTGCACACACAGGCCGCTCGATGACATCCCTTTTTTTACTTCAGTGAATGTAACGTTTCTCGACCTAAGTCACACCAAGATACGGGAAGTTGGACAGCATCAATTCTCTGGCATTCCAAATCTTATCACTCTGAATATGACGGGGAATTGTGATCCCAATATCATTCGAAAAATTAACAACCTTCCCTGTGGAGTCAGAGTACACGAGGATGCCTTCAGGAGTCTGCACAACCTCACTTATCTACATCTGGCAGGAAACAGCCTTACCATG…
ENSGMOG00000003222	Gadus morhua	Euteleosteomorpha	TLR9	7	Single-domain	ATGATCAGTCAAGTAGGAATCATGAAAGTTGTTCTTCTGTTACTGAGCCAACTTCCCTTATTGGGAGGTAGAACCCCACAGTTTTTTCCATGTGACAATAATGAAAACAGTACTGAGGTATACTGCCTCCGCAGACCACTTAAGGACATCCCAATTTTTACTTCATTAAATGTGACATTGCTCGACCTAAGTCACACCAAGATACGGGAAGTGAAACGGCATGTTTTCACTGGCATCCCAAATCTTCTCACTCTGAAAATGAGGTGGAACTGTGCCCCTAAAACAGCGAGAACTAGGATTGCCCTCTCCTGTCATGTCAATATACAGTATGATGCCTTCAGGAGTCTGCACAACCTCACTTATCTATATCTGGAAGGAAACAGCCTTACCACAATACCG…
ENSGMOG00000011244	Gadus morhua	Euteleosteomorpha	TLR9	7	Single-domain	GGTATCTTTCAAATAGTGGTTATTCTATTACTGAGCCAACTCCCTTCATTGAGAGGAAGAATCCCCCTGTTTTTACCATGTGACAATAATGAAAACGATACTGAGATATACTGCACTGACAGGCCACTCGATGATATCCCTGTTTTCACTTCAATGAATGTAACGTTTGTTGACCTAAGTCACACCAAGATACGGGAAGTAGGACAGCGTAAATTCTCTGGCATTCCAAATCTAATCACTCTGAAAATGATGTGGAATTGTGATCCCAATAGCATTCGAAACATAAACAGCCCCTCCTGTGGAGTCAGAATACACAAGGATGCCTTCAGGAGTCTGAACAACCTCACTTATTTACATCTGTCAGGAAACAGCCTTACCACTTTACCCTGGTTACCGGAA…
ENSGMOG00000003793	Gadus morhua	Euteleosteomorpha	TLR18	1	Three-domain	TCTGGCCGTTGTGCAGACTGCCTGGGAAGACAGCTCGACCGCATTCCCTGGAGACAATTTCCCTCCACACTGGAGAAGGTGGATCTCTCCTACAACAAACTTCAGGCTGTCTATGCTGAAGACTTCCAGAATCTCCCCCATCTTCAGGTCCTTCAGTTGCAGTTCAATAACCTTTCCCACATTGATGAAGATGCCTTCAAGCACAACCCCATCCTGGAGTCTCTAAATATATTCAACAACTCCCTGCGTGAGATCCCTGCCTCAGCTCTGATTTCGCTTATGAATCTCAAAAAACTCGACATGTCTAATAACCTCTACAAACGTGCCACCTTAGTGGAAGGCTTCTCCAAACTGGTCAAACTCAAAGTCCTTTCCATGGGCGGACCCCTGGTCATGGGA…
JX074771	Gadus morhua	Euteleosteomorpha	TLR21	13	Single-domain	ATGGCGGATTCAACAAGACACCTATCAATATTGACAGTTGGGCTTTTGATTCATTTGTCCCATCAGTACGGCTTTAAAAATTGCATTGGAGATCAATACTCAAATAATCTGACATTCACTTGCAGTCAACGAGCCGAAAAGCTCATATCTCTAATTGTGGGTGACCTGCCAGCATCTGCCATCAACATCACCATTGGAAATAATAACGTCTCGCACATACCCACAGAGAGCTTTATACGCTTTTTCAAATTGGAAAACCTTTCTATGGACAGTAACAATTTGAAGTTCATTGACGGGCTTGCTTTCCGGAGAATGCATCAACTCAGGACTCTCATCTTGTCTTCCAACCGCCTATCAAAACTCAACTGCTCGGTTTTTCAGGACCTTTACAACCTCACT…
ENSGMOG00000000152	Gadus morhua	Euteleosteomorpha	TLR22	13	Single-domain	TATTTCCAAGACATTCCACTAATAGTCACAAGTATAGACCTGTCTCAAAACAACATTTCAATAATGCAGTTGAAAAATTTACCAAATCTGTTGAGCTTAAACCTGAAATGCAACTCTATCTCCATAATTGAATCTGGCACTTTTGTTGTTCAAATGTCTCTAGAGGTGTTGAATTTAAACAGCAATAGGCTTTGTAAGCTACAGGAGGGTATGTTTGATGGCTTAGTCAATCTCACAGAATTGCATCTGACTTCCAATAGGATCAACAGTAGCACCAGGTCTTTTAAGTCTCTGACCAAGCTAAAGTTTTTGGATTTAGGTCACAACAAACTGCACCAATTAAAAAACATCTTACAACATACACCACATTTACAATACCTGTCCATTCTAGCAAACAAC…
JX074773	Gadus morhua	Euteleosteomorpha	TLR22	13	Single-domain	ATGACATTAAGGGGAATTGGTTACTGTTCTTTGGGAATATTATATTTACTTTTGAATTTGAATACTTTTATTTTTCCAACTGCTAGTTACGTGCTGAAGGACTGCAGGGTCACATGGAACACAGAGGCCATCTGTCAGAACCGTTTAAAAGTATTTCCAAAGGACATTCCAATAAGAGTGACCAACATTAATTTGTCTCGAAACAGAATTTCCAAACTTAAAAAAACTGATTTGGTATATTTACCAAATCTGTTGCGCTTGAACCTGAAACGTAATCTTATCTCCAAGATTGAATCTGGCACTTTTGCGTGTCAAATCTTTCTAGAGGTGTTGATTTTAAACAACAATAGGCTTGGTAATCTACAGGAGGGTGTGTTTGAGGGCCTTGTCAATCTCACA…
ENSGMOG00000000150	Gadus morhua	Euteleosteomorpha	TLR22	13	Single-domain	GACATTCCAGCAAGGGTGACGACTATGGACTTGTCCGTAAATAAAATTTCAAAACTAAATAATACCGATTTGGAAGATTTACCAAATCTGTTGCACATAGACCTGACAGAAAATCGGATCTCTGAGATAGAATCTGGCACTTTTGCGGGCCAAATTTCTCTAGAGGTTTTGATTTTAAACAAAAATAAGCTTAGAAAACTGAAGAAGGGTATATTTGATGGCTTAGTTAAACTCACAATGCTTGGACTTACTCACAATAAGATTGAAACAGTAGCACCCACCTCTTGTAAGTCTCTGATCAATCTAAAGTTTTTGGATCTAGGCCATAACAAACTGCACCACTTAACAAATTATCAGCAAATCTTACAGCAAATGCCACATTTACAGACCCTTCACGTT…
ENSGMOG00000000110	Gadus morhua	Euteleosteomorpha	TLR22	13	Single-domain	GACCTGTCTCAAAACAGAATTTCTATACTAAATAAAACACCTTTGGCAAATTTATCAAATCTGTTGCGCTTAGACCTGAGACACAACTTGATCTCCAAGATTGAATCTGGCACTTTTGTGGTTCAAATGTCTCTAGAGGTGTTGATTATAAACAACAATATGCTTTGTAAGCTAGAGGAGGGTATGTTTGATGGATTAGTCAATCTCACAGAATTGAGTCTGACTTTCAATAACATTGACACAATAGCACCGGCCTCTTTCAAGTCTCTGAGCAAACTTAGGTTTTTGGACCTAGGCCACAACAAACTGCGCAACTTAGGAAATATCTTACATCATACACCACATTTACAAACCCTGTACATTACAGCAAACCACATTTCCACTTTTCATTCATGGGAG…
JX074775	Gadus morhua	Euteleosteomorpha	TLR22	13	Single-domain	ATGAAAACGGAAATGGCGATGCCAATAAGGGGAATTAGTTTGTGTTCATTTGGAATATTATGTTTCCTTTTGAATCTGAACAGTTTTATTTCTCCAGCTGCTGGTTACATGCTGAAGGATTGCAGGGTCACAAGGACCACACAGGCCATCTGTCAGAAGAATAGTTTCAATGCATTTCCAAATGACATTCCACTAATAGTCACAAGTATAGACCTGTCTCAAAACAACATTTCTAAACTAAATAATGCAGATCTGAAAAATTTACCAAATCTGTTGCGCTTAAACCTGAAATGCAACTCTATCTCCATAATTGAATCTGGCACTTTTTTTGTTCAAATGTCTCTAGAGGTGTTGAATTTAAACAGCAATAGGCTTTGTAAGCTAGAGGAGGGTATGTTT…
JX074778	Gadus morhua	Euteleosteomorpha	TLR22	13	Single-domain	ATGAAAACAGAAATTGCGATGCCTCTAAGGGGAATTTGTTTCTGTTCATTTGGAATATTATATTTATTTTTGAACAGTTATATTCGTCCCACTACTGGCTACGTGATGAAGAACTGCTGGGTCACACAGAACGCAAAGGCCGACTGTAGGAAATTCGGTTTCAAAGTGTTTCCAAAGGACATTCCAGCAAGAGTCACAAAAATACTCCTGCAGGGAAACAACATTTCTAAACTAAATGAAAGAGATTTGGAAAATTTACCAAATCTGTTGTACATAGACCTGAGTCACAACTTGATCTCCAAGATTGATTCTGGCAGTTTTGTTCGTCAAATCTCTCTAGAGGTGTTGCATTTAGAGAACAATAAGCTTAGAAATATACAGGAGGGTATGTTTGATGGC…
JX074780	Gadus morhua	Euteleosteomorpha	TLR22	13	Single-domain	ATGCCGTTAAGGGGAATTCGTTTTTGTTCATTTGGAATATTATATCTCTTTCTGAACAGTTTTGTTGTTCCAACGGCTAGTTACACGCTGAAGGACTGCATGGTCAAACAGAACACACAGGTCATCTGTCGGAAGAACAGTTTTAAAGTATTTCCAAAGGACATTCCAGCAAGAGTCACAAGTATAGAACTGTCTGGAAACACCATTTCTACACTCAATAAAACAGATCTGGAAAATATCCCAAATCTGTTGCGCTTAGACCTGACAAGCAACAGGATCTCCAAGATTGAATCTGGCACTTTTGTCGTTCAACTCTCTCTTGAGGTGTTAATTTTAAAGAACAATAGCCTTTATAAGCTACAGGAGGGTATGTTTGATGGCTTGGTCAATCTCAAAGAA…
JX074783	Gadus morhua	Euteleosteomorpha	TLR22	13	Single-domain	ATGCCATGTAGGGGAATTCGTTTTTGTTCATTTGGAATATTATATTTATTTTTGAACAATTTTATTTTCCCAACTGCTAGTTACACGCTGAAGAACTGCAGGGTCACACAGAACAGAGATGCCATCTGTCAGAAGAACAGTTTGAATGTATTTCCAAAGGACATTCCAGAAAGAGTCAGAAGTATAGAACTGTCTAGAAACAACATTTCTACACTATATAAAACAGATTTGAAAAATTTACCAAATCTGTTGCGCTTAGACCTGACACGCAACAGGATCTCCAAAATTGAATCTTCCACTTTTGTGGTTCAAATCTCTCTGAAGGTGTTAACTCTAAACAATAATAGGCTTTGTAAGCTGCAGGAGGGTATGTTTGATGGCTTGGTCAATCTCATAGAA…
JX074784	Gadus morhua	Euteleosteomorpha	TLR23	13	Single-domain	ATGTCGCTAGTGGGATGTTGCATTCTACAAAATGTAGCTGTCTTTCTTTTTTCCATGCTTTATCTTAATCCTTCAATTTCTTACTTGCTAAAAAACTGCACCATACCTTTCTCTGAGAATATGTCTAACTCAGCTTGTATTAACATTGACTGTTCTCAAAGAAAACTGTTAGTGGTACCAGATGGCATTCCCAGAGGTGTGACACGGTTATCCATTTATCTTAATCAAATCCAAGCAATTCACAAGAATGACTTCCGGTATTTGTCAAACCTTACAGTGTTAAACCTAGCCATGAATCAAATTGCTCATATTGAAGATGGATCTTTTATTGATTTGCTAGAGCTAAGGGAACTTAACATAGCTATGAACAAACTGACCAAACTCTCAAACAACCCCTTT…
ENSGMOG00000001699	Gadus morhua	Euteleosteomorpha	TLR25	1	Three-domain	TTATTATTATTCACTTTTTTATTGATATTTGTTTATTTTGTCTCATCTAGACTCATCAGATCCAATCTCATTCGACGAGATAAGAACCTCTCCGGTCAGAATCTTACCAATGTTCCTTTGGATCTGAATAATGAGACGCAGTCCCTTGACATTTCTCACAACCCCCTTGTGAAACTGCAGGCAGCCCCCTTCCAAAGACTCTCACAACTCTGCTTCCTTAAGGCTACCAGCTGTGGTCTGAGGGTAATAAATCCTGGCTTATTCGTTCATACCCCGAAACTGAAATTCCTGAACATATCTAACAATTTGTTAGATTTTATCCCTGATCTATCACTGCCACTGCTTAAGATCCTGGACTTGGCCGGCAACCAATATGGCAGCTATCAATTACCGGCCACT…
ENSGALG00000017485	Gallus gallus	Aves	TLR1LA	1	Three-domain	ATGGGATCCCTTACAAGTATCTACGTTTTTGCTTGTGTGTTTTTATCCATACTTTGGAATAATATCCAGCCAACTGTGGAAAATAAAATCACTGCAAACTATTCAGGACATTTACTAACTGAAGTTCCAAAAAACATTCCAGTCCATACTCACATATTAGATTTATCACATAATAGCATCTCTGAAATTACTAACTTCAGATTTACTTCTCTTTCTGACCTTCAAGTATTAAACCTTTCTCATAATCTAATTACAGAGCTTGACTTTAGTGCCTTCATGTTTAATCAAGATTTAGAATACTTAGATTTATCTCACAATAACATTTGGACAGCTTACTGCCAATTGCTTGCACGTCTTCGACATTTAGATCTTTCTTTCAACAAGTTTACTGTCTTGCCA…
ENSGALG00000027093	Gallus gallus	Aves	TLR1LB	1	Three-domain	ATGACAAAGAATATGAGATATCTCAGGAACTGTTTTATTTACAACTGTCTGTTTGTATTCACTTTCTGGGACAATATTGGCCTGGCTAAGAAAAATGAACTCTTTGCATCTGTTCCTAACAATTTTCTAGAAGATGGTTTGGACAAAAAAAATATGAGTTTTCCACACTCATACGCAAATAATCAGCACTACAAAGCTGATTATGGTTGGGTTGTGATAGAAAATACTACGGAAAGCCTATCATTGTCAGAAATCGCAGATGACAATGTAAGAAAATTAATAACTTTACTATCTAAATTTAGAAAAGGCTCCAGGCTACGAAATCTGACACTGACAAATATGTCAGTGGACTGGAAAGATATTATTAAAGTACTTCAGGTTGTATGGCACTCATCCATT…
XM_003641158	Gallus gallus	Aves	TLR2A	1	Three-domain	ATGTTCAACCAAAGTAAACAGAAACCAACAATGAAGCTGATGTGGCAAGCATGGCTGATCTACACAGCCTTGGCTGCGCACCTCCCTGAAGAACAAGCCCTGAGACAGGCCTGTCTTTCATGCGATGCCACTCAGTCATGCAACTGCTCTTTCATGGGTTTGGACTTCATTCCCCCGGGGCTCACAGGCAAAATCACGGTGTTAAACCTGGCCCACAACAGGATAAAGCTGATCCGAACACATGATCTGCAAAAGGCTGTGAACCTGAGAACCCTGCTGCTGCAGTCCAACCAAATCAGCTCCATAGACGAGGACTCGTTTGGCTCTCAGGGGAAACTGGAGCTCTTGGACTTGTCAAATAATAGCCTGGCTCACTTGTCCCCAGTGTGGTTTGGGCCC…
AB046533	Gallus gallus	Aves	TLR2B	1	Three-domain	ATGCATACTTGGAAAATGTGGGCAATTTGCACAGCCTTGGCTGCGCACCTCCCTGAAGAACAAGCCCTGAGACAGGCCTGTCTTTCATGCGATGCCACTCAGTCATGCAACTGCTCTTTCATGGGTTTGGACTTCATTCCCCCGGGGCTCACAGGCAAAATCACGGTGTTAAACCTGGCCCATAACAGGATAAAGGTGATCCGAACACATGATCTGCAAAAGGCTGTGAACCTGAGAACCCTGCTGCTGCAGTCCAACCAAATCAGCTCCATAGACGAGGACTCGTTTGGCTCTCAGGGGAAACTGGAGCTCTTGGACTTGTCAAATAATAGCCTGGCTCACTTGTCCCCAGTGTGGTTTGGGCCCCTTTTTTCGCTCCAACACCTTCGCATTCAAGGC…
ENSGALG00000013468	Gallus gallus	Aves	TLR3	3	Single-domain	ATGGGATGCTCTATTCCTTGCTGGAACAGCTTATCTTTCAGACTGGTGTTTGTTTGCTTACTGTGTGCATCAGTTGGAAAGCAATGTCAGATCAGAAATACAATGGCAGATTGTAGTCACCTAAAGCTGACACAAATTCCTTCTGATCTTCCAAAAAACATAACAGGCTTGGACATTTCCCATAATCAGCTAAAAAAGCTAGATCCTGAAAATCTGACCGAGTACAGCAATCTGATTTACTTAAATGCAGGATACAACATCATCTCTAAACTGAAACCAGGATTGTGCAAAAATTTGCCCCTGTTGCAAATCTTGAAGCTAGAACACAATCAATTGCACGAACTCCCTGATGGAGTGTTTGCTTCCTGCAGCAACCTGACTGAGCTCAATCTAGGATAT…
ENSGALG00000007001	Gallus gallus	Aves	TLR4	4	Three-domain	ATGCCCAGCAGAGCGGCTCCCACCGCGCTGACTCTTGGGGTGCTGCTGCAGCTGCTGCTCGTGCTGTCCCTGCTGGCAGGATGCATCCCCAGTCCGTGCCTGGAGGTCATCCCCAGCACAGCTTTCAGATGCACAGGACAGAACATCTCTGGAGTTCCTGCTGAAATCCCAAACACCACCCTGGACTTGGACCTCAGTTTCAACAGTCTGAAATTGCTAAGCTCAAATTATTTTTCATCAGTACCCAAACTGCAGTTTCTGGATCTTTCAAGGTGCCACATCCATACAATAGAAGATAACTCTTTTGTGGATCTTTATAACCTTTCCACCTTAATTTTAACTGCCAATTCACTCCAGCACCTGGGTCTAGCAGCCTTCCATGGCTTAACGTCGCTGAAA…
ENSGALG00000009392	Gallus gallus	Aves	TLR5	5	Single-domain	ATGATGTTACATCAACGGCTAATAATTGTCTTTGGAATAGCACTAGCTGGAGATATATGTGCATCTAGAAGCTGCTATTCAGAAGATCAGGTCTCCATGTATAATTCTTGCAACCTCACAGGTGTTCCACCTGTGCCAAAGGACACTGCAAAGCTTTTTCTAACTTACAACTATATCAGACAAGTGACTGCAACTTCATTTCCACTGCTGGAGGATTTGTTCTTGTTGGAAATTGGAACACAACGCGTCTTTCCTCTTTACATAGGAAAAGAAGCTTTCAGGAACCTGCCAAATCTTCGTGTCTTGGACCTGGGGTTCAATAACATTCTTCTGCTGGATCTTGATTCTTTTGCGGGTTTGCAACGTTTGACCATACTCCGTCTGTTTCAGAACAACCTT…
ENSGALG00000016590	Gallus gallus	Aves	TLR7	7	Single-domain	ATGACAAATCTTTCAGAGGTGGCTGCACACCGGAAAATGGTACATCATGCAAGGACGTCAAATGCACTGTTGTTTGTCTTGCTCTTCTTATTTCCAATGCTGTTATCAGGACGTTGGTTTCCCAAAACTTTACCTTGTGATGTGGAAGCCTTTGAAAGTACTGTGAGAGTAGACTGCAGTGACCGTCGCCTCAAGGAAGTCCCCAGAGGGATCCCTGGAAACGCTACTAACCTGACCCTGACTATTAACCATATCCCCCGTATCTCTCCAGCATCCTTTACTCAGCTTGAAAACCTTGTGGAGATTGACTTCAGGTGCAACTGCGTGCCTCCCAGACTGGGGCCCAAAGATAATGTGTGCGTCACACCACCATCAATTGAGAATGGTAGTTTTGCTGCT…
NM_001037835	Gallus gallus	Aves	TLR15	15	Single-domain	ATGAGGATCCTTATTGGGAGTCTTTATTTCTACTTCATTTCTTTCTTATTCAGTAAAGTAAATGGATTCCTAACTCAGAGAACATCTCCAGTGTCTTCCTTCCCATTTTATAACTACTCTTACTTAAACCTCTCTTCTGTATCACAAGCACAAGCTCCCAAAACAGCGAGAGCTCTCAACTTCTCATATAATGCAATTGAAAAAATAACCAAAAGAGACTTTGAAGGTTTTCATGTACTGGAAGTTTTGGACCTTTCTCACAATCACATTAAGGACATTGAACCTGGTGCATTTGAGAACCTGCTCAGCCTTGTTTCTGTGGATTTATCATTTAATGATAAGAATCTTCTGGTATCTGGTCTTGCACCTCACCTGAAACTCATACCGACCAGCGGAGCC…
ENSGALG00000000774	Gallus gallus	Aves	TLR21	13	Single-domain	ATGATGGAGACAGCGGAGAAGGCACGGCCCAGCACCAGGATGTGCCCCTCCCACTGCTGTCCACTCTGGCTGCTGCTGCTGGTGACAGTGACACTGATGCCGATGGTGCACCCGTATGGCTTTCGCAACTGCATTGAGGATGTCAAGGCACCTTTGTACTTCCGCTGCATCCAGCGCTTCCTGCAGTCGCCGGCCCTGGCAGTGTCTGACCTGCCACCACATGCCATCGCGCTCAATCTGTCATACAACAAAATGCGCTGCCTGCAGCCCTCTGCCTTTGCCCACCTGACACAGCTGCATACCCTGGACCTGACCTACAACCTCCTGGAGACCCTCTCCCCTGGTGCCTTCAATGGGCTGGGTGTGCTGGTGGTGCTGGACCTGTCTCACAACAAGCTG…
FJ915299	Gallus lafayetii	Aves	TLR1LB	1	Three-domain	ATGACAAAGAATATGAGATATCTCAGGAACTGTTTTATTTACAACTGTCTGTTTGTATTCACTTTCTGGGACAATATTGGCCTGGCTAAGAAAAATGAACTCTTTGCATCTGTTTCTAACAATTTTCTAGAAGATGGTTTGGACAAAAAAAATATGAGCTTTCCACACTCATACGCAAATAATCAGCACTACAAAGCTGATTATGGTTGGGTTGTGATAGAAAATACTACGGAAAGCCTATCATTGTCAGAAATCGCAGATGACAATGTAAGAAAATTAATAACTTTACTATCTAAATTTAGAAAAGGCTCCAGGCTACAAAATCTGACACTGACAAATATGTCAGTGGACTGGAAAAATATTATTAAAGTACTTCAGGTTGTATGGCACTCATCCATT…
FJ915387	Gallus lafayetii	Aves	TLR2A	1	Three-domain	ATGTTCAACCAAAGTAAACAGAAACCAACAATGAAGCTGATGTGGCAAGCATGGCTGATCTACACAGCCTTGGCTGCGCACCTCCCTGAAGAACAAGCCCTGAGACAGGCCTGTCTTTCATGCGATGCCACTCAGTCATGCAACTGCTCTTTCATGGGTTTGGACTTCATTCCCCCGGGGCTCACAGGCAAAATCACGGTGTTAAACCTGGCCCACAACAGGATAAAGCTGATCCGAACACATGATCTGCAACAGGCTGTGAACCTGAGAACCCTGCTGCTGCAGTCCAACCAAATCAGCTCCATAGACGAGGACTCATTTGGCTCTCAGGGGAAACTGGAGCTCTTGGACTTGTCAAATAATAGCCTGGCTCACTTGTCCCCAGTGTGGTTTGGGCCC…
FJ915343	Gallus lafayetii	Aves	TLR2B	1	Three-domain	ATGCATACTTGGAAAATGTGGGCAATTTGCACGGCCTTGGCTGCATACCTCCCTGAAGAACAAGCCCTGAGACAGGCCTGTCTTTCATGCGATGCCACTCAGTCATGCAACTGCTCTTTCATGGGTTTGGACTTCATTCCCCCGGGGCTCACAGGCAAAATCACGGTGTTAAACCTGGCCCATAACAGGATAAAGGTGATCCGAACACATGATCTGCAAAAGGCTGTGAACCTGAGAACCCTGCTGCTGCAGTCCAACCAAATCAGCTCCATAGATGAGGACTCGTTTGGCTCTCAGGGGAAACTGGAGCTCTTGGACTTGTCAAATAATAGCCTGGCTCACTTGTCCCCAGTGTGGTTTGGGCCCCTTTTTTCGCTCCAACACCTTCGCATTCAAGGC…
FJ915481	Gallus lafayetii	Aves	TLR4	4	Three-domain	ATGCCCAGCAGAGCGGCTCCCACCGCGCTGACTCTTGGGGTGCTGCTGCAGCTGCTGCTCGTGCTGTCCCTGCTGGCAGGATGCATCCCCAGTCCGTGCCTGGAGGTCATCCCCAGCACAGCTTTCAGATGCACAGGACAGAACATCTCTGGAGTTCCTCCTGAAATCCCAAACACCACCCTGGACTTGGACCTCAGTTTCAACAGTCTGAAATTGCTGAGCTCAAATTATTTTTCATCAGTACCTGAACTGCAGTTTCTGGATCTTTCGAGGTGCCACATCCATACAATAGAAGATAACTCTTTTGTGGATCTTTATAACCTTTCCACCTTAATTTTAACTGCCAATTCACTCCAGCACCTGGGTCTAGCAGCCTTCCATGGCTTAACGTCGCTGAAA…
FJ915529	Gallus lafayetii	Aves	TLR5	5	Single-domain	ATGATGTTACATCAACGGCTAATAATTGTCTTTGGAATAGCACTAGCTGGAGATATATGTGCATCTAGAAGCTGCTATTCAGAAGATCAGGTCTCCATGTATAATTCTTGCAACCTCACAGGTGTTCCACCTGTGCCAAAGGACACTGCAAAGCTTTTTCTAACTTACAACTATATCAGACAAGTGACTGCAACTTCATTTCCACTGCTGGAGGATTTGTTCTTGTTGGAAATTGGAACACAACGCGTCTTTCCTCTTTACATAGGAAAAGAAGCTTTCAGGAACCTGCCAAATCTTCGTGTCTTGGACCTGGGGTTCAATAACATTCTTCTGCTGGATCTTGATTCTTTTGCGGGTTTGCAACGTTTGACCATACTCCGTCTGTTTCAGAACAACCTT…
FJ915555	Gallus lafayetii	Aves	TLR7	7	Single-domain	ATGACAAATCTTTCAGAGGTGGCTGCACACGGGAAAATGGTACATCATGCAAGGACGTCAAATGCACTGTTGTTTGTCTTGCTCTTCTTATTTCCAATGCTGTTATCAGGACGTTGGTTTCCCAAAACTTTACCTTGTGATGTGGAAGCCTTTGAAAGTACTGTGAGAGTAGACTGCAGTGACCGTCGCCTCAAGGAAGTCCCCAGAGGGATCCCTGGAAACGCTACTAACCTGACCCTGACTATTAACCATATCCCCCGTATCTCTCCAGCATCCTTTACTCAGCTTGAAAACCTTGTGGAGATTGACTTCAGGTGCAACTGCGTGCCTCCCAGACTGGGGCCCAAAGATAATGTGTGCGTCACACCACCATCAATTGAGAATGGTAGTTTTGCTGCT…
FJ915220	Gallus lafayetii	Aves	TLR15	15	Single-domain	ATGAGGATCCTTATTGGGAGTCTTTATTTCTACTTCATTTCTTTCTTATTCAGTAAAGTAAATGGATTCCTAACTCAGAGAACATCTCCAGTGTCTTCCTCCCCATTTTATAACTACTCTTACTTAAACCTCTCTTCTGTATCACAAGCACAAGCTCCCAAAACAGCAAGAGCTCTCAACTTCTCATATAATGCAATTGAAAAAATAACCAAAAGAGACTTTGAAGGTTTTCATGTACTGGAAGTTTTGGACCTTTCTCACAATCACATTAAGGACATTGAACCTGGTGCATTTAAGAACCTGCTCAGCCTTGTTTCTGTGGATTTATCATTTAATGATAAGAATCTTCTGGTATCTGGTCTTGCACCTCACCTGAAACTCATACCGACCAGCGGAGCC…
FJ915277	Gallus sonneratii	Aves	TLR1LA	1	Three-domain	ATGGGATCCCTTACAAGTATCTACGTTTTTGCTTGTGTGTTTTTATCCATACTTTGGAATAATATCCAGCCAACTGTGGAAAATAAAATCACTGCAAACTATTCAGGACATTTACTAACTGAAGTTCCAAAAAACATTCCAGTCCATACTCACATATTAGATTTATCACATAATAGCATCTCTGAAATTACTAACTTCAGATTTACTTCTCTTTCTGACCTTCAAGTATTAAACCTTTCTCATAATCTAATTACAGAGCTTGACTTTAGTGCCTTCATGTTTAATCAAGATTTAGAATACTTAGATTTATCTCACAATAACATTTGGACAGCTTACTGCCAATTGCTTGCACGTCTTCGACATTTAGATCTTTCTTTCAACAAGTTTACTGTCTTGCCA…
FJ915321	Gallus sonneratii	Aves	TLR1LB	1	Three-domain	ATGACAAAGAATATGAGATATCTCAGGAACTGTTTTATTTACAACTGTCTGTTTGTATTCACTTTCTGGGACAATATTGGCCTGGCTAAGAAAAATGAACTCTTTGCATCTGTTCCTAACAATTTTCTAGAAGATGGTTTGGACAAAAAAAATATGAGCTTTCCACACTCATACACAAATAATCAGCACTACAAAGCTGATTATGGTTGGGTTGTGATAGAAAATACTACGGAAAGCCTATCATTGTCAGAAATCGCAGATGACAATGTAAGAAAATTAATAACTTTACTATCTAAATTTAGAAAAGGCTCCAGGCTACAAAATCTGACACTGACAAATATGTCAGTGGACTGGAAAGATATTATTAAAGTACTTCAGGTTGTATGGCACTCATCCATT…
FJ915411	Gallus sonneratii	Aves	TLR2A	1	Three-domain	ATGTTCAACCAAAGTAAACAGAAACCAACAATGAAGCTGATGTGGCAAGCATGGCTGATCTACACAGCCTTGGCTGCGCACCTCCCTGAAGAACAAGCCCTGAGACAGGCCTGTCTTTCATGCGATGCCACTCAGTCATGCAACTGCTCTTTCATGGGTTTGGACTTCATTCCCCCGGGGCTCACAGGCAAAATCACGGTGTTAAACCTGGCCCACAACAGGATAAAGCTGATCCGAACACATGATCTGAAACAGGCTGTGAACCTGAGAACCCTGCTGCTGCAGTCCAACCAAATCAGCTCCATAGACGAGGACTCGTTTGGCTCTCAGGGGAAACTGGAGCTCTTGGACTTGTCAAATAATAGCCTGGCTCACTTGTCCCCAGTGTGGTTTGGGCCC…
FJ915365	Gallus sonneratii	Aves	TLR2B	1	Three-domain	ATGCATACTTGGAAAATGTGGGCAATTTGCACGGCCTTGGCTGCATACCTCCCTGAAGAACAAGCCCTGAGACAGGCCTGTCTTTCATGCGATGCCACTCAGTCATGCAACTGCTCTTTCATGGGTTTGGACTTCATTCCCCCGGGGCTCACAGGCAAAATCACGGTGTTAAACCTGGCCCATAACAGGATAAAGGTGATCCGAACACATGATCTGCAAAAGGCTGTGAACCTGAGAACCCTGCTGCTGCAGTCCAACCAAATCAGCTCCATAGATGAGGACTCGTTTGGCTCTCAGGGGAAACTGGAGCTCTTGGACTTGTCAAATAATAGCCTGGCTCACTTGTCCCCAGTGTGGTTTGGGCCCCTTTTTTCGCTCCAACACCTTCGCATTCAAGGC…
FJ915505	Gallus sonneratii	Aves	TLR4	4	Three-domain	ATGCCCAGCAGAGCGGCTCCCACCGCGCTGACTCTTGGGGTGCTGCTGCAGCTGCTGCTCGTGCTGTCCCTGCTGGCAGGATGCATCCCCAGTCCGTGCCTGGAGGTCATCCCCAGCACAGCTTTCAGATGCACAGGACAGAACATCTCTGGAGTTCCTGCTGAAATCCCAAACACCACCCTGGACTTGGACCTCAGTTTCAACAGTCTGAAATTGCTGAGCTCAAATTATTTTTCATCAGTACCCGAACTGCAGTTTCTGGATCTTTCGAGGTGCCACATCCATACCATAGAAGATAACTCTTTTGTGGATCTTTATAACCTTTCCACCTTAATTTTAACTGCCAATTCACTCCAGCACCTGGGTCTAGCAGCCTTCCACGGCTTAACATCGCTAAAA…
FJ915577	Gallus sonneratii	Aves	TLR7	7	Single-domain	ATGACAAATCTTTCAGAGGTGGCTGCACAAGGAAAAATGGTACATCATGCAAGGACGTCAAATGCACTGTTGTTTGTCTTGCTCTTCTTATTTCCAATGCTGTTATCAGGACGTTGGTTTCCCAAAACTTTACCTTGTGATGTGGAAGCCTTTGAAAGTACTGTGAGAGTAGACTGCAGTGACCGTCGCCTCAAGGAAGTCCCCAGAGGGATCCCTGGAAACGCTACTAACCTGACCCTGACTATTAACCATATCCCCCGTATCTCTCCAGCATCCTTTACTCAGCTTGAAAACCTTGTGGAGATTGACTTCAGGTGCAACTGCGTGCCTCCCAGACTGGGGCCCAAAGATAATGTGTGCGTCACACCACCATCAATTGAGAATGGTAGTTTTGCTGCT…
FJ915243	Gallus sonneratii	Aves	TLR15	15	Single-domain	ATGAGGATCCTTATTGGGAGTCTTTATTTCTACTTCATTTCTTTCTTATTCAGTAAAGTAAATGGATTCCTAACTCAGAGAACATCTCCAGTGTCTTCCTTCCCATTTTATAACTACTCTTACTTAAACCTCTCTTCTGTATCACAAGCACAAGCTCCCAAAACAGCAAGAGCTCTCAACTTCTCATATAATGCAATTGAAAAAATAACCAAAAGAGACTTTGAAGGTTTTCATGTACTGGAAGTTTTGGACCTTTCTCACAATCACATTAAGGACATTGAACCTGGTGCATTTGAGAACCTGCTCAGCCTTGTTTCTGTGGATTTATCATTTAATGATAAGAATCTTCTGGTATCTGGTCTTGCACCTCAACCGAAACTCATACCGACCAGCGGAGCC…
FJ915275	Gallus varius	Aves	TLR1LA	1	Three-domain	ATGGGATCCCTTACAAGTATCTACGTTTTTGCTTGTGTGTTTTTATCCATACTTTGGAATAATATCCAGCCAACTGTGGAAAATAAAATCACTGCAAACTATTCAGGACATCTACTAACTGAAGTTCCAAAAAACATTCCAGTCCATACTCACATATTAGATTTATCACATAATAGCATCTCTGAAATTACTAACTTCAGATTTACTTCTCTTTCTGACCTTCGAGTATTAAACCTTTCTCATAATCTAATTACAGAGCTTGACTTTAGTGCCTTCATGTTTAATCAAGATTTAGAATACTTAGATTTATCTCACAATAACATTTGGACAGCTTACTGCCAATTGCTTGCACGTCTTCGACATTTAGATCTTTCTTTCAACAAGTTTACTGTCTTGCCA…
FJ915319	Gallus varius	Aves	TLR1LB	1	Three-domain	ATGACAAAGAATATGAGATATCTCAGGAACTGTTTTATTTACAACTGTCTGTTTGTATTCACTTTCTGGGACAATATTGGCCTGGCTAAGAAAAATGAACTCTTTGCATCTGTTCCTAACAATTTTCTAGAAGATGGTTTGGACAAAAAAAATATGAGTTTTCCACACTCATACGCAAATAATCAGCACTACAAAGCTGATTATGGTTGGGTTGTGATAGAAAATACTACGGAAAGCCTATCATTGTCAGAAATCGCAGATGACAATGTAAGAAAATTAATAACTTTACTATCTAAATTTAGAAAAGGCTCCAGGCTACAAAATCTGACACTGACAAATATGTCAGTGGACTGGAAAGATATTATTAAAGTACTTCAGGTTGTATGGCACTCATCCATT…
FJ915409	Gallus varius	Aves	TLR2A	1	Three-domain	ATGTTCAACCAAAGTAAACAGAAACCAACAATGAAGCTGATGTGGCAAGCATGGCTGATCTACACAGCCTTGGCTGCGCACCTCCCTGAAGAACAAGCCCTGAGACAGGCCTGTCTTTCATGCGATGCCACTCAGTCATGCAACTGCTCTTTCATGGGTTTGGACTTCATTCCCCCGGGGCTCACAGGCAAAATCACGGTGTTAAACCTGGCCCACAACAGGATAAAGCTGATCCGAACACATGATCTGCAACAGGCTGTGAACCTGAGAACCCTGCTGCTGCAGTCCAACCAAATCAGCTCCATAGACGAGGACTCGTTTGGCTCTCAGGGGAAACTGGAGCTCTTGGACTTGTCAAATAATAGCCTGGCTCACTTGTCCCCAGTGTGGTTTGGGCCC…
FJ915503	Gallus varius	Aves	TLR4	4	Three-domain	ATGCTCAGCAGAGCGGCTCCCACCGCGCTGACTCTTGGGGTGCTGCTGCAGCTGCTGCTCGTGCTGTCTCTGCTGGCAGGATGCATCCCCAGTCCGTGCCTGGAGGTCATCCCCAGCACAGCTTTCAGATGCACAGGACAGAACATCTCTGGAGTTCCTGCTGAAATCCCAAACACCACCCTGGACTTGGACCTCAGTTTCAACAGTCTGAAATTGCTGAGCTCAAATTATTTTTCATCAGTACCCGAACTGCAGTTTCTGGATCTTTCAAGGTGCCACATCCATACAATAGAAGATAACTCTTTTGTGGATCTTTATAACCTTTCCACCTTAATTTTAACTGCCAATTCACTCCAGCACCTGGGTCTAGCAGCCTTCCATGGCTTAACGTCGCTGAAA…
FJ915575	Gallus varius	Aves	TLR7	7	Single-domain	ATGACAAATCTTTCAGAGGTGGCTGCACACCGGAAAATGGTACATCATGCAAGGACGTCAAATGCACTGTTGTTTGTCTTGCTCTTCTTATTTCCAATGCTGTTATCAGGACGTTGGTTTCCCAAAACTTTACCTTGTGATGTGGAAGCCTTTGAAAGTACTGTGAGAGTAGACTGCAGTGACCGTCGCCTCAAGGAAGTCCCCAGAGGGATCCCTGGAAACGCTACTAACCTGACCCTGACTATTAACCATATCCCCCGTATCTCTCCAGCATCCTTTACTCAGCTTGAAAACCTTGTGGAGATTGACTTCAGGTGCAACTGCGTGCCTCCCAGACTGGGGCCCAAAGATAATGTGTGCGTCACACCACCATCAATTGAGAATGGTAGTTTTGCTGCT…
ENSGACG00000017958	Gasterosteus aculeatus	Euteleosteomorpha	TLR1L	1	Three-domain	CTCACGGATTATATCTACTGCAACCTCAGCACATGTCGTGTCAGCCCAACGATGAGGCCTCTGATCGCTGCCCTGTGGGCGGCGGCCGCGTTGATGGGACTCCAGCCGGGCGCCTTATCCCTTCTGATCGTCATAGACCGCTCATCCACAAACCTCTCCTCTGTCCCGAGGGACCTGCCACCAACGACCCAGCTTTTGGACCTTTCGCGCAACCACATACAGCAACTGCGCCAAGGAGACTTCAAAAACACCTCCCTCCTGAGGCTCCTCAACGTCTCGTGGAATGGTCTGGCCGCCATCGACCCAGCGACGTTCCTCGACACGCCTCTTCTGGAGGATCTGGACCTGTCGCACAACAGACTGAGGAACCTGTCGGGTCAGCTATACCTGCTCCACACG…
ENSGACG00000018669	Gasterosteus aculeatus	Euteleosteomorpha	TLR2	1	Three-domain	ATGTTTCTGACAGAACTCTCCAGACGTTCTTATTCACACACGGGTCAGAGGTCGAACCCAGAGGTCAGGAGGCCGTCCTGCGATCGCTGTGACCGCCGGCTCGCCTGCAACTGCTCCTGCGGCGGATGGACTTGCGTTCCCACGGTAACGGACCGGGCGCTGACTCTCGACCTCTCCTTCAACTACATCACCGCGGTAACGGGCGACGATCTGACAGGACACGGGGCGCTGGGGTCCCTCAGTCTCCATGGTAACAAAGTGTCCGCGATCCACCCGTCAGCGTTTGACCCCCTGTGGAGCCTGGAGGAGCTGGATCTGTCCGACAACCAGCTGAGCGTCCTCGACCACCGCTGGTTCCTCCGGCTGGGAGCTCTGCGGGAGCTCAACCTGCTCCACAAC…
ENSGACG00000016874	Gasterosteus aculeatus	Euteleosteomorpha	TLR3	3	Single-domain	ATGCATGCCACACGCTCCCTCCTCTCCCTTGTGGTGATCATAACATGCGATTTGATGACGGAAAAGCACAATTGCCTGGCCTCCCAGAAGAAGACCTCTTGCAGCGTGCAAGATGGCAGAGCTGACTGCAGCCACCTCAGCCTCACCGCGGTGCCTCGTGACCTTCCCAAAGGCATCACCAGCCTGGATGTGTCTCACAACAGACTGAAGACCATCCCCCCCGCGTCACTCGCCCTGTACCCAGGCCTCCGCCACCTCAACGTCAGCTACAACAGTATCACCAGGCTGGAGCGGGGTCTGTGCCAGACGCTGCCTCTGCTGCAGACACTGAACATGGAGCACAATGTGGTGCACGTGCTGGAGATGGAGGACGTGAGCCACTGCACCAATTTAACACAA…
ENSGACG00000004381	Gasterosteus aculeatus	Euteleosteomorpha	TLR5	5	Single-domain	ATGTGGACACTTCAGCTGGCTTTCATCGGGTTATGCCTACAGGTATCGACTTGCTACCCATCATGCACTCTGACCGGACTCATGGCTGACTGCATTTCGCAGCAGCAGCACTGGGTTCCTGCTCTGACTCCCAACATCACCCACCTCTACCTGGAGTTGAACTACATCAGTGAGATTAACAGCAGCTCGCTCAGCAGCTACGACCAGCTGCAGCAGTTAGATCTGGGCATGCAGAGAGTGCCGCTCGTCTTACGGAACAACGCTTTCCTCCGCCAGAGGAGATTGACAAAGTTGGTCCTTGCGGCCAATAATCCCCTTCAGCTGGAGCCGAGGGCTTTTGCAGGACTCTTCAAATTACAGGAACTGGATTTGAGTTCCTGCGGCTTGGGGGACTCCATA…
ENSGACG00000007147	Gasterosteus aculeatus	Euteleosteomorpha	TLR5S	5	Single-domain	TTTATTCTCCACCATTTGCAGATTCAGTTCAATAACGCCTGTGTTATAGTGGTTGTCGCCTCTGTGCTCCTACAGGCGCCCGGTTGTTCCCCATCGTGCCTCATCCTGGGCTCTGTAGCTAACTGTGGCTCCCAGAACCTCCGCTGGATTCCTCCTCTCCCTCCTCACATCACCCACCTGTACCTGGAGATGAACCACATCCACGAGATCAACTCCACCTCCCTGTCGGGCCTGGAGGAGCTGCAGGCGCTGGACCTGGGGCGACAGTATGTGCCTCTTGTGATCAGGAACCACGCCTTCAGCGGCCAGAGGCGCCTGAGGAGGCTCGTGCTCGGCTTCAACGCCGGCCTTCAACTGGAGCCGCGGGCTTTTGTCGGACTGTCGGGTTTGCAGAATCTC…
ENSGACG00000003996	Gasterosteus aculeatus	Euteleosteomorpha	TLR7	7	Single-domain	GTTGAGCTTCTTTTACTACGCCATCAAACACTCATGTGTGTGGCACTGCTGGCAACGTGGTGTTGCCTCTCAATAACAACGGCCATTGTGTCTTACCCCAAAACTCTGCCATGTGACGTTGTCGAGGGCCACAATGGCAGCACGGTGACGGTCGACTGCACCGAGCGGAGCCTCAGAGGAATCCCCCGAGGCATCCCGAGAGACACGACCAATCTGACGCTCACCATCAATCACATTCCTAAGTTAAACTCCACCTCCTTTAGTGCTCTGGAGAACCTGAAAGAAATCGACATGAGGTGCAACTGTGTGCCCATTAAAATCGGGCCCAAGGATCGCATGTGCACTCAGAGTGTGATTATAGAGGAAAACACCTTTGCCAGTTTGAAGGAGCTGCGAGCG…
ENSGACG00000003992	Gasterosteus aculeatus	Euteleosteomorpha	TLR8	7	Single-domain	TTGCTGCTGTTCTCCCTGTGTACCCATCATGAGATCCAACCTGCTGCATGTAAACCTACATGGATGAGAGCACAGTTCCCTTGTGACGTCAGAGCCTACAATAACTCAGAGGTCCTATTTGACTGTCATGACCGTCGTCTGTATATGGTACCTCATGGGATAACCGCTAACGCAACTGAACTTAACTTGTCAAACAACAACATAGGGAATATTTGGGCTGATTCATTTTCCAACCTGTCGAATCTGACTCGACTCAATCTCGGCTGGGCAAACAAGAAAGAAAACAAAACTGTGACGATTGCTGCGAATGCTTTCAAAAATCTGACGAAACTTCAACACCTGATGCTGATGTGCATCGGTCTGACAGAGATTCCTAAGAATCTCCCTCTCAGCCTGGGA…
ENSGACG00000010164	Gasterosteus aculeatus	Euteleosteomorpha	TLR9	7	Single-domain	TATTACAATTTTACCAATATGGCTATGTTGAACATTTTCCTCATCCTTTGTCAGCTTCTTCCAATAGTGAGGATGATAAATACCGTCTTCTTTCCATGTGACACTGATGGGAATACCACTGCAGTAGACTGCTACGGCAGACCTCTCACGAGTTTCTCCTTCATCCGGTCACCTACAGTCGTGTCGCTCAATTTAAGTGAGACGAAGATTCTTCAATTGAGGCAGCATGCTTTGTCGGGTGTCCCAAACCTCGAAACTCTGGAAATTAAGGGTAATTGCCAGCCAGGTGACCTGAGAGCTCTGGAGGACCGCTCGTGCAAAATGGAGATCCACGACGATGCATTCAAGAGACTATTGAAGCTCAAATATCTGTATCTGTCAGGAAACAGCCTCACCACT…
ENSGACG00000001745	Gasterosteus aculeatus	Euteleosteomorpha	TLR18	1	Three-domain	CTGGGCCGCGCTGCAGACTGTACGGGGGGACAGCTGGAGCGTGTCCCCTGGAGACAGTTTCCCTCCACGCTGGAGGACCTGGACCTCTCCTTCAACGAGCTTCAGGCGGTCCACGCCGACGACTTCCACCACCTCGCGCAGCTCCGCGTCCTGAAGCTGCAGTACAATAACATCTCGCACATCGACAGCGAGGCCTTTAAAAACAACGGGCTACTGGAGCATCTGGACGTCTTCAATAACTCCCTGGCGGAAATTCCTGCCAGCGCTCTGACTCCTCTTCTGAATCTGAAGGTGCTCAACATGTCCAATAACCTTTACAAACATGCAACCTTGGCAAAAAGCTTTTCCAGATTGGTCAGTCTCAAAGTTCTATCCATGGGCGGTCCTTTGGTGATGGGT…
ENSGACG00000009364	Gasterosteus aculeatus	Euteleosteomorpha	TLR21	13	Single-domain	CTCTTTTCAATAGCCGTCGTCCTTGGTGCGGTTCAACCCATCGGGGGCTACAGCTTCAAAAACTGCATCGGAGACTCATACTCAAAAAACTTCAACTGCATCAACCGCAAGGAAATGAACACGAGCGCCATTATCAAGGACCTGCCGCCAACTGCAATCAATCTCACCATCTCCTACACTTTAATTGTTCACATCCCCAAAGAGAGCTTTGTTCATCTACCAAACCTCCGGAACCTCAGATTGGATCACAATCACTTGAGCAACATTGATGACGATGCTTTCCGAGGCTTGAATGAACTCAAGTCTCTCAACGTGTCCTTTAACAACATACGGGAGCTCAGCCCTTCAGTGTTTGACAACTTAAACAACCTGAACTTTCTCTCACTGACGAACAACAGT…
ENSGACG00000005449	Gasterosteus aculeatus	Euteleosteomorpha	TLR22	13	Single-domain	ATGGCTAACGGAGTGAAAGAGGACAAAACAATGGAAAAAAGAGGATTTGCATGTTTCAAGCTGAGTTTTGTTTTTTTCATGCTCAATGTCAGCAGTTCTGCTTTACCAGTCAGAGGATTCTATCTGAAGTCTGGCCGAATCACTGACTTCAACGCCTCGTGCTCCAGGCTTCATCTCCAAGCCGTCCCTCGAGATATTCCCTCGACGGTTCGTGGTTTTGACTTATCCGAGAACAGGATCACAATGATACAGGCGCCCGATTTCAAAAACTTTTCCGCTTTGATAACGTTAGATCTGAAGCGCAACATGATTTCACAAATAGACGCCGGCGCCTTCGCCGACCTGATTTCCCTCAAGACACTGAATCTAAACAATAACAGGCTCACTGCCGTTGGAGAT…
XM_005431639	Geospiza fortis	Aves	TLR1LA	1	Three-domain	ATGAGATCCCTCATAAATATCTATGTCTTAACTTGTATCTTTACATTCACGCTATGGAATAATATTCAGCCTACTGTAGAAGATGAATTTATTGCAAATTATTCAAGCAGTTTGCTAACTAATGTTCCAAAAAACATTCCAGTCTGTACTCAAGTATTAGATTTATCACATAATAGGATCTCTGGACTTACTATTTCAGAATTTATTAATCTTTCTGACCTTCAAGTATTAAATCTTTCTCATAATCTAATTGCAGTGTTTGACTTTAGTGTCTTCATTTTTAATGAAAATTTAGAATACTTAGATTTATCTCATAATAACATTTCAAAAGTTTCCTGCCTAACTCTTGCATATCTTAGACATTTAGACCTTTCTTTCAATAAGTTTTCTGCCCTGCCC…
XM_005415453	Geospiza fortis	Aves	TLR1LB	1	Three-domain	ATGACACTAAATACGAACTTTCTCAGAAACGTTTTTCTGTGCAAGTGTCTGTTTGCATTAACTTTTTGGAACCATGTCAACCTGTCTGTGGAAGTTGAACTCTTTACATCTGTTTCTAACAATTTGCCAGAAGATGATTCTAACCAAAAAATCACGAGCCTGCCACACCTGTATACAAAGAGTCATCCGTCCAAAGCTGATGGTGATTGGGTTGTGATACAAAATACTACAGAAAGCCTGTCATTGTCAGAAATCAGAAATGAACATGTAAAAAGCTTGATAGCTTTATTATCTAATTTCAGACAAGGATCCAAGTTACAAAATCTGACACTGACAAATGTGTCAGTGAATTGGAATGATCTAATGGCAATTTTTCAGACTGTATGGCACTCATCTGTT…
XM_005415589	Geospiza fortis	Aves	TLR2A	1	Three-domain	ATGCAGTACACAAGCAAAATGTCCATCCAAGCAGAAAACAAATCAAGAACTGCACACACCTGGCAAGTGTTGGCCATCTACATGGTCTTAGCTGCAAGCCTCTCTGAGCAGCAAGCACTGAAGCAGGCTTGTCCTTCATGCGATGCCAGTCAGCTTTGCAACTGCTCCTCCGTGGGCTTGGAATTCATTCCCACTGGGCTCACAGCCAAAATCACAGTGTTAAACCTGGCTCACAACAGGATAAAGCACATCCAATCCCAGGACCTGCAGCAGGCTGTGAACCTGAGAGCCCTGCTGCTGCAGTCCAACGAAATCAGCTCCATAGATGAGGACTCCTTTCAGTCCCTGGAAAGACTGGAGCTCTTGGACTTATCAAATAACAGCTTGGCTCACTTGTCC…
XM_005415709	Geospiza fortis	Aves	TLR2B	1	Three-domain	ATGACTGCACACACCTGGCAAGTGTTGGCCATCTACATGGTCTTAGCTGCAAGCCTCTCTGAGCAGCAAGCACTGAAGCAGGCTTGTCCTTCATGCGATGCCAGTCAGCTTTGCAACTGCTCCTCCGTGGGCTTGGAATTCATTCCCACTGGGCTCACAGCCAAAATCACAGTGTTAAACCTGGCTCACAACAGGATAAAGCACATCCAATCCCAGGACCTGCAGCAGGCTGTGAACCTGAGAGCCCTGCTGCTGCAGTCCAACGAAATCAGCTCCATAGATGAGGACTCCTTTCAGTCCCTGGAAAGACTGGAGCTCTTGGACTTATCAAATAACAGCTTGGCTCACTTGTCCCCTGTGTGGTTTGGGCACCTTTTTTCACTCCAGCACCTCCATCTT…
XM_005415516	Geospiza fortis	Aves	TLR3	3	Single-domain	ATGATGCGAAACGCTATTCTTTGGTGGAGCAGCTTATGTGTCAGACTGATGTTTGTCTTCTGGCCGTGTGCATCAGTTGGAAAGCAATGTCATATCCAAAATGAAATGGCTGACTGCAGTCACCTAAAGCTAACTCAAATTCCCTCTGATCTTCCAAACAATATAACGAGTTTGGACATTTCTCATAATCAGCTAAGACAGCTAGGTCCTGCAAATTTGACCAAGTACAGCCAGCTGGTTTACTTGAATGCAGGCTACAACAGCATCTCTAAACTGCAACCAGAATTGTGCCAAAATGTGCCCCTGTTGCAGATTCTGAAGTTAGAACATAATGAATTGTCTAAGCTCCCTGACAGAGTATTTGCTTCCTGCACCAACCTGACTGAGCTCAATCTAGGA…
XM_005423810	Geospiza fortis	Aves	TLR4	4	Three-domain	ATGCCCAGGAGAGGAGCCCTTCCTGTGGGGACACTCCTGGTGCTGCTGCAGCTGGCATTTGTCCCATCCCCACTGGCAGGCTGCCTCCTGGATCCCTGTCTGGAGATCACCCCTAACACAACTTTCAGATGCACTGGACTGAACATCTCCGGAGTTCCTGATGGAGTCCCAAACACCACCCTGAACCTGGACCTCAGTTTCAGCAATCTGAAATCACTGGGGTCAAATTATTTTGCATCAGTCCCTGAGCTGCAGTTTCTGGACCTTTCAAGGTGCCACATCCATACAATAGAAGATAACTCCTTTATGGATCTCCATACACTTTCCACCTTGGTTTTAACTGCCAATTCCCTCCAGCACCTGGGCAAAGCAGCTTTCTATGGCTTAATATCTCTGAAA…
XM_005429715	Geospiza fortis	Aves	TLR7	7	Single-domain	ATGGAGCTGATCATCTTGAATGCCATCACACAAGAAGTGAAAACCAGGAAAACCAGGGTACCTTGTGCAAAGATGTCAAACACATTGTCATTTATCTTGCTCTTCATATTCCCAGTGCTGCTGTCAGGGGCTTGGTTTCCCAAAACTTTACCCTGTGATGTTAAATCTTCAGAAGATACTGTGACAGTGGACTGCACCGACCGGCGCATTACAGAAGTCCCCAGAGGGATCCCTGGAAATGCTACCAACCTTACCCTGAGTATTAACCATATTCCCCACATCTACCCAACATCCTTTGATCATCTTGAAAACCTCCAGGAGATTGACTTCAGATGCAACTGTGTGCCTGTAAAACTGGGGCCCAAAAATAATGTGTGCACCAGCCCGCTGAAAATTGAG…
XM_005422603	Geospiza fortis	Aves	TLR15	15	Single-domain	ATGAGGATCCTTCCTGGCTGCTTTCATTTCTACTTCATTCCCTTCTTACTCAGCCAGGCACATGGATTCCTAATGTGGAGAACACCTCCAGCCTTCCTGGTTTATAACTACTCCTATTCAAATCTCTCCTCTGTCTCAGAAGCACGGGCTCCAAAAACAGCAAGAGCTCTCAATTTCTCACACAATGTCATTGAAAAAATTACCAAGGGAGACTTGGAAGGATTTGACTGGCTGGAAGTTCTGGACTTTTCCTACAATCAGATCAGGGCTGTTGAGCCTGGAGCATTCCAGAGTCTGCTCAGCCTGGTTTCTGTGGATTTATCATTCAATGATGAGAAGCTGCTTCTGCCAGATCTCCCACCCCACCTGAAGCTCTCACCTGCTGGCAAAGCTCCGAGG…
XM_005431221	Geospiza fortis	Aves	TLR21	13	Single-domain	ATGTGCACTCCACCGCTGGTGACACTGGTGACACTGGTGATGGTGCCTGCAGGGGTCTTTCCCTACAATTGCATCCAGGCACCATGGGACCCTGGGCTGTTCCGCTGCATCCAGCGCTTCCTGAGCACCGTGAGGGCTGCAGTGGGCGACCTCCCCTCCACTGCCACATCCCTCAACCTCTCTGTCAACATCTTGCGCCAGGTGCCCCCCAGTGCCTTTGCCCACCTGCCGCAGCTCTACACCCTTGATCTGACCCACAACCAGCTGGAACTCCTGGCCCCAGGGGCTTTCTCAGGGCTGTCAGCACTGGCTCACCTAGACCTGGCCCACAACAACATCTCAGTGCTGGCCACAGGTGTGTTCACCGGGCTGGGCAACCTGAGCACACTGCGGCTGGAC…
EU580542	Giraffa camelopardalis	Laurasiatheria	TLR2	1	Three-domain	ATGCCACGTGCTTTGTGGACAGCGTGGGTCTGGGCTGTAATCAGCCTGTCCACGGAAGGAGCCTCTGATCAGGCTTCTTCTCTGTCTTGTGACCCAACTGGTGTCTGCGATGGCCATTCCAGATCTTTAAACTCCATCCCCTCTGGTCTCACGGCAGGTGTGAAAAGCCTTGACTTGTCCAACAACGAGATCACCCATGTYGGCAACAGAGACCTTCAGAGCTGTGTGAACCTGAAGACTCTGAGGCTGGGGGCCAATGAAATTCACACAGTGGAGGAAGATTCTTTTTTTCACCTGAGGAGTCTTGAATATTTGGACTTATCCTATAATCGCTTATCTAACTTATCATCCTCCTGGTTCAGGTCCCTTTATGTCTTGAAATTCTTAAACTTACTGGGA…
JQ811844	Giraffa camelopardalis	Laurasiatheria	TLR5	5	Single-domain	ATGAGAGACTGCCTTGACCTTCTCTTAGGAGTCGTACTCCTGACCAGTCCTGCACTTGGAGTTTCTTCCTGCTTCTTTGATGGTTGGAGAGCCCTCTATCTTTCCTGCAACCTCACCCAAGTGCCCCAGGTCCCCAACACCACCAAGAGCCTCCTGCTCAGCTTCAACTATATCAGGACAGTCACAACCACATCCTTCCCCTTCCTGGAGCAGTTGCAGCTGCTGGAGCTGGGAACTCAGTTTACCCCCTTGACCATTTACAGAGAAGCCTTCCGAAACCTGCCCAATCTCAGGATCCTGGACCTGGGTGGAAGTCGGATAGACTTCTTGCATCCAGATGCTTTTCAGGGACTGCCCCACCTCATTGAACTTCGACTGTTTTTCTGTGGTCTCTCTGAT…
DQ885908	Gobiocypris rarus	Otomorpha	TLR3	3	Single-domain	ATGGAACAGATGAAACTCATATTGTTGCCCCTGTTCTGCATGTGTTTCCATGCCCACTGTGCAGGCTCTGCATATCCACACAAGTCAACATGTACGACTGAAAATGACAAAGCAGACTGTAGTCATATGAATCTGGATGTAGTTCCAACGAACTTGCCCAAAAATATTACCACATTGGATGTGTCTCACAACAGACTAAAAAATCTGTCTTCCTTGCTTTTGTACTCCAATCTGGTGAATGTAGATGCCAGCTACAACTCTTTAACTGCCATAGAAAAGGATCTATGTCTTTCTCTGCCACACCTGCAAATTCTTAATGTGCAGCACAATGAAGTGTATTTGATGAGCGAGAAAGACCTGAAAAACTGTTGCTACTTAACGCAACTTGACCTATCTTAC…
ENSGGOG00000013191	Gorilla gorilla gorilla	Primates	TLR1	1	Three-domain	ATGACTAGCATCTTCCATTTTGCCATTATCTTCATGTTAATACTTCAGATCAGAATACAATTATCTGAAGAAAGTGAATTTTTAGTTGATAGGTCAAAAAACGGTCTCATCCGCGTTCCTAAAGACCTATCCCAGAAAACAACAATCTTAAATATATCACAAAATTATATATCTGAGCTTTGGACTTCTGACATCTTATCACTGTCAAAACTGAGGATTTTGATAATTTCTCATAATAGAATCCAGTATCTTGATATCAGTGTTTTCAGATTCAACCAGGAATTGGAATACTTGGATTTGTCCCACAACAAGTTGGCGAAGATTTCTTGCCACCCTACTGTGAACCTCAAGCACTTGGACCTGTCATTTAATGCATTTGATGCCCTGCCTATATGCAAA…
ENSGGOG00000003066	Gorilla gorilla gorilla	Primates	TLR2	1	Three-domain	ATGCCACATACTTTGTGGATGGTGTGGGTCTTGGGGGTCATCATCAGCCTCTCCAAGGAAGAATCCTCCAATCAGGCTTCTCTGTCTTGTGACCGCAATGGTATCTGCAAGGGCAGCTCAGGATCTTTAAACTCCATTCCCTCAGGGCTCACAGAAGCTGTAAAAAGCCTTGACCTGTCCAACAACAGGATCACCTACATTAGCAACAGTGACCTACAGAGGTGTGTGAACCTCCAGGCTCTGGTGCTGACATCCAATGGAATTAACACAATAGAGGAAGATTCTTTTTCTTCCCTGGGCAGTCTTGAACATTTAGACTTATCCTATAATTACTTATCTAATTTATCGTCTTCCTGGTTCAAGCCCCTTTCTTCTTTAACATTCTTAAACTTACTGGGA…
ENSGGOG00000023623	Gorilla gorilla gorilla	Primates	TLR3	3	Single-domain	ATCATGAGACAGACTTTGCCTTGTATCTACTTTTGGGGGGGCCTTTTGCCCTTTGGGATGCTGTGTGCATCCTCCACCACCAAGTGCACTGTTAGCCATGAAGTTGCTGACTGCAGCCACCTGAAGTTGACTCAGATACCCGATGATCTACCCACAAACATAACAGTGTTGAACCTTACCCATAATCAACTCAGAAGATTACCAGCCGCCAACTTTACAAGGTATAGCCAGCTAACTAGCTTGGATGTAGGATTTAACACCATCTCAAAACTGGAGCCAGAATTGTGCCAGAAACTTCCCATGTTAAAAGTTTTGAACCTCCAGCACAATGAGCTATCTCAACTTTCTGATAAAACCTTTGCCTTCTGCACGAATTTGACTGAACTCCATCTCATGTCC…
ENSGGOG00000025289	Gorilla gorilla gorilla	Primates	TLR4	4	Three-domain	ATGATGTCTGCCTCGCGCCTGGCTGGGACTCTGATCCCAGCCATGGCCTTCCTCTCCTGCGTGAGACCAGAAAGCTGGGAGCCCTGCGTGGAGGTGGTTCCTAATATTACTTATCAATGCATGGAGCTGAATTTCTACAAAATCCCCGACAACCTCCCCTTCTCAACCAAGAACCTGGACCTGAGCTTTAATCCCCTGAGGCATTTAGGCAGCTATAGCTTCTTCAGTTTCCCAGAACTGCAGGTGCTGGATTTATCCAGGTGTGAAATCCAGACAATTGAAGATGGGGCATATCAGAGCCTAAGCCACCTCTCCACCTTAATATTGACAGGAAACCCCATCCAGAGTTTAGCCCTGGGAGCCTTTTCTGGACTATCAAGTTTACAGAAGCTGGTGGCT…
ENSGGOG00000024595	Gorilla gorilla gorilla	Primates	TLR4	4	Three-domain	ATGATGTCTGCCTCGCGCCTGGCTGGGACTCTGATCCCAGCCATGGCCTTCCTCTCCTGCGTGAGACCAGAAAGCTGGGAGCCCTGCGTGGAGGTGGTTCCTAATATTACTTATCAATGCATGGAGCTGAATTTCTACAAAATCCCCGACAACCTCCCCTTCTCAACCAAGAACCTGGACCTGAGCTTTAATCCCCTGAGGCATTTAGGCAGCTATAGCTTCTTCAGTTTCCCAGAACTGCAGGTGCTGGATTTATCCAGGTGTGAAATCCAGACAATTGAAGATGGGGCATATCAGAGCCTAAGCCACCTCTCCACCTTAATATTGACAGGAAACCCCATCCAGAGTTTAGCCCTGGGAGCCTTTTCTGGACTATCAAGTTTACAGAAGCTGGTGGCT…
ENSGGOG00000028152	Gorilla gorilla gorilla	Primates	TLR5	5	Single-domain	ATGGGAGACCACCTGGACCTTCTCCTAGGAGTGGTGCTCATGGCCGGTCCTGTGTTTGGAATTCCTTCCTGCTCCTTTGATGGCCGAATAGCCTTTTATCGTTTCTGCAACCTCACCCAGGTCCCCCAGGTCCTCAACACCACTGAGAGGCTCCTGCTGAGCTTCAACTATATCAGGACAGTCACTGCTTCATCCTTCCCCTTTCTGGAACAGCTGCAGCTGCTAGAGCTCGGGAGCCAGTATACCCCCTTGACTATTGACAAGGAGGCCTTCAGAAACCTGCCCAACCTTAGAATCTTGGACCTGGGAAGTAGTAAGATATACTTCTTGCATCCAGATGCTTTTCAGGGACTGTTCCATCTGTTTGAACTTAGACTGTATTTCTGTGGTCTCTCTGAT…
ENSGGOG00000008858	Gorilla gorilla gorilla	Primates	TLR6	1	Three-domain	ATGACCAAAGACAAAGAACCTATTGTTAAAAGCTCCCATTTTGTTTGCCTTATGATCATAATAGTTGGAACCAGAATCCAGTTCTCCGACGGAAATGAATTTGCAGTAGACAAGTCAAAAAGAGGTCTTATTCATGTTCCAAAAGACCTACCGCTGAAAACCAAAGTCTTAGATATGTCTCAGAACTACATAGCTGAGCTTCAGGTCTCTGACATGAGCTTTCTATCAGAGTTGAAAGTTTTGAGACTTTCCCATAACAGAATCCAGCTACTTGATTTAAGTGTTTTCAAGTTCAACCAGGATTTAGAATATTTGGATTTATCTCATAATCAGTTGCAAAAGATATCCTGCCATCCTATTGTGAGTTTCAGGCATTTAGATCTCTCATTCAATGATTTC…
ENSGGOG00000002443	Gorilla gorilla gorilla	Primates	TLR7	7	Single-domain	ATGGTGTTTCCAATGTGGACACTGAAGAGACAAATTCTTATCCTTTTTAACATAATCCTAATTTCCAAACTCCTTGGGGCTAGATGGTTTCCTAAAACTCTGCCCTGTGATGTCACTCTGGATGTTCCAAAGAACCATGTGATCGTGGACTGCACAGACAAGCATTTGACAGAAATTCCTGGAGGTATTCCCACGAACACCACGAACCTCACCCTCACCATTAACCACATACCAGACATCTCCCCAGCGTCCTTTCACAGACTGGACCATCTGGTAGAGATCGATTTCAGATGCAACTGTGTACCTATTCCATTGGGGTCAAAAAACAACATGTGCATCAAGAGGCTGCAGATTAAACCCAGAAGCTTTAGTGGACTCACTTATTTAAAATCCCTTTAC…
ENSGGOG00000012324	Gorilla gorilla gorilla	Primates	TLR8	7	Single-domain	ATGAAGGAGTCATCTTTGCAAAATAGCTCCTGCAGCCTGGGAAAGGAGACTAAAAAGGAAAACATGTTCCTTCAGTCGTCAATGCTGACCTGCATTTTCCTGCTAATATCTGGTTCCTGTGAGTTATGCGCTGAAGAAAATTTTTCTAGAAGCTATCCTTGTGATGAGAAAAAGCAAAATGACTCAGTTATTGCAGAGTGCAGCAATCGTCGACTACAGGAAGTTCCCCAAACGGTGGGCAAATATGTGACAGAACTAGACCTGTCTGATAATTTCATCACACACATAACGAATGAATCATTTCAAGGGCTGCAAAATCTCACTAAAATAAATCTAAACCACAACCCCAATGTACAGCACCAGAACGGAAATCCTGGTATACAATCAAATGGCTTGAAT…
ENSGGOG00000015810	Gorilla gorilla gorilla	Primates	TLR9	7	Single-domain	ATGCTGTACGCGGCCACACGGGCCACAGTGAAAAAGGAGTTTGGAGGTGGCCACATCAAGGATGAGCTCTTCGGGACTGTGAAGGATGACCTCTCTTTTGCTGGGTACCAGAAACACCTGTCGTCCTGTGCGGCACCTGCCCCGCTGACCTCGGCTGAGAGAGAGCTCCAGCAGATCCGCATTAACGAGGTGAAGACAGAGATCAGTGTGGAAAGCAAGCACCAGACCCTGCAGGGCCTCGCCTTCCCCCTGCAGCCTGAGGCCCAGCGGGCACTCCAGCAGCTCAAGCAGAAGATGGTCAACTACATCCAGATGAAGCTGGACCTAGAGCGGGAAACCATTGAGCTGGTGCACACAGAGCCCACGGATGTGGCCCAGCTGCCCTCCCGGGTGCCCCGA…
ENSGGOG00000025418	Gorilla gorilla gorilla	Primates	TLR10	1	Three-domain	ATGAGACTCATCAGAAACATTTACATATTTTGTAGTATTTTTATGACAGTAGAGGGTGATGCTCCAGAGCTGCCAGAAGAAAGGGAACTGATGACCAACTGCTCCAACATGTCTCTAAGAAAGGTTCCCGCAGACTTGACCCCAGCCACAACAACACTGGATTTATCCTATAACCTCCTTTTTCAACTCCAGAGTTCAGATTTTCATTCTGTCTCCAAACTGAGAGTTTTGATTCTATGCCATAACAGAATTCAACAGCTGGATCTCAAAACCTTTGAATTCAACAAGGAGTTAAGATATTTAGATTTGTCTAATAACAGACTGAAGAGTGTAACTTGGTATTTACTGGCAGGTCTCAGGTATTTAGATCTTTCTTTTAATGACTTTGACACCATGCCT…
DQ480086	Gyps fulvus	Aves	TLR1LB	1	Three-domain	ATGACAGAAAATATGAGATCTCTCAGAAACTTTTTTCTTTACAAGTGTCTGTTTGCATTAACTTTTTGGAATTGTGTCAGCCTGTCTGTGGAAAATGAACTCTTCACATCTGTTTCTAACGAAGATGGTTCTGACAAAAAAATCAAGAGCCTGCCACTCCTCTATACAAATAGTCATCAGTCCAAAGCTAATTTTGACTGGGTTGTGATACAAAATACTACAGAAAGCCTATCGTTGTCAGAAATCACAAATGACAATGTAAAAAAATTAGTAGCATTATTATCTAATTTCAGACAAGGCTCCAGGTTACAAAATCTGACACTGACAAATGTGTCAGTTGACTGGAATGCTCTTATTGAAACTTTTCAGACTGTATGGCACTCACCCATTGAATACTTC…
XM_005937729	Haplochromis burtoni	Euteleosteomorpha	TLR1L	1	Three-domain	ATGAGGGTCACAGCAGCCGTACTCTGGACAGCAGCCGTGTTGGTGGGACTTCAGAAGAGCGCTTCATCACCTGACAACTTTGTAGACCGATCATCCCAAAACCTCTCCTCTGTCCCAACTGACCTGCCACAGACGACTGAGTTTTTAGACCTCTCTCGCAACTACATACGTCAGCTTCACAATGGAGACTTTCAAAAAACCACTCACCTCAGGTTCCTGAATGTGTCATGGAACGGTTTGGAGAAGATCGATCCACAGACTTTTCTTGACACGCCTCTCCTGGAACATCTGGATCTGTCGCACAACAATCTCAAGAACCTCTCAGGTCAACAATACCTGCTACACACAGTGAACCTCCTGGTGCTAAACTTGGCCTTTAACAGATTTCTTACCATGACA…
XM_005929233	Haplochromis burtoni	Euteleosteomorpha	TLR3	3	Single-domain	ATGATGTGCGCCCATCGTGCCCGTCTCCTGTCATGGATCCTCGTCACGTGTTGTGTTTTGACGGGACCGTACCGTTGCGATGCCTCTGAGAAGAAGACCTCCTGCTATGTGGAAGACGGCCGAGCTGACTGCAGTCGCCTCCGCCTCAGTGCAATCCCTTCAGACCTTCCCAGGAACATCACCAGCCTGGATGTGTCCCACAACATACTGAGAGGGATTGCCCCGCTGTCACTAAGCCTGTACCCAGGCCTCCTGCACCTCGACGCCGGTTACAACAGCATCACCAAGGTGGACGCGGGTTTGTGCCAAACACTGCCTCTGCTGCAGATGTTGAACCTGGAACACAATCAGGTGCATTTGCTGAAGACTGGAGATATGAGCCACTGCACCCGACTGACA…
XM_005949079	Haplochromis burtoni	Euteleosteomorpha	TLR5	5	Single-domain	ATGTGGATGTTGGTCCTTCAGTTGATTTGCACTGGTTTGTGCCTAAAGGTAACAGTATCCTACCAAACATGCCGTTTGAGGGGACAAAGAGCCTGGTGTGGCTTTCAGAACCACTACTGGGTTCCTGCTCTGCCCCACAACATCACCCACCTCTATCTGCAGAGTAACCACATCAGTGAGATTAACAGCACCTCGCTCAGAGACTTCAAGGAGTTGCAAGTATTAAATCTTGAAAGTCAGGATCAAACACTCGTCATATGGAACAACGCTTTCCTTGGGCAGAGAAAGTTAACAGAATTGATGCTCGGCTCTAATCTGGGCCTCAAACTGCAGCCGAGGGCATTTGCAGGACTGTTCAATTTACAAAACCTGTCTTTGTATTATTGTAGTCTGACAGAC…
XM_005931574	Haplochromis burtoni	Euteleosteomorpha	TLR5S	5	Single-domain	ATGATGTGGACGGTGGGACTTCAGGCGGTTGCCATCTGTGTTTTCCTGCAGGTGCCGGGCTGTTTCCCATCATGCCTCATAAAGGGCTCTGTAGCATACTGTGGTTTCCAGAACCTCCGCTCGGTTCCTCCTCTCCCTCCTGACATCACCCATTTGTACCTGGAGATGAACCACATCAGTGAGATCAACTCCACCTCCCTGTCAGGCCTCGAGGAGCTGCAGGTGCTGGACCTCGGACGACAGCATGCACAGCTTGTGATCAGGAACCACGCCTTCAGCAGACAAAAACATCTGAGGAGGCTTTCACTCGACTTTAACGTCGGGCTTCAGCTGGAGCTGCAGGCCTTTGATGGGTTGGCAAGTCTACAGATTCTCAACCTGGATTACTGCTCACTTAAA…
XM_005914626	Haplochromis burtoni	Euteleosteomorpha	TLR9	7	Single-domain	ATGCATACTTCACACGCTGTGGCTCTGGTTAAAAATATCCTCATCCTAAGCCAGCTTTTTCCACTGGTGAAGACCATAAATACAAAATTTTTACCATGTGACACCAATCTGAATGAAACTAAAGTTGACTGCAGTGACAGACCACTCAAGCACGTCCCCTTCATTAAGGCTACATCTGTAGCTTACATAGATTTAAGCCGGACTAAGATAAACCGAGTATGGCCGCATGCTTTCACAGGTGTCCCAAATCTGCATACTCTAAAGTTATCGGGCAACTGTCAGCCGGGCAGTCCGAGAGCTCTGGAAGACAGGTCTTGCAGAGTGAAAATCTCCAGGTATGCTTTCAAGCCCCTACTAACACTGAAACATCTGGATTTGTCAGGAAACAGTCTTGCCTAC…
XM_005929488	Haplochromis burtoni	Euteleosteomorpha	TLR18	1	Three-domain	ATGAAAAGTCCAGCTAAGGAAGACCTGAGCCTGTCCAACATGAGGTCTAAAACAATGATTTGGAAGTTGATCCATTTCAGTGGTCTCTTTCTTGGAACTCTCACACTCCCAACTCCATCTTCACTCCCCACTACCAACACTGAGGAAAGACTCTGTCAGATCTACAACTCTGACCGATCTGCAGATTGTCTGGGAAGACAGCTTGACAGTATCCCATGGAGACAATTTCCACCTACACTTGAAGAAATAGACCTCTCCTATAATAAACTTCAAGATGTTTATGCTGATGACCTTTTCCACCTCCCTAAGCTTCGTATCCTCAAGCTTCAGTACAATAACATTTCATACATTGACAATGATGCCTTCAGAAACAACACACTCTTGGAGTATCTTGACATC…
XM_005950954	Haplochromis burtoni	Euteleosteomorpha	TLR21	13	Single-domain	ATGGGAAACCATCAGCTGCTGTCAGTTACAGTTGTTCTTGCAGCTGTTCAACTCATCAGTAGTTACAGTTTCAGGAACTGCATTGCAGAAGCAGATTCTGATGGGAAAACTTTCAATTGCATGCATCGGAATGCAATGCATATTTCTGATATTGTCAGTGACCTGCCACCATCTGCCATCAATCTCACCATTTTAAGAACTCCTCTGACCGACCTTCCTAACAACAGCTTTAGTAACCTAGTAGACCTTCAGCACCTCAGAATTGATAATAATTCCTTGAAAACCATCCGTCAGTTAGCTTTCCAAGGCTTGTATCAACTGAAGAATCTAAACATGTCATTAAACAAAATATCAGAGCTCAATCCTTCTCTGTTTAAGGACCTGCAGAATCTCACCTCC…
XM_005932157	Haplochromis burtoni	Euteleosteomorpha	TLR22	13	Single-domain	ATGGATCTTGGAATGGATGAGGAACAAAGCAATTTAGAAAGAGGAACAAAATGTTGCAAACCAGACATTATTTTCTTGACGCTGAGCATCATCAGTTTCCTTGTTCCTGTTGAAGGATTTTCTTTGAAGACTTGCAGAATCAGCTACAGTACGGCCATATGTGTCAGGAGTAAACTCAGAGCTGTTCCTGAAGATATTCCCTCAACTGTGACAGGCCTCGATTTAACTTCTAATAGAATTTCAACAATACATGCATCAGACTTCAAAGATCTACTAAATTTGACTAAGTTAGACCTTAATAGCAACAACATTTCACAGATAGAAAGCGGTGCGTTTGCCAGTCTAAGTTCTCTTGAGACATTAAATCTAAATAATAACAAACTTGTTACACTGGGAGAA…
XM_005932173	Haplochromis burtoni	Euteleosteomorpha	TLR22	13	Single-domain	ATGTCTAGTGCAACAATTATTTTTTACATGCTGTGCATCATCAATTTCATTGCGCCGGTTGATGGATTTTCCCTGAAGACTTGCAGAATCAGCTACAGTACGGCCATATGTGTCGGAAGTAAACTCAGAGCTGTTCCTGAAGATATTCCCTCAACTGTGACAGGCCTCGATTTAACTTCTAACAGAATTTCAACAATACATGCATCAGACTTCAAAGATCTACTAAATTTGACTAAGTTAGACCTTAATATCAACAACATTTCACAGATAGAAAGTGGTGCGTTTGCCAATCTAAGTTCTCTTGAGACATTAAATCTAAATAATAACAAACTTGTTACACTGGGAGAAAATGTTTTTGATGGCTTGAGTTGCCTCATTGAGCTAAGAATTAATCAAAAT…
XM_005949692	Haplochromis burtoni	Euteleosteomorpha	TLR23	13	Single-domain	ATGAAACAAGGAAAAACATGCAAAAGGTGTATTGATCAACAGTATGCTCCCACCTCCATCTTCCTCAAGAAAGTGAAAACCACTACTGAGATCAACATGCTAGCTACAGGAAGCGTGTATCTGCTGCTTATCTCACTTCTGTCTTTTTTGTTTCATTGTGAACATTCACTTGCTTTTTCTCTAAAAAACTGCACAATCCTCTATTCTGAAAATCCAAACAACGTGTCAGTTACATGTGCAAAGCGTCACCTCACTGCTATTCCAGATGACATTCCTGGTAATGCAGTATCGCTCAATCTCAGCTCAAATGACCTTTCAAATATTTCCAGGATGTATTTAAGAGGTTTATCTAAGCTTGAAGCTCTATATGTTAAAAATAATTGGATTTTACAAATTGAT…
XM_005933812	Haplochromis burtoni	Euteleosteomorpha	TLR25	1	Three-domain	ATGTCTCCACAAAGCACATCTGTGGCTGTTTTGATTGGGACCATAGTCATCGTGTCCCTAATGAGACCGGACTGCACAGCTATTAAGGAAAATAACGAAGGATTCAAACTATGCGTCACATCAATGCGAGGTGTCAAAGACCTCTCACATCAAAACATCACCAGTGTTCCATCAAGTCTTTCCAACGAAACACAGTATTTGGACATCTCCTACAACGTCATCCAAACGCTGGAAGGAACTGAGTTTTCTGGACTATCCCAGCTTTGTTTTTTGAAAGCAGCTCACTGTGGACTTCGGGAGATTTCAGCCACAGTGTTCACCCACACACCAGCACTCAAAATTCTCAACATATCTAACAATGACTTAGCGTTCATCCCTGACATTTCCTTGAAACAGCTG…
XM_004867694	Heterocephalus glaber	Glires	TLR1	1	Three-domain	ATGATTCAAATGAAATTCAGAATCTTCCATTTTGTCATCATCTTCATGTTAATACGTGAGATCAAAACCCAAGTATCTGCTGAAAGTGAATTTTTAGTTGACAGGTCAAAAACAGGTCTCACTCATGTTCCCAAGGACCTATCCCTGAAAACAACAACCTTAAATATATCACAAAACTACATATCTGAGGTTCAGTCTTCTGACATTCTATCACTATCAGAGCTAAAGATTTTGATACTCTCTCACAATAAAATCCAGTATCTTGATCTCAGTGTTTTCAAATTCAACCAAGAATTGGAATACTTGGACTTGTCCCATAACAAATTGAGGACAATTTCTTGCCACCCTACGGTGAACTTCAAGCACTTAGATCTCTCCTTTAATGCATTTGATGCCCTG…
XM_004869207	Heterocephalus glaber	Glires	TLR2	1	Three-domain	ATGTCTCATGCTTTGTGGACCGTGTGGCTCCTGGGGGTCGTGATCAGCCCTTCCAAGGAAGGACCCTCTGGTCAGGCCTCTCTGTCTTGTGACCCAGCTGGTGTCTGTGATGGCCGTTCCAGGTCTTTCAACTCCATTCCCTCAGGGCTGTCAGCAGCCGTGAAAAGCCTTGATCTGTCCAACAACAGGATCACCTGTGTGAGCCGCAGCAATCTGCACAGATGTGTGAACCTCAAGGCTCTGGTGCTGATGTCCAGTGGAATTCACGAAATAGAGGAAGATGCCTTTCTTTCCCTGGGCAGTCTTGAGCATTTGGACTTATCCAAAAATCACTTGTCTAAATTATCATCCTCTTGGTTCAGGCCCCTTTCCTCCTTGAAATTCTTAAACTTACTGGGA…
XM_004853046	Heterocephalus glaber	Glires	TLR3	3	Single-domain	ATGGCCAGCAGTCATCCGAATAAATGCAGAATCATGAAAGGGCCTTTGCCTTATAATATCTATGCCTTGTTGGGACTGTGGCCCCTTTGGATTTTGTGTACCACCTCGACCAACAAATGCACAGTGACACGTGAAGTAGCTGATTGCAGTCATTTGAAGCTGATGCAGGTGCCTGACAACCTTCCCACAAACATAACAGTGTTGAATCTGACCCACAACCAGCTCAGAAGATTGCCACCTGCCAATTTTACAAGATATAGCAAACTTACTGTCTTGGATGGAGGATTTAACAGCATTTCAAAACTAGAGCCAGAACTGTGCCAAAATCTGCCTTTTTTGAAAGTTTTGAACCTCCAACATAATGAGCTATCTCATCTCTCTGATAAAACCCTCATGTTT…
XM_004849478	Heterocephalus glaber	Glires	TLR4	4	Three-domain	ATGACTCCTTCTCAGGTCCTGGCTGGGACTCTGCTTCCAGCCATGGCCTTCCTCGCCTGCGTGAGACCTGAAAGCTGGGAGCCCTGCGTGGAGGTGGTTCCCAACATTACATATGACTGCATGGAGCAAAATCTCTACAAAATCCCCAGCAGCATCCCCTCCTCAGCCAAGCACCTGGACCTGAGCTTTAATCCCCTGATGTTCTTAGGAAGCCAAAGCTTCACCAGTTTTCCAGAACTAGAGGTGCTGGATTTATCCAGATGTGAAATTCAAAAGATTGAAGATGATGCATACTGGGGCTTACACTACCTCTCTACCTTGATATTGACAGGAAACCCTATCAAGAATTTAGCACCAGGAGCCTTTTCTGGACTACTCAGTTTACAGAAGTTGGTGGCC…
XM_004867427	Heterocephalus glaber	Glires	TLR5	5	Single-domain	ATGGCAGGTCCCCTTGACCTCCTCGTGGGCATGGTGCTCCTGGCCAGCCCTGCGCTCGGGATCCCGGCCTGCTCCTCCGATGGCCAGGTGGCTCTATTTCGTTTCTGCAACCTCACCCAGGTCCCCCAGGTCCTCAACACCACCAAGAGGCTCCTGCTGAGCTCCAACTACATCGGGACGGTCACAAGCACGTCCTTCCCTTTCCTGGAGCAGCTCCAGCTGCTGGAGCTCGGGGGCCAGCTGACACCCCTGACCATCGGGCCAGAGGCCTTCCGGAACCTGCCCACCCTCAGGATCTTGGACCTGGGTGACAGCAAGATGCATGCCCTGCATCTGGACGCTTTCCAGGGTCTGCCCCAGCTGCTTGAACTTAGACTGTTTTCCTGTGGTCTCTCGGAT…
XM_004867695	Heterocephalus glaber	Glires	TLR6	1	Three-domain	ATGACCCAAGACAAAGAACCTGTTATTGGAACCGTTTATTTAGTTTGCATCCTGACCTTAATAGTTGGAACCATAACCCACATCTGTGAAGAAAGTGAATTTGAAGTGTGCATGTCAAAAAATAACCTTACTCGAATTCCAAAAAACCTGCTGCCCACAACCAAAAGCTTAGATATATCTCAAAACTACATATCTGAGCTTCAGATCTCTGACATCAGCTTTTTGTCAGGGCTGAAAGTTCTGAAAGTTTCCCATAATAGAATCCAGAGACTGGATTTGAGTGTTTTCAAGTTCAATCAGGATTTAGAGCATTTGGATTTATCTCATAATCAGCTGCAAAAGATGTCCTGCTACCCTGTGGTGAGTCTGAAGCATCTAGACCTCTCATTCAATGACTTT…
XM_004871035	Heterocephalus glaber	Glires	TLR7	7	Single-domain	ATGGTTAAACCACCCTCTAAGGCAGGGCTAGTTGAATGTAATATGGGGTTTCCAACGTGGACACTGAAGAGACAATTTCTTATCCTTTTAGGCATGATGCTAATTTCCAGACTCCTTGGGGCTAGATGGTTTCCTAAAACCCTGCCCTGTGATATCAGTCTGGACCCTTCAAAGACCCATGTGATCGTGGACTGCACAGATAAGCACTTGACAGAAATCCCTGAAGGTATTCCCACCAATGCCACCAACCTCACCCTCACTATTAACCACATACCAAGCATCTCCCCAGACTCCTTTCACAACCTGGACCATCTGATAGAGGTGGATTTCAGGTGCAACTGTGTACCTATTCGAATGGGGGCCAAAAAGAACATGTGTGTCAGGAGGCTGCAGATTAAA…
XM_004871008	Heterocephalus glaber	Glires	TLR8	7	Single-domain	ATGCCCCTTCAGCCTTCCATTCTGACCTGCATTTTCCTGCTTATCTCTGGTTCCTGTGAGTTCTTCACTGAAAATTCAAGAAGCTTTCCTTGCGATGAGAGTAGGCAGAATGCCTCTGTTATTGCGGAATGCAATAGCCGTCGACTGCAAGCAGTTCCCAAAACAGTGGGCAGAAACGTGACGGAACTAGACCTGTCTGATAATTTCATCACACACATAACAAATGAATCATTTCAAGGGCTGCAGAAGCTCACTAGAATAAATCTGAACCACAATGCCAATCAGCAGCACCAGGATGAAAATCCTAATATAAACAAAACTGGCATGAACATTACAGATGGAGCATTCCTCAACCTAAAAAACCTAAAGCAGTTGCTGCTTGAAGACAATCAGCTATAC…
XM_004835147	Heterocephalus glaber	Glires	TLR9	7	Single-domain	ATGGCTGCAGACAGGCCAGAAGTGGAAGGGCAAGTTCTCCAGAAATTTGGCCACTACAAGGACTGTGACTATGACCCCAGGGCTTCCTGCCGAAGGATCCCGCAGCCCCTCTCTCTTCTAGTGCAGGCTGTGGCACTGGCTGAAGCCCTGGCCCTGGGAGCCCTGCCTGCCTTCCTACCCTGTGAGCTCCAGCCCCATGGTGTGGTGAACTGCAACTGGCTGTTCCTGAAGTCTGTGCCCCGCTTCTCTGCAGCAGCGCCTCGAAGCAATGTCACTAGCCTTTCTTTGCTCTCCAACCGCATCCACCACCTCCATAACTCTGACTTTGTCCACCTGCCCAACCTGCGGCATCTCAACCTTAAGTGGAATTGCCCGCCGACTGGCCTTAGCCCCATGCAC…
ENSG00000174125	Homo sapiens	Primates	TLR1	1	Three-domain	ATGACTAGCATCTTCCATTTTGCCATTATCTTCATGTTAATACTTCAGATCAGAATACAATTATCTGAAGAAAGTGAATTTTTAGTTGATAGGTCAAAAAACGGTCTCATCCACGTTCCTAAAGACCTATCCCAGAAAACAACAATCTTAAATATATCGCAAAATTATATATCTGAGCTTTGGACTTCTGACATCTTATCACTGTCAAAACTGAGGATTTTGATAATTTCTCATAATAGAATCCAGTATCTTGATATCAGTGTTTTCAAATTCAACCAGGAATTGGAATACTTGGATTTGTCCCACAACAAGTTGGTGAAGATTTCTTGCCACCCTACTGTGAACCTCAAGCACTTGGACCTGTCATTTAATGCATTTGATGCCCTGCCTATATGCAAA…
ENSG00000137462	Homo sapiens	Primates	TLR2	1	Three-domain	ATGCCACATACTTTGTGGATGGTGTGGGTCTTGGGGGTCATCATCAGCCTCTCCAAGGAAGAATCCTCCAATCAGGCTTCTCTGTCTTGTGACCGCAATGGTATCTGCAAGGGCAGCTCAGGATCTTTAAACTCCATTCCCTCAGGGCTCACAGAAGCTGTAAAAAGCCTTGACCTGTCCAACAACAGGATCACCTACATTAGCAACAGTGACCTACAGAGGTGTGTGAACCTCCAGGCTCTGGTGCTGACATCCAATGGAATTAACACAATAGAGGAAGATTCTTTTTCTTCCCTGGGCAGTCTTGAACATTTAGACTTATCCTATAATTACTTATCTAATTTATCGTCTTCCTGGTTCAAGCCCCTTTCTTCTTTAACATTCTTAAACTTACTGGGA…
ENSG00000164342	Homo sapiens	Primates	TLR3	3	Single-domain	ATGAGACAGACTTTGCCTTGTATCTACTTTTGGGGGGGCCTTTTGCCCTTTGGGATGCTGTGTGCATCCTCCACCACCAAGTGCACTGTTAGCCATGAAGTTGCTGACTGCAGCCACCTGAAGTTGACTCAGGTACCCGATGATCTACCCACAAACATAACAGTGTTGAACCTTACCCATAATCAACTCAGAAGATTACCAGCCGCCAACTTCACAAGGTATAGCCAGCTAACTAGCTTGGATGTAGGATTTAACACCATCTCAAAACTGGAGCCAGAATTGTGCCAGAAACTTCCCATGTTAAAAGTTTTGAACCTCCAGCACAATGAGCTATCTCAACTTTCTGATAAAACCTTTGCCTTCTGCACGAATTTGACTGAACTCCATCTCATGTCCAAC…
ENSG00000136869	Homo sapiens	Primates	TLR4	4	Three-domain	ATGATGTCTGCCTCGCGCCTGGCTGGGACTCTGATCCCAGCCATGGCCTTCCTCTCCTGCGTGAGACCAGAAAGCTGGGAGCCCTGCGTGGAGGTGGTTCCTAATATTACTTATCAATGCATGGAGCTGAATTTCTACAAAATCCCCGACAACCTCCCCTTCTCAACCAAGAACCTGGACCTGAGCTTTAATCCCCTGAGGCATTTAGGCAGCTATAGCTTCTTCAGTTTCCCAGAACTGCAGGTGCTGGATTTATCCAGGTGTGAAATCCAGACAATTGAAGATGGGGCATATCAGAGCCTAAGCCACCTCTCTACCTTAATATTGACAGGAAACCCCATCCAGAGTTTAGCCCTGGGAGCCTTTTCTGGACTATCAAGTTTACAGAAGCTGGTGGCT…
ENSG00000187554	Homo sapiens	Primates	TLR5	5	Single-domain	ATGGGAGACCACCTGGACCTTCTCCTAGGAGTGGTGCTCATGGCCGGTCCTGTGTTTGGAATTCCTTCCTGCTCCTTTGATGGCCGAATAGCCTTTTATCGTTTCTGCAACCTCACCCAGGTCCCCCAGGTCCTCAACACCACTGAGAGGCTCCTGCTGAGCTTCAACTATATCAGGACAGTCACTGCTTCATCCTTCCCCTTTCTGGAACAGCTGCAGCTGCTGGAGCTCGGGAGCCAGTATACCCCCTTGACTATTGACAAGGAGGCCTTCAGAAACCTGCCCAACCTTAGAATCTTGGACCTGGGAAGTAGTAAGATATACTTCTTGCATCCAGATGCTTTTCAGGGACTGTTCCATCTGTTTGAACTTAGACTGTATTTCTGTGGTCTCTCTGAT…
ENSG00000174130	Homo sapiens	Primates	TLR6	1	Three-domain	ATGACCAAAGACAAAGAACCTATTGTTAAAAGCTTCCATTTTGTTTGCCTTATGATCATAATAGTTGGAACCAGAATCCAGTTCTCCGACGGAAATGAATTTGCAGTAGACAAGTCAAAAAGAGGTCTTATTCATGTTCCAAAAGACCTACCGCTGAAAACCAAAGTCTTAGATATGTCTCAGAACTACATCGCTGAGCTTCAGGTCTCTGACATGAGCTTTCTATCAGAGTTGACAGTTTTGAGACTTTCCCATAACAGAATCCAGCTACTTGATTTAAGTGTTTTCAAGTTCAACCAGGATTTAGAATATTTGGATTTATCTCATAATCAGTTGCAAAAGATATCCTGCCATCCTATTGTGAGTTTCAGGCATTTAGATCTCTCATTCAATGATTTC…
ENSG00000196664	Homo sapiens	Primates	TLR7	7	Single-domain	ATGGTGTTTCCAATGTGGACACTGAAGAGACAAATTCTTATCCTTTTTAACATAATCCTAATTTCCAAACTCCTTGGGGCTAGATGGTTTCCTAAAACTCTGCCCTGTGATGTCACTCTGGATGTTCCAAAGAACCATGTGATCGTGGACTGCACAGACAAGCATTTGACAGAAATTCCTGGAGGTATTCCCACGAACACCACGAACCTCACCCTCACCATTAACCACATACCAGACATCTCCCCAGCGTCCTTTCACAGACTGGACCATCTGGTAGAGATCGATTTCAGATGCAACTGTGTACCTATTCCACTGGGGTCAAAAAACAACATGTGCATCAAGAGGCTGCAGATTAAACCCAGAAGCTTTAGTGGACTCACTTATTTAAAATCCCTTTAC…
ENSG00000101916	Homo sapiens	Primates	TLR8	7	Single-domain	ATGGAAAACATGTTCCTTCAGTCGTCAATGCTGACCTGCATTTTCCTGCTAATATCTGGTTCCTGTGAGTTATGCGCCGAAGAAAATTTTTCTAGAAGCTATCCTTGTGATGAGAAAAAGCAAAATGACTCAGTTATTGCAGAGTGCAGCAATCGTCGACTACAGGAAGTTCCCCAAACGGTGGGCAAATATGTGACAGAACTAGACCTGTCTGATAATTTCATCACACACATAACGAATGAATCATTTCAAGGGCTGCAAAATCTCACTAAAATAAATCTAAACCACAACCCCAATGTACAGCACCAGAACGGAAATCCCGGTATACAATCAAATGGCTTGAATATCACAGACGGGGCATTCCTCAACCTAAAAAACCTAAGGGAGTTACTGCTTGAA…
ENSG00000239732	Homo sapiens	Primates	TLR9	7	Single-domain	ATGGGTTTCTGCCGCAGCGCCCTGCACCCGCTGTCTCTCCTGGTGCAGGCCATCATGCTGGCCATGACCCTGGCCCTGGGTACCTTGCCTGCCTTCCTACCCTGTGAGCTCCAGCCCCACGGCCTGGTGAACTGCAACTGGCTGTTCCTGAAGTCTGTGCCCCACTTCTCCATGGCAGCACCCCGTGGCAATGTCACCAGCCTTTCCTTGTCCTCCAACCGCATCCACCACCTCCATGATTCTGACTTTGCCCACCTGCCCAGCCTGCGGCATCTCAACCTCAAGTGGAACTGCCCGCCGGTTGGCCTCAGCCCCATGCACTTCCCCTGCCACATGACCATCGAGCCCAGCACCTTCTTGGCTGTGCCCACCCTGGAAGAGCTAAACCTGAGCTACAAC…
ENSG00000174123	Homo sapiens	Primates	TLR10	1	Three-domain	ATGAGACTCATCAGAAACATTTACATATTTTGTAGTATTGTTATGACAGCAGAGGGTGATGCTCCAGAGCTGCCAGAAGAAAGGGAACTGATGACCAACTGCTCCAACATGTCTCTAAGAAAGGTTCCCGCAGACTTGACCCCAGCCACAACGACACTGGATTTATCCTATAACCTCCTTTTTCAACTCCAGAGTTCAGATTTTCATTCTGTCTCCAAACTGAGAGTTTTGATTCTATGCCATAACAGAATTCAACAGCTGGATCTCAAAACCTTTGAATTCAACAAGGAGTTAAGATATTTAGATTTGTCTAATAACAGACTGAAGAGTGTAACTTGGTATTTACTGGCAGGTCTCAGGTATTTAGATCTTTCTTTTAATGACTTTGACACCATGCCT…
EU488850	Hylobates lar	Primates	TLR4	4	Three-domain	ATGATGTCTGCCTCGCGCCTGGCTGGGACTCTGATCCCAGCCATGGCCTTCCTCTCCTGCGTGAGACCAGAAAGCTGGGATCCCTGCGTGGAGGTGGTTCCTAACATTACTTATCAATGCATGGAGCTGAATTTCTACAAAATCCCCGACAACCTCCCCTTCTCAACCAAGAACCTGGACCTGAGCTTTAATCCCCTGAGGCATTTAGGCAGCTATAGCTTCTTCAGTTTCCCAGAACTGCAGGTGCTGGATTTATCCAGGTGTGAAATCCAGACAATTGAAGATGGGGCATATCAGAGCCTAAGCCTCCTCTCCACCTTAATATTGACAGGAAACCCCATCCAGAGTTTAGCTCTGGGAGCCTTTTCTGGACTATCAAGTTTACAGAAGCTAGTGGCT…
EU488852	Hylobates lar	Primates	TLR6	1	Three-domain	ATGACCAAAGACAAAGAACCTATTGTTAAAAGCTTCCATTTTGTTTGCCTTGTGATCATAATAGTTGGAACCAGAATCCAGTTCTCTGACGGAAGTGAATTTGCAGTAGACAAGTCAAAAAGAGGTCTTATTCATGTTCCAAAAGACCTACCGCTGAAAACCAAAGTCTTAGATATGTCTCAGAACTACATAGCTGAGCTTCAGGTCTCTGACGTGAGCTTTCTGTCAGAGTTGAAAGTTTTGAGACTTTCCCATAACAGAATCCAGCTACTTGATTTAAGTGTTTTCAAGTTCAACCAGGATTTAGAATATTTGGATTTATCTCATAATCAGTTGCAAAAGATATCCTGCCATCCTATTGTGAGTTTCAGGCATTTAGATCTCTCATTCAATGACTTC…
EU488853	Hylobates lar	Primates	TLR7	7	Single-domain	ATGGTGTTTCCAACGTGGACACTGAAGAGACAAATTCTTATCCTTTTTGACATAATCCTAATTTCCAAACTCCTTGGGGCTAGATGGTTTCCTAAAACTCTGCCCTGCGATGTCACTCTGGATGTTCCAGAGAACCATGTGATCGTGGACTGCACAGACAAGCATTTGACAGAAATTCCTGGAGGTATTCCCACGAACACCACGAACCTCACCCTCACCATTAACCACATACCAAACATCTCCCCAGCGTCCTTTCACAGACTGGACCATCTGGTAGAGATCGATTTCAGATGCAACTGTGTACCTATTCCATTGGGGTCAAAAAACAACATGTGCACCAAGAGGCTGCAGATTAAACCCAGAAGCTTTAGTGGACTCACTTATTTAAAATCCCTTTAC…
EU488854	Hylobates lar	Primates	TLR8	7	Single-domain	ATGAAGGAGTCATCTTTGCAAAATAGCTCCTGCAGCCTGGGAAAGGAGACTAAAAAGGAAAACATGTTCCTTCAGTCGTCAATGCTGACCTGCCTTTTCCTGCTAATATCTGGTTCCTGTGAGTTATGCGCTGAAGAAAATTTTTATAGAAGCTATCCTTGTGATGAGAAAAACCAAAATGACTCAGTTATTGCAGAGTGCAGCAATCGTCGACTACAGGAAGTTCCCCAAACGGTGGGCAAATATGTGACAGAACTAGACCTGTCTGATAATTTCATCACACATATAACGAATGAATCATTTCAAGGGCTGCAAAATCTCACTAAAATCAATCTAAACCACAACCCCAATGTACAGCACCAGAACGGAAATCCTGGTATACAATCAAATGGCTTGAAT…
EU488855	Hylobates lar	Primates	TLR10	1	Three-domain	ATGAGACTCATCAGAAACATTTACATATTTTGTAGTATTGTTATGACAGTAGAGGGCGACGCTCCAGAGCTACCAGAAGAAAGGGAACTGATGACCAACTGCTCCAACATGTCTCTAAGAAAGGTTCCCGCAGACTTGACCCCAGACACAACCACACTGGATTTATCCTATAACCTCCTTTTTCAATTCCAGAGTTCAGATTTTCATTCTGTCTCCAAACTGAAAGTTTTGATTCTATGCCATAACAGAATTCAACAGCTGGATCTCAAAACCTTTGAATTCAACAAGGAGTTAAGATATTTAGATTTGTCTAATAACAGACTGAAGAGTGTAACTTGGTATTTACTGGCAGGTCTCAGGTATTTAGATCTTTCTTTTAATGACTTTGACACCATGCCT…
HQ677713	Ictalurus punctatus	Otomorpha	TLR1L	1	Three-domain	ATGAAGGCTCAAGGGCTCCCCTGGTTGTCAGTGGTGGCACTCCTGGTGTCTTTACCATATTCCTCCTTGCTGAACATGGAGACGTTTATTCTTGACTACTCTTCCAGAAACCTTTCTGCAGTTCCCCCTGATCTCCCCCCATCTGTTCAATGCCTAGATGTGTCTCAGAATCGAATTTGGACCCTGAAGAAACATGACTTCCATAGAACACCCAGGCTCCATTTTCTAAATCTCTCCTGGAACATTCTTGAAGATATACACCCAGACACATTTATTTCCACTCCTCTTCTGGCAACACTGGATCTGTCCCACAACAGCCTGAAAAATCTGTCCCACCAACAATACCTGGTGAAAGCACAAAACCTACAGTATTTGGACTTGTCATCCAACTTGTTTGCA…
DQ372072	Ictalurus punctatus	Otomorpha	TLR2	1	Three-domain	ATGAAGTTGTCACTGTCCGTAGTGATCTGTTTAAGCCTGGCTTGGACTCGCGCTCAGACGTCTGACAGACCAAACTGTTACGAATGCGACGAAGATCACTTCTGCAACTGTTCTGCAAAGACTCTCCACAGGGTACCCATAGTTCCCGCCAGCGTTCTGTCCCTCGACGTGTCCTTCAACGAGATCGAGTCCGTTACTAAGAAGGATCTGGCCGCGTACACGGCGCTGAGAACGTTGAAGCTGCAGGAGAACGAGCTCAGCGCGATCCACAAAGACGCGTTTCATTCCCAGAGCAAACTGGAAGAACTCGATCTGTCGTTCAATAAACTGGAAAACATTTCTTCGCTGTGGTTCTCTTCGCTTCGGTCTCTGAAACATCTGAACATCTTGGGAAACCGA…
NM_001200068	Ictalurus punctatus	Otomorpha	TLR3	3	Single-domain	ATGGCGATTTGGAACACCACCCTCCCGTTGCTGTTTCTCTGCACGTGGGTGCTCGTGCCAAGTCGAGCTTACAGAAGCGAGTGCAGAGTTGAGCTGAGAAAGGCGGACTGCAGCCACATGAACCTCAACACCATCCCTCAGGACTTGCCTGAGGACATCAGCGTCCTGGATGTGTCCCATAACCGGCTGGTCGAGCTCAAGCCCTCATCTCTGACTCGATACCGCAGTCTGGAGCATATCGACGCCAGCTACAACAGCCTGAAGGCGGTGCCGGCGGGTCTGTGCCAGGCTACGCCAGAGCTGTGGTGGCTCACGCTGCGTCACAACGAAGTGCACCTGCTGCAAGACCGAGACCTGAGGAACTGCACACGCCTCACCCACCTGGACCTGTCCGATAAC…
HQ677716	Ictalurus punctatus	Otomorpha	TLR4L	4	Three-domain	ATGGTCTTCATTCTCATACAAAATGGAAATGCAGAGGAGTGCACAAAGGTTATGAACAATCGACACTATTCATGTGAAGGAAGGAATCTCACATATATACCTACCAGTATTCCTTCCACCATAGAGACACTGGACTTCAGTTTTAACTTGTTGCCTTCTTTACAAAAGCATCTATTTCCTCCACTGTATGATTTGCAGTTCCTGGACCTCACAAGATGCCAAATCCAGTATATTGCTGATGACGCTTTCCACAATGTGAAGAATGTGACTACTCTAATTCTTACTGGAAACCCCATTTCATATACAGCACCTGACAGCTTGAACTCATTACATAAATTACAGAGATTAGTTCTCGTGGACATTGGCCTGCTGTCTTTAAATGTTCAGTTCAACAATCTC…
HQ677717	Ictalurus punctatus	Otomorpha	TLR5	5	Single-domain	ATGGCAAGCGGACCCAGTTTGATTTTGGGACTTCTTAATCTTTGCATCTGTTTTCTGCTGGCAGAATCTACTTCAAAATGCTTCATTAAAGGTGATGAAGCCTATTGTGCCCTGAAAAACCTGTATACGGTGCCAGTTTTGCCTCCCTATATAGCTTACTTGGATCTAAACTTAAATTACATTAGTGAAATCCATGAGAAATCCTTCTATGGTTTGGAAGCGCTACAAATCCTACTGATCCAGCAACAGGAAGGACGACTTGTCTTGAGAAATAATGCCTTTAGTGGACTGTCCAATCTGACACGACTTGATCTGGCATACAACAAAGACCTACAAGTGGATCCAGGAGCATTTAATGGATTATTCAACCTCCGGGTACTCAATCTTACAGAGTGCAAG…
HQ677717	Ictalurus punctatus	Otomorpha	TLR5	5	Single-domain	ATGGCAAGCGGACCCAGTTTGATTTTGGCACTTCTTAATCTTTGCATCTGTTTTCTGCTGGCAGAATCTACTTCAAAATGCTTCATTAAAGGTGATGAAGCCTATTGTGCCCTGAAAAACCTGTATACGGTGCCAGTTTTGCCTCCCTATATAGCTTACTTGGATCTAACCTTAAATTACATTAGTGAAATCCATGAGAAATCCTTCTATGGTTTGGAAGCGCTACAAATCCTACTGATCCAGCAACAGGAAGGACGACTTGTCTTGAGAAATAATGCCTTTAGTGGACTGTCCAATCTGGTACTACTTGATCTGGCATACAACAAAGACCTACAAGTGGATCCAGGAGCATTTAATGGATTATTCAACCTCCGGGTACTCAATCTTACAGAGTGCAAG…
NM_001200229	Ictalurus punctatus	Otomorpha	TLR5	5	Single-domain	ATGGCAAGCGGACCCAGTTTGATTTTGGCACTTCTTAATCTTTGCATCTGTTTTCTGCTGGCAGAATCTACTTCAAAATGCTTCATTAAAGGTGATGAAGCCTATTGTGCCCTGAAAAACCTGTATACGGTGCCAGTTTTGCCTCCCTATATAGCTTACTTGGATCTAACCTTAAATTACATTAGTGAAATCCATGAGAAATCCTTCTATGGTTTGGAAGCGCTACAAATCCTACTGATCCAGCAACAGGAAGGACGACTTGTCTTGAGAAATAATGCCTTTAGTGGACTGTCCAATCTGATACGACTTGATCTGGCATACAACAAAGACCTACAAGTGGATCCAGGAGCATTTAATGGATTATTCAACCTCCGGGTACTCAATCTTACAGAGTGCAAG…
HQ677718	Ictalurus punctatus	Otomorpha	TLR7	7	Single-domain	ATGGCAGGAAGGATCATCATCCTTAAAATAGCCTTCCTTCTCCTTTTCTGTCCATCTGTGTGCTCGGAAACTGAATGGTATCCCAAAAGTCTGCAATGTGACGTGTCCAGGATTAGCAATGACACAGAAGTGAAAGTGGACTGCACCAGCAGAGGATTAACATCAATTCCTCCAGGAATTCCATCCAACACCACCAACCTGACGCTTACCATCAACCACATTCCTCACATCAACGAGACCTCTTTCCTCGGCCTGAACAACATCACCGAGATCGACATGCGCTGCAACTGCGTGCCCATCAAGATCGGCCCGAAAGACCATGTGTGCGCGAAAAGTGTGCAGATCGATAATGGAAGCTTCTGGCAACTTAAGACTCTCAAATCACTTTACCTGGATGGA…
HQ677718	Ictalurus punctatus	Otomorpha	TLR8	7	Single-domain	ATGCTAGTATGCTTGGTGATAATCGGGTTTCTGATCGGATTGGCAGTGTTTGTTCAGGATACAGAATTTCCGAGGAGACATCCATGCAACATCCACATGAATGAAACTACAGAGACTGTTGAGTTTGACTGCCATGGACAGAAATTACGAGACCTGCCCGTTATTTTTAAGACCACCACCAGCCTTGATTTATCTGACAATGGAATCAAGAACCTATCAGCAAATGCACTGAAAGACCTGCAGAAACTGATCGATCTAAATCTAGACTGGATGAACCACAAATTTAAGGTGAACATCACCGAGGGGGCTTTTGCAAACTTAATAAACCTGGAAAAATTGCGGCTTATCGGAGTGCGTCTGCCAGCGGTACCTGCACAGCTTCCGAACTCCCTGAAAGAA…
HQ677719	Ictalurus punctatus	Otomorpha	TLR8	7	Single-domain	ATGCTAGTATGCTGGGTGATAATCACGTTTATATTTGGCTTGGCAGTGTGCTCACTAGATATAAAATTCTTGAGGACACAGCCATGTGACATCCACCAGAATACCACTACCGGGACTGTTGAGTTTGACTGCCGTGGACGACAATTACGAGTCGTGCCCTTGGTTTTTGAGAACACCACCAGCCTTGATTTATCTGAGAATGAAATCAAGAATCTAACACTGGACTCATTGAAAGGCCTGCAAAAATTGATCAATCTAAATCTAAACTGGATGAACCATAATCAACATGTGAACATCACTGAGGGGGTTTTTGCAAATTTGACAAACCTGGAACACTTGAGGCTTAATGGACTGGGTTTGCCAGAGGTACCTGCACACCTTCCGAAGTCCCTGAAAGAA…
HQ677720	Ictalurus punctatus	Otomorpha	TLR9	7	Single-domain	ATGTTTGGACCCGGATTGTACCTATTTTTTGTACTGGATCAACTGAATTTGGTCAAAACAATGAACCCTAAATTCTACCCTTGTGACAGTAACACCAACAGTAATGGTAACATACATTTAGACTGCAAGCGCAGAGACCTCATGAGCATCCCTAAATTTATGTCATTTTCTATCATCTCATTAAACCTGGATGAAAATCGTATACATCAAGTAAAACGTGATGATTTCTCAGGTATTCCCAATCTTCAGAGTCTAAGTTTAATGTGGAATTGTTTGCCTGGGCGCCTCAAAGCATTGAAATTGCCTTCATGCCAAGTGATTATTGATCCGGAAGCATTTGTTAATCTCAAGAACTTGACCTTCCTTCAATTGGCAGGAAATAGTCTCAAGACTATTCCT…
HQ677721	Ictalurus punctatus	Otomorpha	TLR18	1	Three-domain	ATGTTAAGGCCATGCCAACACCCTTTGATTATGTTTATACACCACACTAATAATAACCCATGCTGTTATATCTCTACACAGATCCAAATGGCAGATGTGAGAGTATTTACTTTGTTCCTGCTTGTGTTTGGCTTCCAAGCATCACTCCTCATCTTACCATTTCAAGCTGAACAATCCTGTCTGATATCTGCTGACCAGCGCACAGCAGACTGCCGAGGCCAGCGACTGGAGCAAGTGCCTGTGGAGGAACTGCCTTCTTCCCTAGAGAAGCTAGATCTTTCCTATAACATTCTACAGGTTATCAGAAATGATGATTTCATTGAACTACCTCTCCTCACCGTCCTCTGGCTTAAGTTTAACAATATATCTTTGATTGAAGATGAGGCCTTTCACAAAAAT…
HQ677722	Ictalurus punctatus	Otomorpha	TLR19	11	Trans-three-domain	ATGGGTATGTATAAACCAGCAACTGTGTGTTCATCTCCGTGTCTCTGCTTGAGATTCATTCTGTATTTTAGTATGTCTAGTGTTGTCGCTGCTCTCATTAGTAAACGCTGCATGACTTTCGATGAGCATCTCCTCAATGACATTGGTACTTTGTGCTATCATCAGCCCGGGCTTGGTCCCTATGGCGAATGCAAAAACGTAGACTTCCAAAAAGATCTCTTGGAGGTTGAGACAGGAATCAGATCCCTTTGCATTTACAGTGATTCTACAGTCATTCCAGCCAGTGCTTTCTCACACCTTGCAACCTTGGAACATCTGGTAATATATGGATATAATCTCAGGAGGATCCAGTCTGGTGCCTTTTCCGGCCTTTTCAACTTGAAACAGCTGCGTGTTTTT…
HQ677723	Ictalurus punctatus	Otomorpha	TLR20	11	Trans-three-domain	ATGCAGTTTTTCTCTTTTGTTGTTTTCAAAAACCTTTTGACATGTGTGCTGTGTTGGGTGTCTGAAAAATGTTTTGTCTATGAAGATTACTTGGATGTAAAATTAGTAGGGGACTGTCCAAAAAGTAACCTAACAGGATATTGTAGAGGCGTCTCCAACGTGGCACTCGATCTTGCTGGGATTCCACCCCATCTTGAGGTCCTCTGTGTGGACCTTATGAAGGATTCAAGTCTGCATCCTTATTCTTTCTCAAGGTTTCAGAAACTCATGAAGTTAAAAATCTTTGGAGAAATCTCTACCATCCATCCTGGAGCATTTAAAAATCTTTCAAGTTTGCAACGTCTGGAAATTTACAGCTTACAATCTTTAAATCTCTCCCTTTCGTCTGAGATTCTCAAT…
NM_001200065	Ictalurus punctatus	Otomorpha	TLR21	13	Single-domain	ATGGCCTCCTACAGGAACCAAGCATTGATCTCAGTCTCAATAATTGCTTCAATGTTTCAATTCAGCATGAGCTACAGTTTCAGGAATTGCATTGAAAGTCCTGGCTCAAACCATACAACCTTCAAATGCACTAAACGCCAAGCTCAAACAGTTACTGCCATTGTGAGTGATATACCACATTCTGCAACAAACATTTCAATCTCTTACTGCAAACTTGTCAAAATTCCTCCTCAAAGCTTCAGTCACCTGCCAAAGCTTAGTGATCTGCAACTAAACAACAATCACATGAGGAACATCGACAATGATGCCTTTGCTAATCTACAATATCTTCATACATTGAACTTGTCCAGCAATGACATGGTTCATCTCAATTCTTCCATTTTCCATGACCTCCAGAAC…
HQ677725	Ictalurus punctatus	Otomorpha	TLR22	13	Single-domain	ATGACTGCAAATCTGGATAAGCTGTGCTCAAAGGCAACCATTTCACTAGCCGTTCTCTGCATATGCATCTTCAGTTTCCAAGTCAATGCGTTTTCATTGACAAACTGCACCGTCTCTGGTGCGCTAAACGACACTGAGGGGTTGAAAGTTCTTTGCTACAACATGGGCTTCTGTAAGGTTCCTTCGCCGATACCCAGCAATGTCAGATATCTAGACATGTCCTTCAACTCCATTTCAAACATCAGAGTTGAAGAATTTGACGACCTTAGTTACTTGAGTTACCTAAACTTATCTAACAGTAAAATCTCATGGATACAAGAAGGTACCGCAGAGCATTTTCCCCACTTGATCAATCTTAACCTGGCCAACAACAACTTGAAAGGAGTGTCAAGAGGTCTA…
HQ677726	Ictalurus punctatus	Otomorpha	TLR25	1	Three-domain	ATGATTTCCTTGTTTTACAGCATGCCACCCATCTTCTGGACCATTGCAGTCTCATCATTGCTTTTAATGGTCAGAGCCGCAGTTCAGATAAATGTAGACAAAAATGTCCAGCTCTGTTCCTTTAGAAGGGACAAATCAAAGGACCTTACCAACAGCAACCTGAACAGGATACCATCAGACTTGCCAGATGACATTGAAAACTTAGATGTCTCTGAAAACAACATTTCTAGTATCATCCATGCTGACCTGTACAGACTCACTCGCCTCTGTTTCCTCAAGATCACCAGCTGTGGCCTTCAATTCATCTCCCCTGATGCCTTTTATAATAACGCAGAGCTCAAGGTTCTCAACATCTCCTACAACCTACTGACCGTTATTCCCTACTTGCCTCTTCCACAA…
HQ677727	Ictalurus punctatus	Otomorpha	TLR26	11	Trans-three-domain	ATGTTTTGGCTCCTCTCTGTGCTCCTGCTTTCGTCGGCTACATGCTGGATTTCTGAAAAATGTTACGTTTATGAAGACGCTAGCATGATTAAGAACACGGGCTTTCTAGATTGCCCGACTGGAAACCTTACGGCGGACTGTACGGATGTCGGCGATGTGAAGACGGATCTTGCCACGCTTCCTCCTCGAACTAACAGCCTTTGCCTGGGAGCAGCACGTGGACTGGTGCTACGTCCAAATGCTTTGGACCGATTCTCCGTTCTTGAACAGTTGTACATTAGAGGATGTCCCAAAGTCATTCATTCTGGAGCTTTTGCAGGGTTGCCACGTTTGCGGCTGATATCGTTCAATGCGAGTCTGACTCAAATCGTGGGATGCTGCAGTTCATCTGTGTCGCCG…
ENSSTOG00000021581	Ictidomys tridecemlineatus	Glires	TLR1	1	Three-domain	AATTCTAGTCTCTTTCAATTTGTTATCATCTTGGTGGTAGTGGTGAAGATCAAAATCCAACTATCTGACGAAAGTGAATTTTTAGTTGACAAGTCAAACACAGGCCTCACCCACATTCCCAAGGAACTCGCTCTTGAAACAACAGCCTTAGATGTCTCACAAAACTATATATCTGAGCTTCAGACTTCTGACATCCTATCACTGTCAAAGCTCAGGATTTTGATAATTTCTCACAACAGAATCCAGTATCTTGATATCAGTGTTTTCAGATTCAACCAGGAATTGGAGTACTTGGATTTGTCCCACAACAAGTTGAGGACGATATCTTGCCACCCTGCAGTGAACTTCAAGCACTTAGACCTTTCATTTAATATGTTCGAAGCACTGCCCATATGCAAA…
ENSSTOG00000027535	Ictidomys tridecemlineatus	Glires	TLR2	1	Three-domain	ATGCCACGGGCTTTGTGGACAGTGTGGGCCTTGGGGGCCATAATCCTCCTCTCCAAGGAAGGGTCTCCAGATCCGGCTCATCTGTCTTGCAACCCCACTGGCATCTGTGATGGCCGCTCCAGATCTTTCAGCTCCATTCCCTCAGGGCTCACAGCAGCCATGAGAGGGCTTGACCTGTCCAACAATGAGATCACCTATATCGGCCAAGCTGATCTGCAGAAGTGTGTCAACCTCCGGGCTCTGATGCTGAAGTCCAATGGGATCAGCACAATTCAGGAAGATGCCTTTTCTACCCTAAGCCATCTGGAACATTTGGATTTATCTGATAATCAGTTATCTAATCTATCGTCTTCCTGGTTTAGGCCCCTTTCCTCCTTGAAAATTTTAAACTTACTGGGA…
ENSSTOG00000026155	Ictidomys tridecemlineatus	Glires	TLR3	3	Single-domain	ATGAGGCTGCATTTACCTTATCGTATCTACTTCTTTTGGGGACTGTGGCCCCATTGGATTCTGTGTACATCTTCCACCAACAAATGCACTGTGAGACATGAGGAAGCTGACTGCAGTCATCTAAAGTTGACTGAAATACCCAATGACCTCCCAGTAAACATAACCACATTGAACCTTTCCCATAACCAACTCAGAAGATTGCCACCTGCCAACTTTACAAGATATAACCAACTTACCATCTTGGATGGAGGATTTAATAGCATTTCAAAATTCGAGCCAGAATTGTGCCAAAATCTCCCGTGGCTTAAAATTTTGAACCTCCAACACAATGAGCTATCTCACGTTTCTGATACAACGTTTGCCTTCTGCTTGAACTTGACGGAGCTCCATCTAAGGTCC…
ENSSTOG00000021892	Ictidomys tridecemlineatus	Glires	TLR4	4	Three-domain	ATGATACCTCCCCGGAGCCTGGCTGGGACTCTGATCCCAGCCATGGCCTTCCTCTCCTGCCTGAGACCCGAGAGCTGGGAGCCCTGCGTGGAGGTGGAGCCTAATGTTACGTACCAATGCATGGAGCTGAATCTCTCCAAAATCCCCAACAGCATCCCCTCCTCAGCCAAGAATCTGGACCTGAGTTTCAACCCCCTGAAGTGCATAGACAGTCACAGCTTCTCCAGTTTCCCAGAACTGGAGGTGCTGGATTTATCCAGGTGTGAAATTCAGACTATTGAAGATGATGCATATGAGGGCTTACACAACCTCTCTACCTTGATATTGACAGGAAATCCTATCCAGAGTTTAGGCACAGGAGCCTTTCATGGACTATCAAGTTTAAGGACACTGGTGGCC…
ENSSTOG00000022418	Ictidomys tridecemlineatus	Glires	TLR5	5	Single-domain	ATGGCAGATCACCTTGACCTTCTCTTAGGAGTGTTGCTCATGGTGAGTCCTGTGTTCGGAATCCCTTCCTGCTCCTCTGATGGTGGGACAGCCTTATTTCGTTTCTGCAATCTCACCGAGATTCCCCCGGTCCTCAACACCACAGAGAAGCTCCTGCTAAGCTTCAACTACATCAGGACAGTCACTGCCACGTCCTTCCCCCTCCTAGAGCAGCTCCTACTGCTAGAGATGGGGAGCCAGTTTACTCCCTTGTCTATCGACAAAGAGGCCTTCAGAAACCTGCCCAATCTTCGGATCTTGGATCTGGGTAAAAGTCAGATCGGCTTCTTGCATCCAGATGCTTTCCAGGGACTGTTCCATCTCTTTGAACTGAGACTGTTTGCCTGTGGTCTCTCTAAT…
ENSSTOG00000025480	Ictidomys tridecemlineatus	Glires	TLR6	1	Three-domain	CGAACAGCAGCCCTTGAGGAGAACCATTGCATCATGACCCCAGACAAAGAGCCTGTTGTCACAAACCTTTGTTTTGTTTGTATCGTGATCTTAATAGTCGGAATCATAGTCCAGGTCTCTGGTGAAAATGAACTTAGAGTAGACATGTCAAAAATAGGCCTGACGCATGTTCCGAAAGACCTGTCACCAAGCACTGAAGTCTTAGACATATCTCAAAACTACATATCTGAGCTTCAGATCTCTGACTTCAGCTTCTTGTCGGGGCTGAAAGTTTTGCGACTTTACCATAATAGAATCCAGAGACTTGATTTTAGTGTTTTCAAGTTCAACCGCTACCTGGAATATTTGGATTTATCTCACAATCAGTTGCAAAAGATATCCTGCTACCCTGTGGTGGGT…
ENSSTOG00000026389	Ictidomys tridecemlineatus	Glires	TLR7	7	Single-domain	CAGGTGTTTCCAATGTGGACATTGAAGAGACAATTTCTTATCCTTTTAAACATGATCCTAATTTCCAAACTCCTTGGGGATAGATGGTTTCCAAAAACTTTGCCCTGTGATGTCACTTTGGACGTTCCAAAGAATCAAGTGACTGTGGACTGCACAGACAAGCATTTGACAGAAATTCCTGAAGGTATCCCTGCCAACACCACCAACCTCACCCTCACCATTAATCACATAGCCAGCATCTCCCAAGACTCCTTCCATAGGCTGGACCATCTGATAGAGATTGATTTCAGATGCAATTGCATACCTCCTCGAATGGGGCCAAAAAACAATGTGTGTACCAGGAGGCTGCAGATTAAACCTAAAAGCTTTAATAAACTCACTTATTTAAAATCCCTTTAC…
ENSSTOG00000006087	Ictidomys tridecemlineatus	Glires	TLR8	7	Single-domain	GAAAAGATGTCCTTCTGGTCTTCGATTCTGATCTGCCTTTTCCTGCTTATCTCTGATTCCTGTGAGTTCTTTGCTGAATCGAATTACTCCAGGAGCTATCCTTGTGATGAGAAAAAGCAAAATAACTCCATTATTGCAGAATGTGACAGCCGTCAACTGCAAAAAGTTCCTCAAACAGTGGGCAAATACGTGACAGAACTCGACCTGTCTGATAATTTCATCACACACATAACAAATGAATCGTTTCCAGAGCTTCCATATGTCACTAAAATAAATCTAAACCACAATGCCAATCAAGAGCACTATAATGAAAATTCTGATATGAATAAAAATGGCATGAATATTACAGATGGAGCATTCCTCAATCTAAAAAACCTACAGGAGCTACTGCTTGAAGAC…
ENSSTOG00000021472	Ictidomys tridecemlineatus	Glires	TLR9	7	Single-domain	CAGGGTCCCTGCCCCAGGGTCCTGCACCCCCTGTCTCTCTTGGTGCAGGCTGCAATGCTGGCTGTGGCCTTGGCCCTGGGTGCTCTGCCTGCCTTCCTGCCCTGCGAGTTCCAGCAGGGTAGTCTGGTGGACTGCAACTGGCTGTTCCTGAAGTCCGTGCCCCACTTCTCTGCAGCAGCACCCCGTGGTAATGTCACCAGCCTTTCCTTGATCTCCAATCGCATTCACCACCTCCATAACTTTGACTTTGTCCACCTGCCTAACCTGCGGCGTCTCAACCTCAAGTGGAATTGCCCCCCGATCAGCTTCAGCCCCATGCACTTTCCCTGCCACATGACCATTGAGCCCCAAACCTTCCTGCATGCAACCAAACTGGAAGACCTGAACCTGAGCTACAAC…
ENSSTOG00000023621	Ictidomys tridecemlineatus	Glires	TLR10	1	Three-domain	ATGAAACTCATCAGAAACTTTTATGTATTTTGTAATATTGTTATGTCAATAGAGGGCTTGGCCTCAAAGCTTCCAGAAGAAAAGGAATTAATTACTAACTACTCCAATATGTCTCTAAAAAAGGTTCCCACAGACTTGACCCCAACCACAACCACACTGGATTTATCATATAACCTCCTTTTTCAAGTTCAGAATTCAGATTTTCATTCTCTCTCCAAATTGAAAGCTTTGATTTTATGCCATAACAGAATCCAACAGCTGGATATCAAGATCTTTGATCTGAACCAGGAGTTAAGATATTTAGATTTGTCTTATAATAGACTGAAGACTGTAACTTGGTATTCGCTGGCAGGTCTCAGACATTTAGATCTTTCTTTTAATGACTTTGACACCATGCCT…
XM_005341416	Ictidomys tridecemlineatus	Glires	TLR11	11	Trans-three-domain	ATGGGAGATTGTGTGATTCATCTATGGCAGATACCTACAACATCAGCGGTTATTGGATATCCAACAAAACCAGTACCACGTAAAGTTGGAGATGTATGGATATTACCATACGAAACTTTTTATTGGCTAACATGGAATGATACGTCATTCTATGTTCCTGCAGATGCAACCTACAGTTTGGGTAAATCAACGATGATTGCTTTTAACTTAGTATCAGACGAACCCTTAACATCGGATATAACAATCTCTATGCCGAAAAGCACCTTGATGGACCTAGGTAACTACAGATTGCTGACATGTCATCCCATGGACTATATGGTGAGAAGATGGCAAAACATAACTTATAATGAAACTCTACCGTTGAAAGTAGGATGCCATATACATTATAACACTATGATG…
XM_005337505	Ictidomys tridecemlineatus	Glires	TLR13	13	Single-domain	ATGAGCTCAGAGAGCCTCCTCCCTTCTCAACTGCTTAGGCTCATTTTCATTGGGCTTTGTCTACTGTCTTTGGTAGAGTCATATGGGTTCCGCAAATGCACACAGTATGAATTAAACATCCGCCACGTGTTCTGCATTCGGAAGGAGATCACCAACTTGACAGATGCCATTGGTGACATCCCTAGATACACTACTCACCTTAATCTGACACAAAACCAAATTCAGGTCCTTCCTCCCCATAGCTTTGCTAATTTGTCTGCCCTGGTGGACTTGCGCCTGGAATGGAATTTAATTTGGAAGATTGATAAGGGTGCCTTTAAGGAACTTGGAAACCTGACCTTTCTGAATTTAGTAGAAAATAAGATTGAAAGTGTGAACAACTCCTTTGAGGGACTGTCC…
XM_004655873	Jaculus jaculus	Glires	TLR2	1	Three-domain	ATGCTCCGTGCTCTGCAGACTCTATGGGCCCTGGGGGCCATGATGGGCCTCTCCAGTGAAGGGCTTCCCCACCAGCCTTCTCTGTCTTGTGACACCGCGGGTGTGTGTGACGGCCGCTCCAGGTCGTTCCGCTCTGTCCCCTCAGGACTCACGGCAGCCACAGTGAGCCTCGACCTGTCCAACAACAGCATCTCCTACGTTGGCCATGGTGACCTGCAGAGGTGCGTGAACCTCAAGGTTCTGCTGCTGACGTCGAATAGAATCCACACCATAGTGGACGATGCCTTTGCTCCACTGGGCAATCTTGAGCACTTGGACCTGTCTGATAATCATTTATCTAATTTATTGTCCACCTGGTTCAGGCACCTTTCTTCCTTAACATACTTAAACTTACTGGGA…
XM_004666372	Jaculus jaculus	Glires	TLR3	3	Single-domain	ATGAAAGGGCCTTTATCTTTTCAAATCTTCTTGTCTTGGGGGCTTTTGTCTCAGTGGATTCTGTATACATATGCCACCAACAAATGCACTGTGATGCAAGAAGTGGCTGACTGCAGTCATCTGAAGTTAACACATATACCTGATGACCTGCCTACGAACATAAAGGTGTTGAATCTTACCCACAACCAACTAAAAGGATTACCACCTGCCAATTTTACAAGATATAGCCAACTTATTGTCTTGGATGGAGGCTTTAACTCTGTCTCAAAACTAGAGCCAGAATTGTGCCAAACCCTACCTTTGTTGAAAGTTTTGAACCTCCAACACAATGAGCTGTATCAGCTTTCTGACAAGACCTTCATGTTCTGCATGAATCTGACAGAACTCCACCTGATGTCT…
XM_004662684	Jaculus jaculus	Glires	TLR4	4	Three-domain	ATGACGCCCTGCTCAAGCCTGGCTGCGATTCTGATCCCAGCCATGGCCTTCTTCACCTGCCTGAGACCGGAGCGCTGGGATCCCTGTGTGGAGGTGCTTCCTAACATCACGTATGACTGCATGGAGCAGAATCTTCACAACATCCCTTACAGCCTTCCCTCCTCCACTGAGAACCTGGACCTGAGCTTCAACCCCCTGAAGATCTTAAGCAGTAATTGCTTCTCCAGTTTCCCAGAACTACAAGTGTTGGATTTATCCAGGTGTGAAATTACAATGATAGAAGATGATGCTTTTCAGGACTTAATCCAACTCTCTACCTTGATATTGACTGGCAACCCTATACACAGTTTAGCTCTGGGAGGCTTTTCTGGACTATCGAGTTTACAGAAGCTGGTGGTT…
XM_004653238	Jaculus jaculus	Glires	TLR5	5	Single-domain	ATGGCAGGTCACCTTGGCCTTCTCTTAGGAGCAGTACTCATGGCCAGTCTCATGTTCGGGGTTTCTCCCTGCTCCTCTGATGACCAGACGGCCTCATTCCGCTTTTGCAACCTCACCCAGATCCCCTGGGTTCCCAGTGCCATTGTGAACCTGCTGCTCAGCTTCAACTATATCAGGACAGTCAACGCCACATCGTTTCCCTTCCTGGAGCAGCTCCACCTGCTGGAGCTCGGCACCCAGTTTACCCCCTTGACTATTGGCTCAGAAGCCTTCAGAAACCTGCCCAATCTTAGGATCTTGGACCTGGGTCAAAACCAGATTGCTGTCTTGCATGTGGATGCTTTTCAGGGGCTGACTCATCTGCTTGAACTTAGACTGTTCTCCTGTGGTCTTTCTGAT…
XM_004658657	Jaculus jaculus	Glires	TLR6	1	Three-domain	ATGACCCAAGATCAAGGACTTACTGTTGGAAATTTCCATCGTGTTTGCATTATGACCTTCATGGTTGGCACCGTAATCCAAGTCTCTAGTGAAAGTGGGTTTGCCATAGACCTGTCAAAAAGAAACCTTACTCAAGTTCCCAAAGACCTGCCACCGAGAACCACAGTTCTAGATATGTCTCAGAACTCCATAGCTGAGCTTCAGATGGCTGACCTCAGTTCTTTTCCAGCACTGAAAGTTCTGAAACTTTCCCATAATAGAATCCAGAGACTTGATTTGAATGCTTTCAAGTTCAACCCAGATTTGGAATACTTGGATTTATCTCACAATCATTTACGAAACGTATCTTGCTCCCCTGTTGTGAGTTTCAAGCACTTAGATCTTTCATTCAATGACTTT…
XM_004663709	Jaculus jaculus	Glires	TLR7	7	Single-domain	ATGTGGACATTGAAGAGACAATTTCTTGTTGTTTTAAACATGATCCTAATTTCCAGACTCCGTGGTATTAGGTGGTTTCCTAAAACTCTGCCCTGTGATGTCTCTCTGGATATTCCAAAGACCCATGTGATTGTGGACTGCACAGACAAGCATTTGACAGAAATCCCTGAAGGTATTCCCACCAACGTCACAAACCTCACCCTTACCATTAACCATATACCAAGCATCTCCACTGACTCATTCCATAAGCTGAACCATCTGGTGGAGATTGATTTCAGATGCAACTGTATACCCACTCAACTGGGGCCAAAAAATGATGTGTGTACCAAGAGGCTAGAGATTCAACCCGGAAGCTTCAGTAGACTTACTTATTTAAAATCCCTTTACCTGGATGGAAAC…
XM_004663710	Jaculus jaculus	Glires	TLR8	7	Single-domain	ATGTCCCTTCAGCCATCAGTTCTGACCTTCCTTTTGCTGCTCACCTCTGGTTCCTGTGAAGTTTTCCGTGAATCAAATTATTCTAGAAGCTATCCTTGTGATGAAAAAAGGCAGAATGGCTCAGTTATTGCAGAATGCAACAATCGTCGGCTTCAAGAAGTCCCCCACACAGTAAGCAGCTACGTCACAGACCTAGACCTGTCTGATAATTTCATCACACATATCACAAGTGAGTCATTTCAAGAGCTGCAAAATCTCACTAAAATAAATCTAAACAGCAATGCAAACCAACAGAATGAAAATCCTAGTAAGAATACAAATGGTATGAATATTACTGATGGGGCATTTCTCAACCTAAGAAATCTAAGGGAGTTACTGCTTGAAGACAATCAGTTGTAC…
XM_004664314	Jaculus jaculus	Glires	TLR9	7	Single-domain	ATGGCGCACCAGACGGGCATCCATGCCACTGAAGAGCTGCAGGAATTCTTTGCCAAGGCACGGGCTGGTTCCATCAGGCTCATCAAAGTCGTCATTGAAGACGAACAGCTCGTGCTGGGTGCCTCACAGGAGCCAGTGGGCCGCTGGGACCAGGACTACGATCGGGCAGTGCTGCCTCTGCTGGATGCCCAACAGCCTTGCTACCTCCTCTTCCGCCTCGACTCTCAGAATGCTCAGGGCTTCGAGTGGCTCTTCCTCGCCTGGTCACCAGATAACTCCCCTGTGCGACTGAAGATGTTGTACGCCGCCACACGGGCCACAGTAAAGAAGGAATTTGGGGGCGGCCACATCAAGGACGAGCTCTTTGGGACAGTGAAGGATGACCTCTCCTTGGCTGGG…
XM_004666962	Jaculus jaculus	Glires	TLR13	13	Single-domain	ATGGGAAAGGATTTTTTTCCAATTGTAACCTTAATGCCTGGGGTTGCAAGGATGAGCAGAGACAGCCTCCTGCCTTTTCTTCAGCTCTGGCTCATTTTAGTAGGGTTTTCTCTGTTGTCTTTGGCAGAGGCATATGGGTTTAGTAAATGCACACAATATGAATTTGACATTCATCATATGCTCTGCATTCGGAAGAAGATCACCAACTTGACAGATGCCATTAGTGACATCCCTGGATATACTACTCATCTCAATCTGACACATAACGCAATTCAGGTCCTTCCTGCCTATAGCTTCACTAAGCTGTCAGCCCTGGTGGATCTGCGACTGGAGTGGAATTCCATTTCTACGATTGATGAAGGTACCTTTAAGGGTCTTGAAAACCTGACCCTTCTGAAT…
HQ293022	Labeo rohita	Otomorpha	TLR2	1	Three-domain	ATGCCAGTCAGGATGAGACCCTTGAACGCAAAGGAGTCCGTGATTCTTTTTACATTAATTTTGGCCCAAGGCTTTGACTTCTGCAGGTCATGTAATTGTGATGAGCAATATTTTTGCAACTGTTCATCAAATCATCTCCAACATGTCCCAAAAGTTCCAGCGAACGCTCTTGGCCTTGACCTGTCTTTCAATCAAATTGCGTCTATCGGCATGAACGATCTCACCCCGTATAGTGAGCTGAAAACCCTAAACTTGCATAAGAACACGCTCAAGTTCATACACGTGGAGGCTTTTAAATCTCAGCACAAGCTGGAAGTTCTTGACCTGTCATTGAACAATCTGAAAAATCTGTCTTCGTCTTGGTTCCGCGAGCTGAAATCTCTTCAGCAGCTGAACCTT…
KC953875	Labeo rohita	Otomorpha	TLR22	13	Single-domain	ATGGGAATACTAAAACAAATCACATTATATATTGCCCTCTGTAGCTTAATTTCCTCTTCTAGTGCATTTTCCTTGAAGAACTGCACAATCAGTACTCCTCTAAAAGACACCCAGCCAAAAGTACTTTGCTACAAAATGGGCTTTTTCAGCTTTCCATGGATTCCTACAAATACACGGATTTTAGATATTTCCTTCAATGCTTTTACACAGATCCAGATTGGGGATTTTAGTAATTTGTCAAACTTACAGGACGTGAACATATCTCACAATAAGATCTCATGGATTCAAGAGGGTGCATTTGACAGTCTTTCCAATTTAACCCATCTCAATCTGGCCAGCAACAGACTAAAAGGAATCTCAGGAGGTATGCTACATGGCCTGACCAACCTACTGGTGCTA…
AB492856	Lagenorhynchus obliquidens	Laurasiatheria	TLR4	4	Three-domain	ATGATGCCTCACACCCGCCTGGCTGCAGCTCTGATCCTAGCCATGGCCTTCCTCTTCTGCCTGAGGTCGGAGAGCTGGGACCCTTGTGTACAGGTGGTTCCTAACATTAGTTACCAATGCATGGAGCTGAATCTCTACAGAATCCCTGACAACATCCCCACATCGACCAAGATACTGGACCTGAGCTTTAACCACCTGAATCATTTAAACAGCCATAGCTTCTCCAACTTCCCAGAACTGCAGATGTTGGATTTATCCAGGTGTGAAATTCAGATGATTGAAGATGATGCATATCAGGGCCTAAACCACCTCTCCACCTTGATATTGACAGGAAACCCTATACAGCGTTTAGCCCTGGGAGCCTTTTCTGGGCTATCAAGTTTACAGAAGCTGGTAGCG…
KF318376	Larimichthys crocea	Euteleosteomorpha	TLR1L	1	Three-domain	ATGAGGCCTACCATTGCCCTCTGGGCAGCAGTCGTGTTTCTGGGACTTCAGCTGAGTGCTTCTTCTTTTCCTGACAACATTGAAAACCGCTCGTCCCAAAACCTGTCCTCTGTCCCAAGAGACCTGCCACATACGACTGAGTCATTAGATCTTTCATGCAACCACATACAGAAGCTTCACAGAGGGGACTTCAAAAACACCACTCTCCTGAGGTTCCTCAACATTTCATGGAATAGTTTGGAGGAAATAGATCCAGAGACGTTCCTCGACACACCACTCCTGGAGGATCTCGACTTGTCACACAACAGGCTGAAGAACCTCTTGGATCAGCGGTACCTGCTCCATGCAGACAACCTTTTGGTACTAAATTTGGCCTGCAACAAGTTTCTCACAATGACT…
HQ585077	Larimichthys crocea	Euteleosteomorpha	TLR3	3	Single-domain	ATGTGTGTCCTTCGCCCCCTCCTCCTGTCAGTGGTGATTATCATATGCTACTTTGTGACGGGACCGTACAATTGCGTGGCTGCCGTGAAGAAGACCTCCTGCCACGTACAAGATGGCAGAGCTGACTGCCGCCACCTCAGCCTCAGTGAGATCCCTCAAAACCTTCCCAGGAACCTCACCAGCCTGGACATGTCTCACAACAGATTAAGGGCGGTTCCCCCTGTGTCACTAACCCCATACCCAGGCCTCATCCACCTTGATGTCAGTTACAACAGTATCACCAAGGTGGACGAGGGTTTGTGCCAGACTCTTCCTCTGCTGCAGACACTGAACATGGAACACAATGAAGTATTTGTTCTGAAGAAGGAGGATGTGAGCCATTGCACTAAACTAACCCGG…
KC543351	Larimichthys crocea	Euteleosteomorpha	TLR7	7	Single-domain	ATGTGCGTGCCGCTGCTGGGCCTGTGGTGCTTTCTCTCCATATCAACATCTAGCATCTCATACCCAAAAACTCTGCCGTGTGATGTTAGCGAGGAAAGCAACGGGACTGAGCTGAAAGTGAACTGCACTGAGAGAAACCTCAAAGACGTCCCCAACGGCATCCCCAGAGACACTACCAATCTGACGCTCACCATCAACCATATCCCTCAATTAAACTCCACCTCCTTCCGAGATCTGGTGAACCTGACTGAGATTGACATGAGGTGCAACTGTGTGCCCGTCAAAATCGGGCCCAAGGACCGCATATGCTCCAAGAGCGTGACAATAGAGGAGCATGCCTTTGCCGGTTTGAAGAATCTGCGAGCGCTGTATCTAGACGGCAATCAGCTCGACAGTATA…
KC543352	Larimichthys crocea	Euteleosteomorpha	TLR8	7	Single-domain	ATGACCGTCACATGTTGGATGCACTTGCTGCTGTTGTCACTGTGGTGCCATTATGACATCCAGCCTGCTGCTTGTAAACCTATGTGGATGATGCCGCAGTTCCCTTGTGACGTCGAGGCCTACAACACCTCTAAGATCCTATTTGACTGCAAAGGTCGTCGCCTGCGTAGGGTACCCTACGGGATAACTCCTAACGCAACTGAGCTCGACTTGTCAGAAAATTTCATTTACAATGTTTCGTTTCATTCATCTCCTGAACTGCTCAATCTGACACTGCTCAATCTCAGCTGGGCAAACAAGAAGCAACCAGTGATCATTGATGTGAACGCATTCAAAAATCTGACAAAACTGTATGAACTGAGACTACAAGGCAATTGTCTGACCAGAATCCCTGACAAT…
EU655704	Larimichthys crocea	Euteleosteomorpha	TLR9	7	Single-domain	ATGCCATCTACTATGGCTATGTTGAAAAATATCTTCATCCTTTGTCAATTTCTTCCGTTAGTGAGGAACATGAATACTATCTTCTTCCCTTGTGACACTGATGTAAATGCCACCACAGTAGACCGCTCTAGCAGACCACTCAAGCATGTCCCCTTCATCAAGTCTACTACTGTAGTGTCACTCGATTTAAGTCAGGCTAAGATACAGCAAGTGTGGCAGCATGCTTTATCGGGTCTCCCAAACCTTCGAACTTTGAAAATAATGGGAAACTGTCAGCCAGGTCGCCTGAGAGCTTTGGAAGACCGCTCATGCAAGATGGAGATCCACTACTATGCCTTCAAGGAACTACTGAATCTTCAATCTTTATATCTGTCAGGAAATAGTCTCACCACAAAAGAC…
GU324977	Larimichthys crocea	Euteleosteomorpha	TLR22	13	Single-domain	ATGCCAAGAGGAAGAGCAAAATACTTTAAACTAAGTATTATGTTTCTTTTGCTGAATATCGACAATGTTGTTGTTCCAGTCAGGGGATTTTCGCTGAGATCTTGCCGAATCAGTTACAGCACTGCTATATGTGCCAAGAGTAGGCCTAGTCTCAAAGCTGTTCCTAAGGATATTCCCCCAACAGTGACAGGTTTGGACTTGTCTCTAAACAAAATCACTAAAATACAAGGATCAGATTTCAAAAACCTACCGCTTTTGACACAGTTAGAAATAGATCGCAACATGATTTCACAGATAGACACGGGCGCCTTTGCTAATCTAATTTCCCTCAAGAACTTGAATCTAAATAATAATAAGCTTCATGAACTCAGAGCTGATCTTTTCGACGGTTTGGGAAAC…
ENSLACG00000010038	Latimeria chalumnae	Coelacanthimorpha	TLR1L	1	Three-domain	AGACATAGCAGAAATCACACAGCCATGTTGAATATTCTGACCTTTGTTGTCTGTGTTCTTGTATTAGAGCCCTGCAGTGCAGAAGAAAATGAATATGTAGTTAATGATTCATCCAAGAAGCTATCTGAAGTTCCTCAAAACTTACCAACACAAACAAAAATACTGGATTTATCTATTAACAATATATCACACATCCAGGCTGATGACTTTAATTATCTGCTCCAATTGCAAAAATTAAATTTGTCTTTTAATTTGATTCAAGAGATTGGCAGTGATGTTTTTGGAGCTAATAAGGAATTGGAATCTATCGATTTGTCCAACAATAAATTATACAATGGCTCCTGTGGCTTCCTGGTTCACCTCTTAGCTCTTAAATATCTGGATATTTCTTACAATAAA…
ENSLACG00000012590	Latimeria chalumnae	Coelacanthimorpha	TLR2	1	Three-domain	TTGTTTCAGTGCATCCTAAGGTTAAAAATGAAAAATCTTATTTGGAAAAGTTGGTTCGTATGTGTGCTACTGAGTGTCCAACCGGCAAAAGCAGTAAGTGTCGAGCATGTGTGCAAAACGTGCAACTCTGAAAAGTTTTGTGACTGCTCTTCCATGGGGCTAGAAACGGTGCCTTTTGTGTCGTTAAAGGATGTCTTGGGTCTTAACCTGTCGCACAACCTAATAAAGGTTATTGAAGAGGATGATTTTAAATTGTACACAAAACTGAAAGAGCTTATGCTGCAATCTAATCAAATCGCTTCCATCCATGAGGATGCATTCAGCTTTTTCGCGGATCTGGAATATCTGGATTTATCCAACAACTGTTTATTACAACTAATTCCCTCTTGGTTCAGCTCT…
ENSLACG00000011410	Latimeria chalumnae	Coelacanthimorpha	TLR3	3	Single-domain	AAAAATGACCCCCCTCCATTGTTTCAGAGATTAAGTGTGTTAGATATTTCCCGCAATACACTGACATCTGCAAAGCTAGGAAGTGAACAGCAACTACAGAATCTTTGGAGCCTTGTGCTATCTGCCAACAAAATCAAAGTATTAAAAAAGGATGACTTATCGTTCCTGAGTAACACTTTCTTAAAGCAACTTGATCTTTCCTTAAACCCACTGAATCAGTTTGAACCAGGATGTCTGCATGGAGTGGGAACTTTAGGAGAACTAATTATGGACAACAGTTCTCTAAGCGCTAACCTCACAGAGAGACTCTGCTTAGAATTATCAGGAACAGAAATCAAGAGCCTATCCCTAAGCAATAATAGGCTTTCAAAAATACTCAACATTACCTTCAGAGGATTG…
ENSLACG00000015379	Latimeria chalumnae	Coelacanthimorpha	TLR5	5	Single-domain	AAAATGTGGTACAACCTGCTTCTGGTCATCTTTGGAGCAACTCTCATAACCAGCGACTCACCATGTAAAGTGATCAATCAGATTGTCGATTGTAGCTTTCGTAAACTTACTCAGGTCCCTTTTGTGCCAGAGGACACCACTGAGCTCATTTTGAACTTTAACTATATCCAGGAGGTCAATTCTTCCTCATTTCCTCGACTTCAGAGATTGAAAGTCCTGCAGATTGGAACACAATTCACCAAGCATTTAAATGTGGGAAAAGAAGCTTTTGAAAACTTACCAAGTCTGCTTATTCTGGATTTAGGAGACAATGGTTTGCTGAAATTGGACCCTGATGCTTTTGTTGGTTTGGTAAATGTAAAGGTTCTTCTATTATATCACAACAGACTCGATGGGTCT…
XM_006013173	Latimeria chalumnae	Coelacanthimorpha	TLR7	7	Single-domain	ATGGCCAGGTTTGTTGTGTTTGAGGAAGTTAGTAGTTTCTTTCTGCCCCCTGATGTGAATTCATCCTTTGAGAAGAACCTGAACCAAGCTATTGTATTTGAGAGCTCATCAGGAAAGCTACTTCACTTCCTTTTTCTGTTCAGCGCTGTTTCAAAAGTGTTTGCTGCTATTTGGTTCCCTAAGACTCTCCCATGTGATGTGAATGTAACAGAAAGATCTATACTTTTAGACTGCAGTGAACGTCACCTGACAAAGATACCAAAGGGGATTCCTGCTAATGCTACCAACATCACTCTCAGTATTAACCACATACCAAATGTTTTCAAGACCTCCTTCAGTGGGCTTGAGGACCTCAAGGAAATTGATTTTCGGTGCAACTGTATGCCAGTAAAAATAGGG…
ENSLACG00000001037	Latimeria chalumnae	Coelacanthimorpha	TLR7	7	Single-domain	AGGATTATTCCATTATTTAAGATTTTTAAAAAATGTACTTCCATGTATTGGGCTCTTAATCATTTAAAGGTTATTATATTCTTAAACGCTGTTTCAAAAGTGTTTGCTGCTACTTGGTTCCCTAAGACTCTCCCATGTGATGTGAATGTGACAGAAAGATCTATACTTTTAGACTGCAGTGAACGCCACTTGACAGAGATACCAAAGGGGATTCCTGCTAATGCTACCAACATTACTCTCACCATTAACCGCATACCAAATGTTTTCAAGACCTCCTTCAGTGGGCTTGAGGACCTCAAGGAAATTGATCTTCGGTGCAACTGTATGCCAGTAAAAATAGGGCCAAAAGACCAAGTATGCACAAAAAGACTGCATGTCCAAGAAGGTAGCTTTTTCTCT…
ENSLACG00000016637	Latimeria chalumnae	Coelacanthimorpha	TLR8	7	Single-domain	CATTTCCTCTACTTGGTTGATGCTGCTTCCAAAATTCTTGCTCAGTCCTGGGTATCCAGAGACCTCCCTTGTGATATAAAAGTGAAGAACAATGGCTCCATCATAGAGTTTGACTGCAGTGCCCGCCATCTCACAGCAGTGCCTTCAAACATCAACCAAAATGCTACGAACCTTAAGCTTTCAAATAATCACATCCAAAGTATTACTAAGAAATTGTTCCACAAATTGCAGAACCTTACAATAATAGATCTGAGATGGAACTGTCACCTTGGGGCAAGAAGATTGAAGCATGGATGGTGTGAAAGAGGCATTAAAATTGAAAATGGATCTTTTTCCTCATTAACAAATCTAAAACAACTGCTATTAGATGGGAATCATCTTTCCAAAATACCAGCTAGG…
XM_005987092	Latimeria chalumnae	Coelacanthimorpha	TLR9	7	Single-domain	ATGAGAATTGGGAATGAAGCATGTGAACTAAAGATAGATCCCGATGCATTTGCTTCACTCAACTTGCATAAACTCAACCTGTCTGGCAATAGCTTATCGATGGTACCAACTTTTCCATCCACACTGAAATACCTGAACCTAAATTACAACCATATTCTGAATATGGATGGGTCTACCTTTGCAGGCCTGGTAAACCTCAAATATTTATACATGGAAAAAAACTGCTTCTATCGAAATCCATGTGACATCCCACTGAATATTGAAAATACAACCTTTTCTGAACTGCAAAGACTGGAACTCCTCTCCCTCAACAATAATGAATTAGTCCATATCCCCTCCAATCTCCCCAGGAGCCTAAAAAAGCTTCTGCTCTCCCAAAACAAAATTACTAGCATCTCC…
ENSLACG00000012864	Latimeria chalumnae	Coelacanthimorpha	TLR13	13	Single-domain	ATGATGCTAATTGGCTTCATGTTACCATGCCTCTGTGAAGCCTATGGATTTCGCAAGTGTGCCCAGTATGAGTATAACTTAAGCCATGTCATCTGCATAAGGAAAAATATAGTTAACTTAATCAAAGCTATTGAAGATCTCCCACGGAGCACAACTCACTTAAACCTTACTCAAAATGAAATTAAACAGCTGCTGCCTGCCAGTTTTGTCAACTTATCTGCCCTTGTCGACCTAAGGATACAATGGAATAAAATTTCCAACATCAGTGAAGGCACATTCTCTGGTTTAGGAAACCTATCCTTACTGAACCTGGTAGAAAATCATATCACAAGGCTCAACAGCTCCATCTTTAAAGGGTTGGTAAACCTCCAGACTCTACTGCTGAACCATAACAAAATA…
XM_006005094	Latimeria chalumnae	Coelacanthimorpha	TLR13	13	Single-domain	ATGACTGGAAGGAACTCTATGTTCATGTTGCCGGTTGCCCTAGCCGCTGGCGCCTCATGCGCGAGTTACGGACGTGGAAACTTCCGTTTCCGTTTTAGCAGTGCAGCGATACACTCAGTGCCACCGCCTGCACGTTCAACTCCGGTCTCCAACGGAATCAGCTACACTTTCCGAGACTGTGGAATGAGTGGCCCCCAACAGCTGTGCGCCTGGTGCTTACATAAAGGGATCGTGAATGTCTCCTATGCCGTGGAGGACATCCCAGCTAAAACTAATAGCTTCATCCTCTCACAGAACAAAATAAGACAGCTTCCAGCAGGCGCCTTCTCGAGACTCCATCATGTGAGCAATCTCAAGCTGGATCAGAACCACATTGTAGAGATCCAAGGTGGAGTCTTT…
XM_006005093	Latimeria chalumnae	Coelacanthimorpha	TLR13	13	Single-domain	ATGCTCTCATATAGCAAGAAAATGGAGGATTTACCTCCATATAGCATGGTGATATGCTACATGACCCTATTGATCACCTGCTGTGATAGCTACAGTTTTAAAGAATGTGAGATGACTGGTACCGATCAGCTATTGGCCTTGTGCTCAGGTAAGGGGGTCATGAATGTGTCCCATTCTGTGGAGGACATCCCGGCCAACACTACTGATATTAATCTCTCAGAAAACAGCATACAGCAACTGATGGTGGGTGCATTCTCCCACCTGGGTCAGCTCAAGAAACTAACAATGGATAAGAACAAGATTGTAGAGGTCCAAGGTGGAGCCTTTGTGGGACTGGAACAGCTGAAGTTTCTCAACCTCTCCTGCAACTACATCCAGGAGATCTGGAGCAACACATTC…
ENSLACG00000017699	Latimeria chalumnae	Coelacanthimorpha	TLR14	1	Three-domain	ATGCATCAATCCACCAAGCAAAACTGGTTCCTGATCTCAATCCTGTGGGCAGCCCAGATTGCTACTGCCTCCATGATCTTTAAACATGGTGCCTGTGAGATCCGGGGGGGAGATGCCAGTTGCAAAGGGCAGAGTCTCTTTCAGGTGCCCAGAAACCTCCCACCTTCACTTGAAAGGATCGACTTATCCTACAATAAGCTTTATATCATCAAAAACAATGATTTTGCACACCTGACGAAGCTCCGGCACTTATACTTACAGTTTAACAATATTTCCAAGATTGAAGAAGGTGCCTTTGCATCCAATGTTCTTTTGGAAGAGCTTGACCTTTTTAACAACTCCCTGACTGAGATCCCGTCAGCAGTGTTGAAGCCTTTAACCAACCTGAGAAAGCTGCAG…
ENSLACG00000001078	Latimeria chalumnae	Coelacanthimorpha	TLR21	13	Single-domain	GTTTTACTCCTTGGAGTACTGGGTGTCCCTCTTGTGATCAGTATGGGATTTCGCAACTGCATCCAAAGGGAGTATGATCCCAACAGCTATGCCTGCATCCAGCGGTTTCTAAAGGACGTGGCCAGCGCAGTTTCCGATCTTCCCCCCAGCGCCAGGACGGTCAACATATCCCACAATTCCATTCGAAGGCTGGTCCCCGCTAGCTTCAGCCATCTTACCCAACTGGTTCACCTCAGACTGGACTTCAACAGGCTGTTGGTCATCCAAGATGGGGCATTTGACAACCTTACTAGCCTGAGGATTTTGAATCTGACCAACAACAACATTTCCCGACTCTCCAGAGGGACATTTAGAGGCCTTGTGAACCTCACAGACCTCCTGTTGCACAATAACAAGCTA…
ENSLACG00000002657	Latimeria chalumnae	Coelacanthimorpha	TLR21	13	Single-domain	GCGAGTGCCTCTGGGATTGAAGCCCTCTTCTGGATTTTCGTTCTGATGGTGGTGGCTGGAGACTCAGCCACAGGTTACACCTACAGGAACTGCTACAATGACTATACCTGGCACGGCCACATCTCCTGTAGGAACCAAAAGGTGGGCCAGCTGAAGGACGTTGTGTTGGACTTGCCCAGCTGGGTCAAGGTGCTCAACATCTCCTTCACTTCACTCCAGACTTTGCCCAAGGAGGGGTTCGTCAACCTGACGGGCCTCAGACATCTCCGGCTAAACCAGAACAACCTCAGTAGCATCTACCCCAGGGCCTTCTGGGGCCTTCAGAACTTAAATTGCCTGAACCTATCCAATAACCTACTGTCTTCTTTGAACTCCAGCGCTTTTCATGGGCTTGCAAAC…
ENSLACG00000015138	Latimeria chalumnae	Coelacanthimorpha	TLR27	1	Three-domain	ATACCTAATGTTCCTCTGGTTAGGTATATTTGGGTTGTTCTACTCCTTGACTGTGTCTCAACAGGAGGGATGCAGGACAGCTCAAATATTGTAAATTGTTCAGCCACCACTGGATGTCCAGCATCTCTGTCCAAGTGCTCTTTTGGCCCAGAGACAAAGGTGTTAGACCTATCTTTCAACTGCATTGAAAAAATAAAGAGCCAGGATTTCGGAGGACTCACAGATCTGAAAAGGCTTTATCTTCAGTCCAATCGAATCTGTGCAATAGATGTCAATGCTTTCTCTGACCTGTCGCAGCTGGAATATCTAGATCTCGCAAGCAACAAGCTACAGGATATTTCTACTGTGCCCTTAAAGAGTCTGCGTTCTCTGGAATTCTTGAATTTAATTCATAACACT…
ENSLOCG00000012910	Lepisosteus oculatus	Actinopterygii	TLR1L	1	Three-domain	CTCTCCACCTGTGTGTCTGTTGTGCTGACTGTCTGTATTCTGTTTGGTGCTACTACACGAGCAATTTCTGCAGGAAATGAATGGCTAAAAAACACCTTCAATTGCTCCTCTCAATCCCTGACTTCCATTCCCAGAAGCTTACCCTTAACCACAGAGGCCCTGGATATGTCCCATAATGAAATAAAGACCCTCAACAGTGAGGATTTTTCAGGAGTGCCACATTTGAAATTCCTCAACCTATCCTCCAACGTGATTGATGACATCAGCAATGACACCTTCAAATCAAACCAGGAACTGAAATACCTTGACCTCTCGTGGAATAAACTTCGCAACCTATCCTGTTACTTCTTAAATTTTACTCCCAATCTGAAATATCTGGACGTTTCGTTCAATGAGTTT…
ENSLOCG00000018220	Lepisosteus oculatus	Actinopterygii	TLR2	1	Three-domain	GCCACAATGGGAGTTCTGTTCATCAAACTATGCAAACTGTTCCTTGTGTGCCTTTTCACAGGTTACAGTGCAATATGTGGGAGGCACAACTGTCACCTTTGTGACGAAAGGAGTATTTGTGATTGCTCTGCTGAAGAACTGCTGCAAGTACCTAATTTGCCCATGAAGAACATTTTAGTTCTCAATCTTTCTTTTAATAACATTGAAATTGTCACCGAAACAGACTTCAAAGTTTGGACAGAGCTCAAAGCATTGAGCTTACAGAACAACAAGATTCACTCAATTCATGAAAAAGCTTTCAGATTTCCAAAAAAGCTGGAATACTTGGACTTGTCCTACAACCAACTGGGCAATTTATCACCATCATGGTTTAATGATCTGGTCTTATTACAGCACCTG…
XM_006630108	Lepisosteus oculatus	Actinopterygii	TLR3	3	Single-domain	ATGATTCTGTTTCTCGTGATTGTTGAGGTGGCGTTTTTCACACCAGAGGTTTGCCACGCGGACCAGAAAAAGACCCACTGCGAGATTAAAAATCGAAAGGCTGACTGCACTCATCTGAAACTTCAGAATGTCCCCTCTTATCTACCAGAGAACATCACGGCTCTTGACCTCTCTCACAACCAGCTGAAAACACTGCCCTCTTCGGCCCTGTCCCGGTACCACCAGTTGTATTATCTCGATGCTGGTTTTAACAGTATCCAGGCAATTGATCCCCAGCTGTGCCTTACACTTCCTCAACTGCAGGTCCTGAAGTTGTACCACAATGAAGTGCACGTCCTGACGGAGGCCATGCTGCAGAACTGCACCCACCTCACTGAACTGTACTTGGCGAGCAACAGG…
ENSLOCG00000018000	Lepisosteus oculatus	Actinopterygii	TLR5	5	Single-domain	TTTTGTAGGAACACAATGTGGAGCCAAAATATTTTTATCATATTCTTGATAATAAGAAGAATCTCATCGTGTCAAATCATCAATCAAATTGCTTTTTGTCAGTCACAGTCTCTAAACTGGGTTCCATATTTGCCCTCTAATGTTGTTGCAGTTGACCTGAGTTTGAACTATATAATGGAAGTGAATGACACTTCTTTCCTACACCTTGAGCTCCTGCAGAATTTGGATCTCGGAATGCAAAAAACACAGTTTCTGAGGATAAAGAAAAATGCTTTTAGGAATTTATCAAACCTAGTTTTTCTACACTTAGGAAGTAACAGAAATCTTGTTTTGGACCCAGATGCATTTGTTGGATTGTTTAATTTAAAACGGCTTAATCTAATATATAATGGGCTTTCT…
ENSLOCG00000009977	Lepisosteus oculatus	Actinopterygii	TLR7	7	Single-domain	ATGACAGTGTGTAGTGGCCCTTCCAGCAGAGTAACAACCACCATCTTATGGGTACTTATTTCTACAACTCAGGCTGCAAGGTGGTACCCCAAAAGTTTGCCATGTGATGTGACTACTCCAGAAAATGGAACCACTGTCCTTGTTAACTGTAATGAAAGAAGACTTACAGAAGTACCAAAAGAAGTTCCATCGAACGTCACAAATTTGACTCTGACCATAAACCACATACCCTTCATTGACAAGACATCCTTCAAAGGACTGGAGAACCTCACTGAAATTGACTTCCGCTGCAACTGTGTTCCTATAAAAATAGGGCCAAAAGACCACGTCTGCACAAAGAGTCTGAGTGTTGAAGACGGGAGTTTTTCAGCACTGACAAATTTAAGAGTACTGTACCTG…
ENSLOCG00000009982	Lepisosteus oculatus	Actinopterygii	TLR8	7	Single-domain	ATGCTAACCACGAGTCCCCTTCAGAACCGGATGCTGTGTTTGTTTGTTATCACTACATTTGTACCCAGCATCCTCACAAACTGCTGGGTTTCAAAGCATCTCCCATGCGATGTGATGATTAGGAATGACACCTCAATCCTTTTTGACTGCAGTGCCAGGCGACTGACAGTTGTGCCAACAGACATCAAGTGCAATGTTACAAGTCTCAGACTTTCGCAGAACCAAATACAACACATTTCAAATGAATCTTTCTGGAACTTGGAGAACCTCATTATTCTTAACCTCAAGTGGAATAGGGACACAGAGGGCCTTAAAATAGCAAAGGGCTCTTTCACTGCTTTGAAAAAATTAAAGATTTTGCTATTAGATGGTAATTTGTTGTCTACAATACCTGAAGAC…
XM_006638003	Lepisosteus oculatus	Actinopterygii	TLR8	7	Single-domain	ATGTTAAACCTTGATGGTAGTACATATCGGTGGATTTCAAGGAAACTTCCATGTGATGTCAAGGTAAACCAAAATTCCAGTGACATAATTTTCGACTGCAGTGGCCGTCAGCTCAAGGACGTGCCTATAGATATTCCTGGAAATGCTACAAAACTGCTGCTTTCAGAAAACAGGATACATAATATTTCCTCTTGGTCTTTCAAGAATCTCCTAAACCTCACAATGCTAAACTTCAACTGGAATCGGGACGAAGGTGAAGTACAAATCACTAAAGGAACATTCTCTAATTTATCAAAACTGCAGGAGCTGTTTTTAGATGGCAACTCTCTCTATAGGATTCCAGAGGAGCTTCCATCTGGACTGCAAATTCTTAGTCTGAAAGTCAATAGCATCATCAAA…
ENSLOCG00000014202	Lepisosteus oculatus	Actinopterygii	TLR9	7	Single-domain	ATGGAGCCCATGGCTCTTCTGAGGAGTGTGCTCCTTCTGCTCTGCATTTGTCACCTCCTGCCGTTGGCCAGGACAGCCTTTCTAAAGTTTTTCCCTTGCGACACTGACCCGAAATCTTCCAGGGTGGACTGCTCAAAGAGAGGGTTAACCCAAGTGCCGCTGATCAATTCGCAGTCAGTGGTTTCTCTAAATCTGGATGAAAATCGTATCTGGCTGGTGGAGAATAACGCATTCACCGGGCTTCCAAATCTCCAGTATCTCAGTATGAGTTGGAACTGTCTTCCAAGTAAACTGAAATCTCCTGGCTCACCTCCCTGCCAAATGGTAATTGAGCCAAATGCATTTGTCAATTTAAAAAAACTGCGCCACCTCTTCTTGGCTGGCAATAGTTTAACTAAG…
XM_006631167	Lepisosteus oculatus	Actinopterygii	TLR9	7	Single-domain	ATGCAGACGAGCGCCGAGGTGTGGACTCCTCACCAGTTGATATTGTGGAGTCTGCACGAGGGCGTCGGCTGTGCTCCAGGGAACGCCAGCTCGGGCGCACGCGTGCTCCTGGTGGAACAGGCCGAGTCGCTCGATGGGGGGAGGAGGGCGCCAGCTGTGCACCCCAAAACAAGGCGGCGCCCCATGAGGAGCCACTCTGGCGCCTGCCTGCCCGCCGCTCTGAATCAGACACGGGCTTCTCCGCGAGGCGCGGCCGCTCTCCCGGGGTTCCTGGCCGTCCTGGTGTCCCTGCTGCCCCCCGGAGCCGCCACGTACCCCCCCTTCCTGCCCTGCGGTAGCCCGAGCCCCCAGACGGTGGACTGCGCGGCCCACGGCCTCACGCGGGTGCCCCTCTTCCGC…
XM_006641799	Lepisosteus oculatus	Actinopterygii	TLR18	1	Three-domain	ATGTCGAGCTCCCTGAGAGTGACTGCGTTGGCGAACCTTCTCCTGTGCGTCTGGTTGACCTTGGTCACCGTGCCAGCCACTGCCGGTCAGTTCCCCTGCCCCGCGTCGGATGGCGTGTTTGCGAACTGCAAGGGCGCCAATCTGGAATGGGTACCAGCTGGCCTCCCCCTCTCTGTAGAGGTCCTGGACTTGTCTTACAACAGGCTGCGGGCCATAAGGAGGGCCGATTTCGCCCACCTCTCCCGCCTGCGGGATCTCAGGCTGCAGTACAACAACATCTCCCACATCGAGGGCGGATCCTTCCTCTTTAACGCCCTGCTGGAGCACCTCAACATCTTCAACAACTCCTTGAGGGCCATCCCCCACAAGGCCTTGCAGCCCCTCGTCAAGTTGAGGTCC…
ENSLOCG00000018316	Lepisosteus oculatus	Actinopterygii	TLR22	13	Single-domain	AAAATATTAATACCTTTGGGGAAGAGCATGCATTTTATTTATCTAGTCTCATGTTGCCTGCTGCCTACCTGGGTTCGTTTTGCACCGACAGCTGGGTACTCCCTGGGGAGCTGTGTGGCTCATGGCTCTCTCAATTATACCAACAGACTGAAGGTGCTCTGCTATTCGGAGCAGTTACGCCTTGTGCCGTCTAACATACCCCCCAATGTCACAGTTTTAGATATTTCAGATAATCTCATCTCACGGATCCAGCTCGAGAATTTCAGAAACCTCAGCAATCTGAGAGTTTTGAACGTCTCCCGTAATCTCATCTCGCGGGTGGCTGAAGGGGCCTTCAAGCACCTGGTCAACCTGCAGGAGTTGAACATGGCCCGCAACAAGCTGTCCGTACTTTCAGAA…
ENSLOCG00000016891	Lepisosteus oculatus	Actinopterygii	TLR25	1	Three-domain	AATTCTTGTTTTATTTTTAGGATGGGTGGATTTTTGCTCTTGGTTTCTGTCTCTTCATTGCTTGCCTTAGTAAATCAAGTGCTGACTGTTGAAAACATTCAGTCGTGCAGAATTTCAAGATACAATAAAGTGGATCTCTCCAATCATAATCTTACTAAAATACCATCAAGCCTGCCTAACGAGACTGAATACCTGGACCTCTCTTACAACAGGATTTCAATGCTCAGCAGTGAAGACCTGGTACTTTTACCCAACCTATGCATTTTAAAGTTAAATCACAACAGCCTGAAACACATCTCACCAAAAGCTTTTCAGAAAAACTCCAAGTTACAAATCCTCAACATCTCCCACAATTCCCTGAAGATCATTCCAGATCTTATTGTACCTCATCTTAGAATT…
XM_006633562	Lepisosteus oculatus	Actinopterygii	TLR25	1	Three-domain	ATGCTGAAATGTGCAGAAATAGGGCTGAAGCCCGAAAACGTACCCGGGGAAGACTTGATGATACCCTGGGGTACAGGTGTGGAGCGGACGCGGAGGGGGGTTACTGGACAAGTTCCGCGAGCGGGGAAAGAGCGGTCGGCTGCCGGGTCTGAGGGCGGTACAGAGCGCCGGCCTCCGAGCAAGCTCCCTGGCAGACGGGAGAAAAGTAAAGGACAAGTCTACGAGTATGGAAAATTCAACGACGACACTGAAATCCTCTTAAGCATATTTCTACTCTTCTGGATCATTGCTGCCACACGTTTCCTGGCTTTAAAAGCCAAACAGATGAGTGCAGGAAATGAAGACATTGGGAGAGAATTATGCAACATTGTGAAACAGCACAGGAAGGATCTTTCAAAA…
ENSLOCG00000017732	Lepisosteus oculatus	Actinopterygii	TLR27	1	Three-domain	TACCGCGTCTTGTGGAAGCAGAACAAAATAGTTTCTGTACTATATTTTATTCTTTGTGCATTTTGTATGACAGTGGACGGAGGTCTTGTGGTCAACTGTTCTGCCCAGAACTACCCAAACACTTCCTGCCTAATTCCTCCAACCACAGCTACCCTGGACCTGTCTCACAACAACATTGAGAAAATAGAGGAGCAGGACTTCACCGAAGTCAAAGGACTGAGGAAGCTCTACCTGCAATTCAATCAAATTAGCTTTATAGATCACAGGGCCTTTGAAGACAACCCAGAGCTTGAGTACTTGGACATTTCAAACAACTATCTTCTTGAAGGTTCTGTCCTTCCCTTTAAAAACCTGGTTGCATTGAACTACCTGGACATCTCCAACAACATTGGTGATAAA…
XM_006732303	Leptonychotes weddellii	Laurasiatheria	TLR1	1	Three-domain	ATGATGAAAACTAATTCTAGCATCTTCCATTTTGCCATAATCGTCATGTTAATATTTGACATCAGAATCCAATTGTCGGATGAAAGTGAATTTCTAGTTAACAGATCAAACACAGGTCTCTTTCATGTTCCCAAAGACCTATCCTTGAAAACAACAATCTTAGATATATCACAAAACTACATATCTGAGCTTCAGACTTCTGACATCCTATCACTATCAAAGCTGAGGATTTTGATAGTTTCTCATAATAGAATTCAATACCTTGATATCAGTGTTTTCAAATTCAACCAGGAATTGGAATACTTGGATTTGTCCCACAATGAGTTGGGGAAGATTTCTTGCCATCCCACTGTGGACCTCAAGCACTTAGACCTCTCATTTAATGCATTTGATGATCTG…
XM_006741822	Leptonychotes weddellii	Laurasiatheria	TLR3	3	Single-domain	ATGAACCAGAGTTTACCTTTTCATATCTACTTCTTTTTGGGACTGTTGCCCTTGTGGATACTGTGTACATCCTCTGCCAATAAATGTGTTGTTAGACATGAAGTAGCTGACTGCAGCCATCTGAAGTTGACTCAAGTGCCTGATGACCTTCCGGCAAACATAACAGTGTTGAATCTCACCCATAATCAGCTCCGAAGATTACCATTTGCCAATTTTACAAGATATAGCCAACTTACTATCTTGGATGGAGGATTTAACTGCATCTCAAAACTGGAGCCAGAATTGTGCCAAAAACTCCCCCTGTTGGAAATTTTGAACCTCCAACACAATGAGCTATCTCACCTTTCAGATCAAACTTTTGTCTTCTGCATGAATTTGGCTGAACTCCATCTAATGTCC…
XM_006729307	Leptonychotes weddellii	Laurasiatheria	TLR4	4	Three-domain	ATGGAGCTGAATCTCGACAAAATCCCCAACAACATTCCCACATCAACCAAGAAACTGGACCTGAGCTTTAACCCCCTGAGGCATTTAGGCAGCCATAGCTTCTCCAGCTTCCCAGAACTGCAGGTGTTGGATTTATCCAGGTGTGAAATTCGGATAATTGAAGATGATGCATATCAGGGCCTAAACCACCTCTCCATCTTGATATTGACAGGAAACCCTATCCAGAGGTTATTCCCAGGAGCCTTTTTTGGACTCTCAAGTTTACAGAAGCTGGTGGCCGTGGAGACAAACCTACAATCTCTAGAGGACTTCCCCATTGGACATCTCAAAACTTTGAAGGAGCTTAATGTGGCTCACAATCTTATCCATTCCTTCAAGTTACCTGAATATTTTTCTAAC…
XM_006752355	Leptonychotes weddellii	Laurasiatheria	TLR5	5	Single-domain	ATGGGAGGCCACCTGGGCTTTCTGTTTGGGGTGACGCTTGCAGCCGGCCCTGTGCTTGCAATTCCTTCCGGCGCCTCTGACCGTCAGAGGGCCTTGTATCGCTCCTGCAACCTCACCCAGGTGCCCCCGGTCCCCAGCACCACCCAGACCCTCCTGCTGAGCTTCAACTACATCTGGACTGTCACAACCACATCCNTTCCCTTCCTGGAGCGGCTGCAGCTGCTGGAGCTTGGGACTCAGTTTACCCCCTTCACCATTGGCAGAGAACCTTTCAGAAACCTGCCCAACCTGAGGGTCTTGGACCTGGGCAAGAGTCAGGTAGATTTCCTGCATCCCGATGCTTTTCAGGGGCTGCCCCACCTGCTTGAACTTAGACTCTTCCACTGCGGGCTGCCTGAT…
XM_006732304	Leptonychotes weddellii	Laurasiatheria	TLR6	1	Three-domain	ATGACCAAAGACAAAGACTCTATCACAGGAAGCTTTCATTTTGTGTACATTGTGACCTTAATAGTTGGAACCATAATCCAGTTCTCTGATGAAAGTGAATTTGCAGTAGACATGTCAAATATGAAGCTTATTCATGTCCCAAAAGACCTGCCACCAAAAACCAAAATCTTAGATCTGTCTCAGAACAACATATCTGAGCTTCACATCTCTGACATGAGCTATCTCTCAGGGCTAAAAGTTTTGAAACTTTCTCATAATAGAATCTGGTGCCTTGATTTTAGCATTTTCAAGTTCAACCAGGATTTAGAATATTTGGATTTATCTCACAATCAGTTACAGAATATATCCTGCCATCTTATCACAAGTCTCAAGCATTTAGACCTCTCATTCAATGACTTT…
XM_006733443	Leptonychotes weddellii	Laurasiatheria	TLR7	7	Single-domain	ATGGTGTTTCCAATGTGGACATTGAAGAGACAGTTCCTTATCTTTTTAAACATAATCCTAATTTCCAAACTCCTTGGAGCTAGATGGTTTCCTAAAACTCTGCCCTGTGATGTCAGTCTGGATGCTCCAAAGGCCCATGTGATCGTGGACTGCACCGACAAGCATTTGACAGAAATCCCTGGAGGTATTCCCACCAATGCCACCAACCTCACCCTCACCATTAACCACATACCCAGCATCTCTCCAGCCTCCTTCCACCAGCTGGACTATTTGGTCGAGATCGATTTCAGATGCAACTGTATACCTGTTCGACTAGGGCCCAAAGACCATCTGTGCACCAGGAGGCCACAGATTAAACCCAGAAGCTTTAGTAGACTCACTTATTTGAAATCCCTTTAT…
XM_006750986	Leptonychotes weddellii	Laurasiatheria	TLR9	7	Single-domain	ATGGCGCACCAGACGGGCATCCACGCCACCGAGGAGCTGAAGGAATTCTTCGCCAAGGCTCGGGCCGGCTCTGTCCGGCTCATCAAAGTCGTCATTGAGGATGAGCAGCTCGTGCTGGGTGCCTCGCGGGAGCTGATGGGCCGCTGGGACCAGGACTACGACAGGGCCGTGCTGCCTCTGCTGGACGCCCAGGAGCCTTGCTATCTGCTCTACCGCCTGGACTCGCAGAACGCCCAGGGCTTTGAGTGGCTCTTCCTCGCCTGGTCGCCTGACAATTCTCCCGTGCGGCGGAAGATGCTGTATGCAGCCACACGGGCCACAGTGAAGAAGGAGTTTGGGGGCGGCCACATCAAGGATGAGCTCTTTGGGACCGTGAAGGACGACCTCTCCTTTGCTGGG…
XM_006741670	Leptonychotes weddellii	Laurasiatheria	TLR10	1	Three-domain	ATGAAACATATCAGAAGCATTTACATATTTTGTAGTATTGCTATGTCAGTGCAGGGCTGGGCTTCAAAGCTGCCAGAAGAAAGGGAGTTAACGACCAATTTCTCCAACTTGTCCCTAAGAAAGATTCCTGCAGACTTGACCCCAACCACAACCACACTGGATTTATCCTACAACCTCCTTTCTCAACTCCAGAGTTCAGATTTTCGTTCTGTCTCTAAACTGAAAGTTTTGATTCTATGCCATAACAGAATCCAAGAGTTGGATATCAAGACCTTTGAATTCAACAGAGAGTTAAGATATTTAGATTTGTCTTATAACAGATTGAAGATTGTAACTTGGTATTCACTGGCAGGTCTCAGACATTTAGATCTTTCTTTCAATGACTTTGACACCGTGCCT…
AB109402	Lethenteron camtschaticum	Cyclostomata	TLR25	1	Three-domain	ATGGCGGGCTGGCCGGGGATGTTCGTTGCTGCCGCGGTCCTGCTCTGCCTCCCGCACCCGGGCTCCTGTGTACGCGGAGAGGCCTTCTTCTTGGGGCGCCAGTGCAGCGTCGTCGGTGACGTGGCCGACTGCTCGCGACGTGGCCTCTCGGCCGTGCCATCCGGGCTGCCGCCCTCCATCGCCCAGCTGGACCTGTCTCACAACCGCATCGAATCGCTGTTAGCCAACGACTTTTCCGACGTGCCGTTGCTTCGCGTCCTCAACCTGGCCTTCAACCGCGTTCGCGACATACATCCCGGGGCTCTGGCGCACACCGCTCTCCTCCAGCACTTGGACCTCTACCACAATGAGCTGCTCGAGATCCCCGCGGAAGCCGTGGGCAACCTCCGCCTGCTGCAG…
AB109403	Lethenteron camtschaticum	Cyclostomata	TLR25	1	Three-domain	ATGGAACAGTTGCTGAAGTATGCCGTTGTCGTATTCTGCACGACAGGACCGTGGGCCGGTGTTGGCATCAGTGGGGCCAAAGCTAAAAAATGTTGCTGCGGAGACAATGGATACTACTCACAATGTGACCTCGTGGCCGTGCCTCGGGGATTGCCGGCAACCGTCACCGTCCTAGACTTGTCTCACAATCTGATCGGTGCGATTCGACTCGGAGATTTCTCCAGCACTCCCAAGCTCGAGGTTCTCATCCTGGCTTTCAACCGAATTCGCACGATTGAAGCCGGTGCGCTGAGAGATGTCCCCCTGCTCCGCTACCTAGACCTGTACCAGAACGAGCTGCCTGCAGTACCTGAGTGGGCTCTGATTGATCTTCCTAACCTGCAGACCCTCAACATCTCC…
XM_007449409	Lipotes vexillifer	Laurasiatheria	TLR1	1	Three-domain	ATGACTAAAACGAATTCTAGCATCTCCCATTTTGCCATCATCTTCATATTAATACTGGAGATCAGAACCCAGTTATCTGATGAAAGTGAATTTTTCGTTGACAGATCAAAAACAGGTCTTACCCATGTTCCCAAAGGCCTATCCCTGAACACAACAATCTTAGATATATCACAAAACTACATTTCTGAACTTCGGACTTCTGACATCATATCACTATCAAAGCTGAAGATTTTGATAATTTCTCATAATAGAATCCAGTATCTTGACATGAGTGTTTTCAGATTTAACCAGGAACTGGAATACTTGGATTTGTCCCACAATAAGCTGGAGAAGATTTCTTGCCACCCTACTCTGAACCTCAAGCACTTAGACCTCTCATTTAATGCATTTGATGCTCTG…
XM_007466719	Lipotes vexillifer	Laurasiatheria	TLR2	1	Three-domain	ATGCCACCTGCTTTGTGGACAGTGTGGGTCTTGGGGTCTGTAATCAGCTTCCCCAAGGAAGGAGCCTCTGATCAGGCTTCTTCTCTGTCTTGTGACCCCACTGGTGTCTGCGATGGCCGCTCCAGATCTTTAAACTCCATCCCCTCAGGGCTCACGGGAGCTGTGAAAAGCCTTGACCTGTCCAGCAACGAAATCACCTATGTCAGCAACAGCGACCTGCGGAGGTGTGTGAACCTCAGGACTCTGAGGCTGGGGGCCAATGAAATTCACACAGTGGAGGAAGATGCTTTTTTTTCGCTGAGGAGTCTTGAATATTTGGACTTATCCTATAATCGTTTATCTTACTTCTCATCCTCCTGGTTCAGATCCCTTTCTGCCTTAAAATTCTTAAACTTACTG…
XM_007466549	Lipotes vexillifer	Laurasiatheria	TLR3	3	Single-domain	ATGAAAACGACTGGATTTGGACTAACAAAAAACGGTNNCAGCTGCCGTCAGAGTTTTAGGATTTTTCTGGTGGATGATCTCAGTTCTGACGTTTCAGAAGAGTCTGTGTCTTTTTCCTTTTTCACTCATCCTNGCCTGGCATTTGGCAAAATCATGAGCAGGGATTTGCTTTGTCGTATCTACTCCTTTTGGGGACTGTTGCCCTTTTGGATACTGTGTACATCTTCTACCAACAAATGTACTGTTAGACGTGAAATAGCTGACTGCAGTCATCTGAAGTTGACTCAAATACCTGATGACCTCCCAACAAACATAACAGTGTTGAATCTTACCCATAATCAACTCAGAAGATTACCACCTGCCAATTTTACAAGATATAGCCAACTTACTATCTTGGAT…
XM_007449712	Lipotes vexillifer	Laurasiatheria	TLR4	4	Three-domain	ATGATGCCTCGCACCCGCCTGGCTGCGGCTCTGATCCTAGCCATGGCCTTCCTCTTCTGCCTGAGGTCGGAGAGCTGGGACCCTTGTGTACAGGTGGTTCCTAACATTAGTTACCAATGCATGGAGCTGAATCTCTACAAAATCCCTGACAACATCCCCACATCGACCAAGATACTGGACCTGAGCTTTAACCACCTGAGTCATTTAAACAGCCATAGCTTCTCCAACTTCCCAGAACTGCAGATGTTGGATTTATCCAGATGTGAAATTCAGATGATTGAAGATGATGCATATCAGGGCCTAAACCACCTCTCCACCTTGATATTGACAGGAAACCCTATACAGAGTTTAGCCCTGGGAGCCTTTTCTGGGCTATCAAGTTTACAGAAGCTGGTAGCT…
XM_007449410	Lipotes vexillifer	Laurasiatheria	TLR6	1	Three-domain	ATGACCAAAGACAAAGGATCTGCTGTCAGAAACCTTCATTTTGTTTACATCCTGACCTTAGTATTTGGAACCATAATCCATTTCTCTGATGAAAGTGAATTTGTAGTGGACATGTCAAAAATAGGCCTTATTCGTGTTCGCAAAGACCTGTCACCAAAAACCAAAGTCTTAGATATGTCTCAAAACTACATATCTGAGCTTCACCTCTCTGACATCGGCTTTCTCTCAGGGCTGAAAGTTTTGAGACTTTCCCATAATAGAATCCAGTACCTTGATATTAGTATTTTCAAGTTCAACCAGGATTTGGAATATTTGGATTTATCTCACAATCGGTTGCAGAAGATATCCTGTCATCCGATCACTACAAGTCTCAAGCATTTAGACCTCTCATTCAATGAC…
XM_007455054	Lipotes vexillifer	Laurasiatheria	TLR7	7	Single-domain	ATGTCCATGTATAGAGGCTGCGAATGTCACAGTCATGGTCTCCAGTGTGTTAAGGTGTTTCCAATGTGGACCTCGAAGAGACAACTTCTCATCCTTTTTGACATGATCCTAATTTCCGAACTCCTTGGGGCTAGATGGTTTCCTAAAACTCTGCCCTGTGATGTCACTCTGGATGCTCCAAACGCCCATGTGATCGTGGACTGCACAGACAAGCATTTGACAGAAATTCCTGGAGGTATTCCCACCAATGCCACCAACCTCACCCTCACCATTAACCATATAGCGGGTATCTCTCCAGCATCCTTCTACCGGCTGGACCACCTGGTAGAGATCGATTTCAGATGCAACTGTGTACCTGTTCGACCGGGGCCAAAAGACAATGTGTGCACCAGAAGGCTG…
XM_007455053	Lipotes vexillifer	Laurasiatheria	TLR8	7	Single-domain	ATGACGCTTCACTTTTTGCTTCTGACCTGCCTTTTCCTGCTAATCTCTGATTCCTGTGAGTTCTTCGCTGAAGCAAATTATTCTAGAAGCTATCCTTGCGATGAGACAAAACAAAATGGCTCCGTTATTGCAGAATGTAACAATCGTCAATTACACGAGGTACCCCAAACAGTGGACAAAAGTGTGACAGAACTAGACCTGTCTGGTAATTTCATCAGACGCATAACAAATGAATCATTTCAAGGGCTGCAAAATCTGACTAAGATCGACCTAAATCATAACGTCAAGCTGTGGCCCCAGAATGAAAATCCTGCTGTAGAAAACGGTATGACTATTACAGACGGGGCATTTCTCAACCTAAAAAACCTAAGGGAGTTACTGCTTGAAGACAACCAGTTA…
XM_007451848	Lipotes vexillifer	Laurasiatheria	TLR9	7	Single-domain	ATGGGCCCCTGCCGTGCCTGGCACCCCCTTTCTCTCCTGGTGCAGGTGGTGGCACTGGCTGCAGCCCTGGCCCAGGGCACCCTGCCTGCTTTCATGCCCTGTGAACTCCAGCCCCACGGCCTAGTGACCTGCAACTGGTTGTTCCTGAAGTCCGTGCCACACTTCCCGGCCGCGGCGCCCCGGGCCAACGTCACCAGCCTCTCTTTGCTCTCCAACCGCATCCACCACCTGCATGACTCCGACTTCGCCCACCTGTCCAGCCTGCGGATCCTCAACCTCAAGTGGAACTGCCCGCCGGCCGGCCTCAGCCCCATGCACTTCCCTTGCCACATGACCATCGAGCCCAACACCTTCCTGGCCGTGCCCACCCTTGAGGAGCTGCACCTGAGCTACAACGGC…
XM_007449407	Lipotes vexillifer	Laurasiatheria	TLR10	1	Three-domain	ATGAAACATATCAGAAGCATTTACGTATTTTGTAGTATTGTTACGTCAGTGCATAGTGGGGCTTCAAAGCTGCCAGAAGAAACAGAATTGACTACCAACTGCTCAAACACATCTTTAAGAAAGGTTCCTGAAGACTTGACCCCAACCACAACCATACTGGATTTGTCCTACAACCTCCTTTTTCAACTCCAGCGTTCAGATTTTCATTCCTTCTCTAAACTGAAAGTTTTGATTCTATGCCATAACAGAATCCAAGAGCTGGATATCAAGACCTTTGAATTCAACAAGGAGTTAAGATATTTAGATGTGTCTTACAACAGACTGAAGAGTGTAACTTGGTTCTCACTGGCAGGTCTCAGACATTTAGATCTGTCCTTCAATGACTTTGACACCGTGCCT…
ENSLAFG00000008549	Loxodonta africana	Afrotheria	TLR1	1	Three-domain	ATGACTAAAGCTAGTTCGGGCATCTTCCATTTTGCCGTCGTCTTCATGTTAACACTTGAGATCAGAATTCAGTTATCTGTAGAAAGTGAACTTGTCGTTGACAGGTCAAAAAAGAATCTCACCCATGTTCCCAAAGATCTAACTCTGAAAACAACAATCTTAGATGCATCACAAAACTATATATCTGAGCTGCAGGCTTCTGACATCTTGTCACTATCAAAGCTGAGGATTTTGATACTTTCTCATAATAGAATCCAGTATCTTGACATCAGTGTTTTCAAATTCAACCAGGAATTGGAATACTTGGATTTGTCCCACAACAAGTTGTACAAGATTTCTTGCTACCCGACTGTAAACCTGAAGCACTTAGACCTCTCATTTAACGAATTTGATGTCCTG…
ENSLAFG00000005069	Loxodonta africana	Afrotheria	TLR2	1	Three-domain	ATGCTACATTCTTTGTGGATACTGTGGGCCTTGGGGGCCATAATCAGCCTCTCCAAAGGAGGGTCCTCTGATCAGGCTTCTCTGTCCTGTGACCCTATGGGTGTCTGCGATGGCCACTCCAGGTCTTTGAACTCCATTCCCTCAGGGCTTACAGCAGCTGTGAAAAGCCTTGACCTGTCCAACAATGAGATTGTGTATGTCGGCAACACTGACTTGCAGATGTGTGTGAACCTCAAAGCTTTGATTCTGAAGTCCAATGAAATTAATAGAATAGATGAAGATGCTTTTCTGCCCCTTGGAAGTCTCGAACGTTTAGACTTATCCTATAATTACTTATCTCATTTATCATCCTCCTGGTTCAGGCCCCTTTCTTCCTTGCAATTCTTAAGCTTACTGGGA…
ENSLAFG00000017558	Loxodonta africana	Afrotheria	TLR3	3	Single-domain	ATGAGCCAGGGTTTGCCTTATCGCATCTACTCCTTTTGGGGGCTGTTGCCCCTTTGGATGCTGTGTGCTTCCTCTGCCAACAAATGCGTTGTCAGACGTGAAGTAGCTGACTGCAGTCACCTCAGGCTGACCCAAGTACCGGCTGACCTCCCTGCAAACATAACAGTGCTGAACCTTACCCACAATCAACTCAGAAAACTGCCACCCGCCAATTTCACAAGATACAGCCAGCTTATTATCCTGGATGGAGGATTTAACTCCATCTCAAAGCTGGAGTCAGAGCTGTGCCAAAAACTCCCCTTGTTGAAAGTGTTGAACCTTCAACACAACGAGCTGTCCCAACTTTCTGACAAAACCTTTGTCTACTGCGTGAATTTGACAGAACTCCATTTAACGTCC…
ENSLAFG00000006775	Loxodonta africana	Afrotheria	TLR4	4	Three-domain	ATGATGCCTGTCTCACGCCTGGCTGGGGCTCTGATACCAGCCATGACCTTCCTCTCCTACTTGAGAGTGGAGAGCTGGGAGCCCTGCGTGGAGGTAATTCCTAACATTTCTTACCGATGCATGGAGGTGAATCTCTACAAAATACCTGACAACATTCCCTCATCAGCCAAGAACCTGGATCTGAGCTTTAACCCCCTGAGGCACTTAGGTAGCCATAGCTTCTCCAACTTCTCAGAACTGCAGGTGCTGGATTTATCCAGGTGTGAAATTCAGATAATTGAAGATGGTGCATATTGGGGACTAAATCATCTCTTCACCTTGATATTAACGGGAAACCCTATCCAGCATTTAGCCCTGGGAACCTTTTTTGGACTATCAGGTTTGCAAAAGCTGGTGGCT…
XM_003411392	Loxodonta africana	Afrotheria	TLR6	1	Three-domain	ATGCCTAAAGACAAAGAACCTATTTTCAAAAACTTTAATTTTGTTTGTGTCATGGCCTTAATCGTTGGAATCAAAATCCAGTTCTCTGAAGAAAGTGAGTTTACAGTAGACAGGTCAAAGAGAGGCCTTACTCAGGTTCCGAAAGACCTACCACCAAAGACTACAGTCTTAGATATGTCTCAGAACCACATATCTGAACTTCAATTCTCTGACATCAACTTCCTATCAGGCCTAGAAGTTTTGATACTTTCTCATAATAGAATCCAGCAACTGAATTTTAGTGTTTTCAGGTTCAACCAGGATTTGGAATATTTGGATTTATCTTATAATCAGTTGTGGACGATATCCTGCCACCCTGTCGTGAGTCTCAAGCATTTGGACCTCTCATTCAATAACTTT…
ENSLAFG00000001156	Loxodonta africana	Afrotheria	TLR7	7	Single-domain	CAGGTGTTTTGGATGCGCACATTGAATAGACTATTTCTTATCCTTTTGAATGTGGTCCTAATTTCCAAACCCCTTGGGGCTATATGGTTTCCTAAAACTCTGCCCTGTGAAGTTACGGTGGATGTTCCAAAGGCTCATGTGATCGTGGACTGCACAGACAAGCATCTGATGGAAATTCCTGGAGGTATTCCCACCAATGCCACCAACCTCACCCTCACCATTAACCACATACCGGCCATCTCACCAGCCTCCTTCCGCAGGCTGGAACATCTGGTAGAAATTGATTTCAGATGCAACTGTGTACCTATTCGACTGGGGCCGAAAGACAACATTTGCACCAGGGGGCTGCAGATTAAGCCCAAAAGCTTTAGTAGACTCACTTCTTTAAAAGCCCTTTAC…
ENSLAFG00000011755	Loxodonta africana	Afrotheria	TLR8	7	Single-domain	GAAAACATGATTCCCCAGTCTTCGCTTCTCATTTGCCTTTTCCTGCTTATCGCTGCTTCCTGGGAGTTCTTTGCTGAAGCCAATTATACTAGAAGCTATCCGTGCGATGAGAGAAAGCAGAATGGCTCTGTTATCGCAGAGTGTAACAACCGCCAACTGCAAGAAGTCCCCCAGACAGTGGGCAGGTATGTGACAGAACTAGACCTGTCTAATAATTTCATCAAGCACATAACAAACGAATCATTTCAAGGGCTGCAAAACCTTATGAAAATAAATCTAAATCACAATGCAATGAATAATAACGCCATGAATATTACGGATGGGGCATTCCTGAACCTAAAAAACCTAAGGGAGTTACTGCTTGAAGACAACCAGTTATACCAAATACCTGCTGCTTTG…
ENSLAFG00000002993	Loxodonta africana	Afrotheria	TLR9	7	Single-domain	CAGGGCCCCTGCTGCCATGCCCTGCACCCGCTGTCTCTCCTGGCGCAGGCCTCAGCGCTGATCATGGTGCTGGCCCTGGGTACCCTGCCTGCCTTTCTGCCGTGTGAGCTGCAGCCCCATGGCGTGGTGAACTGCAAGTGGCTGTTCCTGAAGTCAGTGCCCCACTTCCCTGCATCAGCGCCCCGTGGCAACGTCACCAGCCTGTTACTGCGCTCCAACCGCATCCACCACCTCCATGCCTCTGACTTTGCCCACTTTCCCAGCCTGCGGCATCTCGACCTCAAGTGGAACTGCCCGCCAGCCCCCCTCAGCCCCATGAACTATCCCTGCCACATGACTATCGAGTGGGGCACCTTCCTGGCCATACCCACCCTGGAAGAGCTGAACCTGGGCTACAAC…
ENSLAFG00000008544	Loxodonta africana	Afrotheria	TLR10	1	Three-domain	GTGAGACTTCTCAGAAATACTTGCATATTTTGTAGTATTGTTATATCAGCACAGGGCTGGACTCCAAAGCAGCCGGAAGAAGGGGAACTGACTACCAACTGCTCCAGCATGTCTCTAAGAAGGGTTCCTGAGGATTTGACACCAACCACAACCACGCTGGATTTATCCTACAACCTCCTTTTTCAAATTCAAAGTTCAGATTTTCGTTCTGTCTCCAATCTGAAAATTTTGATTCTGTGCCATAACAGGATCCAACAGCTGGATATCAAGGCCTTTGAATTCAACAAGGAGCTTAGATATTTAGATTTGTCTCACAATAGACTAAAGATTGTAACTTGCTATTCACTGCCAGGTCTCAGGCATTTAGATCTTTCTTTCAATGACTTTGACACTGTGCCT…
ENSLAFG00000029363	Loxodonta africana	Afrotheria	TLR11	11	Trans-three-domain	GTATCAAGGATGGGAAGACCTTTGCTCTCCCTTACTCTCCTTTCTTTCTTGATGAGCCTGGGCTCAGGTTGGGCATGGACTACTCCTGATTGCACCATAGCAGACAGCTCGCTGTTATCTAACATCTCCTACTACATCCCATCCTGTCCCTTGGCACCAGGACTGCACCTTTTCGCATCATGCTCCAATGTTAGTGACCTGGCTCAGACTCTGACAGCACTGCCCAGGAGATTAGAGGCACTATGCCTCCAGGGCACAGTTCCTGTCCTGCCAGCTGATGCTTTTGGACACTTCCCTACACTACAGCTACTGAGGCTGCAGCTGGGCACTCTCAGAATTACATCTGGAGCATTTCAGAGATTGGACCAGCTACAGCACCTTTTCTTTGAGCATCCCACT…
XM_003415290	Loxodonta africana	Afrotheria	TLR12	11	Trans-three-domain	ATGGGCAAACACTTGCTGCTGCTTGGTCTGCTCCTGTCCCTTCCTTTGATCACAGCCTGGACTGTTGTCAATTGCCTAGTGACCGAAGGCTCTCAGCTGCCTCTGGTCTCCCGATACACCCTGCTGTGCCACTTGGACACCAGCCTGTCCCTCTTTGCCTCATGCTCCTCAGTGACAAACCTGACACAGGTCTTGGAGACTGTGCCACCGAGTGTGGAGGGGCTCTGTCTCTCTGGTTCCATTTCTGTCCTGCCCCCGGATGCCTTCTCCCACTTCCCTGGGCTCAAGGTCCTGGGGCTGAATCTGCATTTCACCCAGCTCCTGCCAGGAGCCCTCCGGGGCTTGGAGCAGCTGCGGCGGCTCACCTTCCTAGGCCGCCACACGGATTTTCTCTATTTA…
ENSLAFG00000025903	Loxodonta africana	Afrotheria	TLR13	13	Single-domain	CTAGAAATTTTTCTCTTTTCTTTGCAGCAAAGTCAAAATGAAAGGACCATTCCTTCAAAAGATTTTTTTTTTCTTACAGTAACTCTGAGGCTTGAGGCTGACAAGATGGATTCAGAGCACCTCCAGCCTCAACTGCTGTGGACCATTTTAATTGGGCTTTCTCTGCCATATTTGGCAGAGACATATGGGTTCAGTAAATGTATGCAGTATGAATTTGACATTCACCATGTGTTCTGCATTCAGAAGAAGATCACGAATTTGATAAATGCCATTAGTGACATCCCTGGATACACCACTCACCTCAACCTGACACAGAACCAAATTCATATCCTTCCTCCCTATACCTTCACTAATTTGTCTGCCCTGGTGGACTTGCGACTGCAGTGGAATTTCATTCAG…
AB445622	Macaca fascicularis	Primates	TLR1	1	Three-domain	ATGACTAGCATCTTCCATTTTGCCATTATCTTTATGTTAACACTTCAGATCAGAATACAATTATCTGAAGAAAGTGAATTTTTAGTTGATAGGTCAAAAAACAGTCTCATCCACGTTCCTAAAGACCTATCCCAGAAAACAACAATCTTAAATATATCACAAAATTATATATCTGAGCTTTGGACTTCTGACATCTTATCACTGTCAAAGCTGAGGATTTTGATAATTTCTCATAATAGACTCCAGTATCTTGATATCAGTGTTTTCAAATTCAACCAGGAATTGGAATACTTGGATTTGTCCCACAACAAGTTGGCGAAAATTTCTTGCCACCCTACTGTGAACCTCAAGCACTTGGACCTGTCCTTTAATGCATTTGATGCCCTGCCTATATGCAAA…
AB445629	Macaca fascicularis	Primates	TLR2	1	Three-domain	ATGCCACATACTTTGTGGATGGTGTGGGTCTTGGGAGTCATCATCAGCCTCTCCAAGGAAGAATCCTCCAATCAGGCTTCTCTGTCTTGTGACCACAATGGTATTTGCAAGGGCAGCTCAGGATCTTTAAACTCCATTCCCTCAGTGCTCACAGAAGCTGTAAAATGCCTTGACCTGTCCAACAACAGGATCACCTACATTAGCAACAGTGACCTACAGAGGTATGTGAACCTCCAAGCTCTGGTGCTGACATCCAATGGAATTAACACAATAGAGGAAGATTCTTTTTCTTCCCTGGGCAGACTTGAACATTTAGACTTATCCTATAATTACTTATCTAATTTATCGTCCTCCTGGTTCAAGCCCCTTTCTTCTTTAAAATTCTTAAACTTACTGGGA…
AB445636	Macaca fascicularis	Primates	TLR3	3	Single-domain	ATGAGACAGACTTTGCCTTATACCTACTTTTGGTGGGGACTTTTGCCCTTTGGGATGCTGTGTGCATCCTCCACCAACAAATGCACTGTTAGCCAAGAAGTTGCTGACTGCAGCCACCTGAAGTTAACTCAGGTACCCGATGATCTCCCCACAAACATAACAGTGTTGAATCTTACCCATAATCAACTCAGAAGATTACCAGCTGCCAATTTTACAAGATATAGCCAACTAACTATCTTGGATGTAGGATTTAACTCCATCTCAAAACTGGAGCCAGAATTGTGCCAAAAACTTCCCATGTTAAAAGTTTTGAACCTCCAGCACAATGAGCTATCTCAACTTTCTGATAAAACTTTTGCCTTCTGCACGAATTTGACGGAACTCCATCTCATGTCCAAC…
AB445643	Macaca fascicularis	Primates	TLR4	4	Three-domain	ATGACGTCTGCCTTGCGCCTGGCTGGGACTCTGATCCCAGCCATGGCCTTCCTCTCCTGCGTGAGACCAGAAAGCTGGGAGCCCTGCGTGGAGGTGGTTCCTAACATTACTTATCAATGCATGGAGCTGAAGTTCTACAAAATCCCCGACAACATCCCCTTCTCAACCAAGAACCTGGACCTGAGCTTTAATCCCCTGAGGCATTTAGGCAGCTATAGCTTCCTCCGTTTTCCAGAACTGCAGGTGCTGGATTTATCCAGGTGTGAAATCCAGACAATTGAAGATGGGGCATATCAGAGCCTAAGCCACCTCTCCACCTTAATATTGACAGGAAACCCCATCCAGAGTTTAGCCCTGGGAGCCTTTTCTGGACTATCAAGTTTACAGAAGCTGGTGGCT…
AB445650	Macaca fascicularis	Primates	TLR5	5	Single-domain	ATGGGAGACCACCTGGACCTTCTCCTAGGAGTGGTGCTTGTGGCCAGTCCTGTGTTTGGATTTCCTTCCTGCTCCTTTGATGGCCGAATAGCCTTTTATCGTTTCTGCAACCTCACCCAGGTCCCCCAGGTCCTCAACACCACTGAGAGGCTCCTGTTGAGCTTCAACTATATCCGGACAGTCACTGTTTCATCCTTCCCCTTTCTGGAACAGCTGCAGCTGCTGGAGCTCGGGAACCAGTATACCCCCTTGACTATTGACAAGGAGGCCTTCAGAAACCTGCCCAACCTTAGAATCTTGGACCTGGGAAGTAGTCAGATATACTTCTTGCATCCAGATGCTTTTCAGGGACTGTTCCATCTGTTTGAACTTAGACTGTATTTCTGTGGTCTCTCCGAT…
AB445657	Macaca fascicularis	Primates	TLR6	1	Three-domain	ATGACCAAAGACAAAGAACCTGTTGTTAAAAGCTTCCATTTTGTTTGCCTTATGATCATAATAGTTGGAACTAGAATCCAGTTCTCTGACGGAAGTGAATTTGCAGTAGACAAGTCAAAAAGAGGTCTTACTCATGTTCCAAAAGACCTACCGCCGAAAACCAAAGTCTTAGATATGTCTCACAACTACATAGCTGAGCTTCAGGTCTCTGACATAAGCTTTCTGTCAGAGTTGAAAGTTTTGAGACTTTCCCATAACAAAATCCAGCTACTTGATTTAAGTGTTTTCAAGTTCAACCAGGACTTGGAATATTTGGATTTATCTCATAATCAGTTGCAAAAGATATCCTGCCATCCTATTATGAGTTTCAGGCATTTAGATCTCTCATTCAATGACTTC…
AB445664	Macaca fascicularis	Primates	TLR7	7	Single-domain	ATGATGTTTCCAGTGTGGACACTGAAGAGACAAATTCTTATCCTTTTTAACATAATCCTAATTTCCAAACTCCTTGGGGCTAGATGGTTCCCTAAAACTCTGCCCTGTGATGTCACTCTGGATGTTTCAAAGAACCATGTGATCGTGGACTGCACAGACAAGCATTTGACAGAAATTCCTGGAGGTATTCCCACCAACACTACGAACCTCACCCTCACCATTAACCACATACCAGACATCTCTCCAGCGTCCTTTCACAGACTGGTCCATCTGGTAGAGATCGATTTCAGATGCAACTGTGTACCTATTCGATTGGGGTCAAAAAGCAACATGTGCCCCAGGAGGCTGCAGATTAAACCCAGAAGCTTTAGTGGACTCACTTATTTAAAATCCCTTTAC…
AB445671	Macaca fascicularis	Primates	TLR8	7	Single-domain	ATGGAAAACATGTTCCTTCAGTCGTCAATGCTGACCTGCCTTTTCCTGCTAATACCTGGTTCCTGTGAGTTATGCCCTGAAGAAAATTTTTCTAGAAGCTATCCTTGTGAAGAGAAAAAGCAAAATCACTGTGTTATTGCAGAGTGCAGCAATCGTCGACTACGGGAAGTTCCCCAAACGGTGGGCAAATATGTGACAGAACTAGACTTGTCTGATAATTTCATCACACACATAACGAATGAATCATTTCAAGGGCTGCAAAATCTCACTAAAATAAATCTAAACCACAACCCCAATGTACAGCGCCAGAACGGAAATCCTGGCATGCAATCAAATGGCTTGAATATCACAGACGGAGCATTCCTCAACCTAAAAAACCTAAGGGAGTTACTGCTTGAA…
AB445678	Macaca fascicularis	Primates	TLR9	7	Single-domain	ATGGGTTTCTGCTGCAGCGCCCTGCACCCTCTGTCTCTCCTGGTGCAGGCCATGGTACTGGCCACGACCCTGGCCCTGGGTACCTTGCCTGCCTTCCTACCCTGTGAGCTCCAGCCCCATGGCCTGGTGAACTGCAACTGGTTGTTCCTGAAGTCTGTGCCCCACTTCTCCGCGGCAGCACCCCGTGGCAATGTCACCAGCCTTTCCTTGTCCTCCAACCGCATCCACCACCTCCATGATTCTGACTTTGCCCGCCTGCCCAGCCTGCGGCGCCTCAACCTCAAGTGGAACTGCCCGCCGGTTGGCCTCAGCCCCATGCACTTCCCCTGCCACATGACCATCGAGCCCAGCACCTTCTTGGCTGTGCCCACCCTGGAAGAGCTAAACCTGAGCTACAAC…
AB445685	Macaca fascicularis	Primates	TLR10	1	Three-domain	ATGAGACTCATCAGAAACATTTACATATTTTGTAGTATTGTTATGACAGTAGAGGGCGAGGCTCCAGAGCTGCCAGAAGAAAGGGAACTGATGACCAACTGCTCCAACATGTCTCTAAGAAAGGTTCCCGCAGACTTGACCCCAGCCACAACCACACTGGATTTATCCTATAACCTCCTTTTTCAACTCCAGAGTTCAGATTTTCATTCTGTCTCCAAACTGAAAGTTTTGATTCTACGCCATAACAGAATTCAACAGCTGAATCTCAAAACCTTTGAATTCAACAAGGAGTTAAGATATTTAGATTTGTCTAATAACAGACTGAAGAGCGTAACTTGGTATTTACTGGCAGGTCTCAGGTATTTAGATCTTTCTTTTAATGACTTTGACACCATGCCT…
AB607964	Macaca fuscata	Primates	TLR2	1	Three-domain	ATGCCACATACTTTGTGGATGGTGTGGGTCTTGGGAGTCATCATCAGCCTCTCCAAGGAAGAATCCTCCAATCAGGCTTCTCTGTCTTGTGACCACAATGGTATTTGCAAGGGCAGCTCAGGATCTTTAAACTCCATTCCCTCAGTGCTCACAGAAGCTGTAAAATGCCTTGACCTGTCCAACAACAGGATCACCTACATTAGCAACAGTGACCTACAGAGGTATGTGAACCTCCAAGCTCTGGTGCTGACATCCAATGGAATTAACACAATAGAGGAAGATTCTTTTTCTTCCCTGGGCAGACTTGAACATTTAGACTTATCCTATAATTACTTATCTAATTTATCGTCCTCCTGGTTCAAGCCCCTTTCTTCTTTAAAATTCTTAAACTTACTGGGA…
ENSMMUG00000016754	Macaca mulatta	Primates	TLR1	1	Three-domain	ATGACTAGCATCTTCCATTTTGCCATTATCTTTATGTTAACACTTCAGATCAGAATACAATTATCTGAAGAAAGTGAATTTTTAGTTGATAGGTCAAAAAACAGTCTCATCCACGTTCCTAAAGACCTATCCCAGAAAACAACAATCTTAAATATATCACAAAATTATATATCTGAGCTTTGGACTTCTGACATCTTATCACTGTCAAAGCTGAGGATTTTGATAATTTCTCATAATAGACTCCAGTATCTTGATATCAGTGTTTTCAAATTCAACCAGGAATTGGAATACTTGGATTTGTCCCACAACAAGTTGGCGAAAATTTCTTGCCACCCTACTGTGAACCTCAAGCACTTGGACCTGTCCTTTAATGCATTTGATGCCCTGCCTATATGCAAA…
ENSMMUG00000015847	Macaca mulatta	Primates	TLR2	1	Three-domain	ATGCCACATACTTTGTGGATGGTGTGGGTCTTGGGAGTCATCATCAGCCTCTCCAAGGAAGAATCCTCCAATCAGGCTTCTCTGTCTTGTGACCACAATGGTATTTGCAAGGGCAGCTCAGGATCTTTAAACTCCATTCCCTCAGTGCTCACAGAAGCTGTAAAATGCCTTGACCTGTCCAACAACAGGATCACCTACATTAGCAACAGTGACCTACAGAGGTATGTGAACCTCCAAGCTCTGGTGCTGACATCCAATGGAATTAACACAATAGAGGAAGATTCTTTTTCTTCCCTGGGCAGACTTGAACATTTAGACTTATCCTATAATTACTTATCTAATTTATCGTCCTCCTGGTTCAAGCCCCTTTCTTCTTTAAAATTCTTAAACTTACTGGGA…
ENSMMUG00000021762	Macaca mulatta	Primates	TLR3	3	Single-domain	ATGAGACAGACTTTGCCTTATACCTACTTTTGGTGGGGACTTTTGCCCTTTGGGATGCTGTGTGCATCCTCCACCAACAAATGCACTGTTAGCCAAGAAGTTGCTGACTGCAGCCACCTGAAGTTAACTCAGGTACCCGATGATCTCCCCACAAACATAACAGTGTTGAATCTTACCCATAATCAACTCAGAAGATTACCAGCTGCCAATTTTACAAGATATAGCCAACTAACTATCTTGGATGTAGGATTTAACTCCATCTCAAAACTGGAGCCAGAATTGTGCCAAAAACTTCCCATGTTAAAAGTTTTGAACCTCCAGCACAATGAGCTATCTCAACTTTCTGATAAAACTTTTGCCTTCTGCATGAATTTGACGGAACTCCATCTCATGTCCAAC…
ENSMMUG00000009112	Macaca mulatta	Primates	TLR4	4	Three-domain	ATGACGTCTGCCTTGCGCCTGGCTGGGACTCTGATCCCAGCCATGGCCTTCCTCTCCTGCGTGAGACCAGAAAGCTGGGAGCCCTGCGTGGAGGTGGTTCCTAACATTACTTATCAATGCATGGAGCTGAAGTTCTACAAAATCCCCGACAACATCCCCTTCTCAACCAAGAACCTGGACCTGAGCTTTAATCCCCTGAGGCATTTAGGCAGCTATAGCTTCCTCCGTTTTCCAGAACTGCAGGTGCTGGATTTATCCAGGTGTGAAATCCAGACAATTGAAGATGGGGCATATCAGAGCCTAAGCCACCTCTCCACTTTAATATTGACAGGAAACCCCATCCAGAGTTTAGCCCTGGGAGCCTTTTCTGGACTATCAAGTTTACAGAAGCTGGTGGCT…
ENSMMUG00000000870	Macaca mulatta	Primates	TLR5	5	Single-domain	ATGGGAGACCACCTGGACCTTCTCCTAGGAGTGGTACTTGTGGCCAGTCCTGTGTTTGGATTTCCTTCCTGCTCCTTTGATGGCCGAATAGCCTTTTATCGTTTCTGCAACCTCACCCAGGTCCCCCAGGTCCTCAACACCACTGAGAGGCTCCTGCTGAGCTTCAACTATATCCGGACAGTCACTGTTTCATCCTTCCCCTTTCTGGAACAGCTGCAGCTGCTGGAGCTCGGGAACCAGTATACCCCCTTGACTATTGACAAGGAGGCCTTCAGAAACCTGCCCAACCTTAGAATCTTGGACCTGGGAAGTAGTCAGATATACTTCTTGCATCCAGATGCTTTTCAGGGACTGTTCCATCTGTTTGAACTTAGACTGTATTTCTGTGGTCTCTCCGAT…
ENSMMUG00000002418	Macaca mulatta	Primates	TLR6	1	Three-domain	ATGACCAAAGACAAAGAACCTGTTGTTAAAAGCTTCCATTTTGTTTGCCTTATGATCATAATAGTTGGAACTAGAATCCAGTTCTCTGACGGAAGTGAATTTGCAGTAGACAAGTCAAAAAGAGGTCTTACTCATGTTCCAAAAGACCTACCGCCGAAAACCAAAGTCTTAGATATGTCTCACAACTACATAGCTGAGCTTCAGGTCTCTGACATAAGCTTTCTGTCAGAGTTGAAAGTTTTGAGACTTTCCCATAACAAAATCCAGCTACTTGATTTAAGTGTTTTCAAGTTCAACCAGGACTTGGAATATTTGGATTTATCTCATAATCAGTTGCAAAAGATATCCTGCCATCCTATTATGAGTTTCAGGCATTTAGATCTCTCATTCAATGACTTC…
ENSMMUG00000014254	Macaca mulatta	Primates	TLR7	7	Single-domain	ATGATGTTTCCAGTGTGGACACTGAAGAGACAAATTCTTATCCTTTTTAACATAATCCTAATTTCCAAACTCCTTGGGGCTAGATGGTTTCCTAAAACTCTGCCCTGTGATGTCACTCTGGATGTTTCAAAGAACCATGTGATCGTGGACTGCACAGACAAGCATTTGACAGAAATTCCTGGAGGTATTCCCACCAACACTACGAACCTCACCCTCACCATTAACCACATACCAGACATCTCCCCAGCGTCCTTTCACAGACTGGTCCATCTGGTAGAGATCGATTTCAGATGCAACTGTGTACCTATTCGATTGGGGTCAAAAAGCAACATGTGCCCCAGGAGGCTGCAGATTAAACCCAGAAGCTTTAGTGGACTCACTTATTTAAAATCCCTTTAC…
ENSMMUG00000014255	Macaca mulatta	Primates	TLR8	7	Single-domain	ATGAAGGAGTCATCTTTGCAAAATAGCTCCTGCAGCCTGGGAAAGGAGTCTAAAAAGGAAAACATGTTCCTTCAGTCGTCAATGCTGACCTGCCTTTTCCTGCTAATACCTGGTTCCTGTGAGTTATGCCCTGAAGAAAATTTTTCTAGAAGCTATCCTTGTGAAGAGAAAAGGCAAAATCACTGTGTTATTGCAGAGTGCAGCAATCGTCGACTACGGGAAGTTCCCCAAACGGTGGGCAAATATGTGACAGAACTAGACTTGTCTGATAATTTCATCACACACATAACGAATGAATCATTTCAAGGGCTGCAAAATCTCACTAAAATAAATCTAAACCACAACCCCAATGTACAGCGCCAGAACGGAAATCCTGGCATGCAATCAAATGGCTTGAAT…
ENSMMUG00000012263	Macaca mulatta	Primates	TLR9	7	Single-domain	ATGCTCTACTCCAGCTGCAAGAGCCGCCTCCTCGACTCCGTGGAGCAGGACTTCCATCTGGAGATCGCCAAGAAAGGTTTCTGCTGCAGCGCCCTGCACCCTCTGTCTCTCCTGGTGCAGGCCATGGTACTGGCCACGACCCTGGCCCTGGGTACCTTGCCTGCCTTCCTACCCTGTGAGCTCCAGCCCCATGGCCTGGTGAACTGCAACTGGCTGTTCCTGAAGTCTGTGCCCCACTTCTCCGCGGCAGCACCCCGTGGCAACGTCACCAGCCTTTCCTTGTCCTCCAACCGCATCCACCACCTCCATGATTCTGACTTTGCCCGCCTGCCCAGCCTGCGGCGCCTCAACCTCAAGTGGAACTGCCCGCCGGTTGGCCTCAGCCCCATGCACTTCCCC…
ENSMMUG00000003373	Macaca mulatta	Primates	TLR10	1	Three-domain	ATGAGACTCATCAGAAACATTTACATATTTTGTAGTATTGTTATGACAGTAGAGGGCGAGGCTCCAGAGCTGCCAGAAGAAAGGGAACTGATGACCAACTGCTCCAACATGTCTCTAAGAAAGGTTCCCGCAGACTTGACCCCAGCCACAACCACACTGGATTTATCCTATAACCTCCTTTTTCAACTCCAGAGTTCAGATTTTCATTCTGTCTCCAAACTGAAAGTTTTGATTCTACGCCATAACAGAATTCAACAGCTGAATCTCAAAACCTTTGAATTCAACAAGGAGTTAAGATATTTAGATTTGTCTAATAACAGACTGAAGAGCGTAACTTGGTATTTACTGGCAGGTCTCAGGTATTTAGATCTTTCTTTTAATGACTTTGACACCATGCCT…
GU969614	Macaca nemestrina	Primates	TLR4	4	Three-domain	ATGACGTCTGCCTTGCGCCTGGCTGGTACTCTGATCCCAGCCATGGCCTTCCTCTCCTGCGTGAGACCAGAAAGCTGGGAGCCCTGCGTGGAGGTGGTTCCTAACATTACTTATCAATGCATGGAGCTGAATTTCTACAAAATCCCCGACAACATCCCCTTCTCAACCAAGAACCTGGACCTGAGCTTTAATCCCCTGAGGCATTTAGGCAGCTATAGCTTCCTCCGTTTTCCAGAACTGCAGGTGCTGGATTTATCCAGGTGTGAAATCCAGACAATTGAAGATGGGGCATATCAGAGCCTAAGCCACCTCTCCACCTTAATATTGACAGGAAACCCCATCCAGAGTTTAGCCCTGGGAGCCTTTTCTGGACTATCAAGTTTACAGAAGCTGGTGGCT…
JQ029743	Macaca thibetana	Primates	TLR5	5	Single-domain	ATGGGAGACCACCTGGACCTTCTCCTAGGAGTGGTGCTTGTGGCCAGTCCTGTGTTTGGATTTCCTTCCTGCTCCTTTGATGGCCGAATAGCCTTTTATCGTTTCTGCAACCTCACCCAGGTCCCCCAGGTCCTCAACACCACTGAGAGGCTCCTGTTGAGCTTCAACTATATCCGGACAGTCACTGTTTCATCCTTCCCCTTTCTGGAACAGCTGCAGCTGCTGGAGCTCGGGAACCAGTATACCCCCTTGACTATTGACAAGGAGGCCTTCAGAAACCTGCCCAACCTTAGAATCTTGGACCTGGGAAGTAGTCAGATATACTTCTTGCATCCAGATGCTTTTCAGGGACTGTTCCATCTGTTTGAACTTAGACTGTATTTCTGTGGTCTCTCCGAT…
ENSMEUG00000000075	Macropus eugenii	Metatheria	TLR1/6	1	Three-domain	GCTAATCCCAGGCCACCAATCATTAGAACATTTCATTTTGTTCACATCTTTATGTTGATCTTTGGAAATGGAATCCAACACTCTTTGGAAAATGAATTTGTGGGCAACTATTCAAACAACCATCTGAGTCATGTTCCAAGACTCCTATCATCAAAGACAACAGTCTTAGATCTGTCACTAAACAATATAACTGGACTTCAGATTGAAGACTTCAAACCTCTACCAAAGCTGAGAGTTTTAAAACTTTCTCATAACAGGATCCAGCACCTTGATATGAATGTGTTCAAATTTAACCCGAATCTGGAACACTTGGATGTATCCCACAATAAGTTATGGAAGATTTCGTGCTATCCTCTCATGAATCTCATATATTTAGATCTCTCCTTCAATGAATTCGAA…
ENSMEUG00000015154	Macropus eugenii	Metatheria	TLR7	7	Single-domain	ATATTCCTCATGCGAGAATTATACAGACCATTCCTTATTCTATTTCACCTGTTCCTATGGTACAAACTTCCTGGAGCTAGATGGTTTCCTAAAACCTTGCCTTGTAACGTCACTCAGAACATTATGGAAGCCAGCGTGATGGTCAATTGCACTAATCAACGTCTCACAGAAATCCCAAAAGGAATTCCTTACAATACAACCAACCTGACCCTCACCATCAATCACATACCCCAAATTTCCCCAAACTCCTTTGATGGTCTGAAAAATCTGGTGGAAATTGATTTCCGATGCAATTGTGTTCCAGTCCGACTAGGATCAAAAGATCACATATGCACCAAGAGTCCAAATATTGATGTTGGCAGCTTTAGAAATCTCACTAATTTGAAGTCATTGTACTTG…
ENSMEUG00000014359	Macropus eugenii	Metatheria	TLR10	1	Three-domain	ATGGGAATCATCAGAAGCATTTACTTTCTACATATTATTGGTCTCTCTGTTTTGTGTAGGGCTCTGCTGTTGCCTGAAACAAATGAATTAACAACCAGCTGTTCTCAGGAGTTTCTTAGAAATGTTCTGATGGATATATCACCAAAAACCACCACAATGGATCTATCGAACAAGTTTACATGTCAGCCTCAGGACTTGGACCTTAGTCCTTTCTCTAAGCTCAAAGTTTTAATTCTCTCTCATAATAGAATCCAACACCTGAAAATGAGCATCTTCCAATTCAACAAGGAATTAGAATACTTAGACTTATCTTACAATCACCTGAGGAATATTTCTTGCTATTCACTTCCGGCACTCAAACATTTAGATCTTTCTTTTAATGACTTCAACAATATTCCC…
XM_004545843	Maylandia zebra	Euteleosteomorpha	TLR1L	1	Three-domain	ATGAGGGTCACAGCAGCCGTACTCTGGACAGCAGCCGTGTTGGTGGGACTTCAGAAGAGCACTTCATCACCTGACAACTTTGTAGACCGATCATCCCAAAACCTCTCCTCTGTCCCAACTGACCTGCCACAGACGACTGAGTTTTTAGACCTCTCTCGCAACTACATACGTCAGCTTCACAATGGAGACTTTCAAAAAACCACTCACCTCAGGTTCCTGAATGTGTCATGGAATAATTTGGAGGAGATCGATCCACAGACTTTTCTTGACACGCCTCTCCTGGAACATCTGGACCTGTCGCACAACAATCTCAAGAATCTCTCAGGTCAACAATACCTGCTACACACAGTGAACCTCCTGGTGCTAAACTTGGCCTTTAACAGATTTCTTACCATGACA…
XM_004571583	Maylandia zebra	Euteleosteomorpha	TLR2	1	Three-domain	ATGAGACGTCCAACCAGCTGCTCCTCTGCTCTCTCCTTCATCCTCGTCCTCCTCTTCCTCTCTGAGAGCTGGGGCCAGAGGTTGAACACAGACAACAAGAAGCCATCCTGCGACCACTGCAACCAGCAGCTCTTCTGTAACTGCTCCCACAGTGGATTCACCAGTGTTCCCACTGTAACAGGCAGTGCCTTGAGTCTTGATCTTTCCTTTAATAAAATAACAGCTGTGATGAATGATGACCTGATGGGCCACATGCAACTGAAGGTTCTTGATCTCCACGGCAATGGCTTAGCTGAGATCCATCCATCAGCTTTTGACTCTCTGTGGAGCCTGGAACAGCTGGATCTCTCTTACAACCAGCTGACTATGCTAAACCACAAATGGTTCAGCAAGCTGGAA…
XM_004568378	Maylandia zebra	Euteleosteomorpha	TLR3	3	Single-domain	ATGATGTGCGCCCATCGTTCCCGTCTCCTGTCATGGATCCTCGTCACGTGTTGTGTTTTGACGGGACCGTACCGTTGCGATGCCTCTGAGAAGAAGACCTCCTGCTATGTGGAAGACGGCCGAGCTGACTGCAGTCGCCTCCGCCTCAGTGCGATCCCTTCAGACCTTCCCAGGAACATCACCAGCCTGGATGTGTCCCACAACATACTGAGAGGGATTACCCCGCTGTCACTAAGCCTGTACCCGGGCCTCCTGCACCTCGACGCCGGTTACAACAGCATCACCAAGGTGGACGCGGGTTTGTGCCAAACACTGCCTCTGCTGCAGATGTTGAACCTGGAACACAATCAGGTGCATTTGCTGAAGACTGGAGATATGAGCCACTGCACCCGACTGACA…
XM_004542335	Maylandia zebra	Euteleosteomorpha	TLR5	5	Single-domain	ATGTGGATGTTGGTCCTTCAGTTGATTTGCACTGGTTTGTGCCTAAAGGTAACAGTATCCTACCAAACATGCCGTTTGAGGGGACAAAGAGCCTGGTGTGGCTTTCAGAACCACTACTGGGTTCCTGCTCTGCCCCACAACATCACCCACCTCTATCTGCAGAGTAACCACATCAGTGAGATTAACAGCACCTCGCTCAGAGACTTTAAGGAGTTGCAAGTATTAAATCTTGAAAGTCAGGCTCAAACACTCGTCATATGGAACAACGCTTTCCTCGGGCAGAGAAAGTTAACAGAATTGATGCTCGGCTCTAATCTGGGCCTCAAACTGCAGCCGAGGGCATTTGCAGGACTGTTCAATTTACAAAACCTGTCTTTGTATTATTGTAGTCTGACAGAC…
XM_004557840	Maylandia zebra	Euteleosteomorpha	TLR7	7	Single-domain	ATGTTTCTCCACCTGATGTGTGTGGCACTGCTCACCCTGTGGTCTTGTCTCCCTATTTTGGCAACTGGCATCTATTATCCGAAAACTCTGCCATGTGATGTTAACGAGATCAACAATGGGAGTGAAGTGAAGGTGGACTGCACTGAGAGAAGCCTCAAAAAAATCCCCCATGGAATCCCGAGAGACACAACAAACCTGACGCTCACCATCAACCATATTCCGAGTTTAAACTCCACCTCCTTTTACGGTTTGGAGAACTTGACTGAGATTGACATGAGGTGCAACTGTGTGCCCATCAAAATCGGACCCAAGGACAAGATGTGCCTGAAGAGTGTGACAATTGAGGAAAATACTTTCAGCAGACTGAGCAATCTGCGAGCGCTGTATCTAGATGGCAAT…
XM_004558886	Maylandia zebra	Euteleosteomorpha	TLR9	7	Single-domain	ATGCATACTTCACGCGCTGTGGCTCTGGTAAAAAATATCCTCATCCTAAGCCAGCTTTTTCCACTGGTGAAGACCATAAATACAAAATTTTTACCATGTGACACCAATCTGAATGAAACTAAAGTTGACTGCAGTGACAGACCACTCAAGCACGTCCCCTTCATTAAGGCTACATCTGTAGCTTACATAGATTTAAGCCGGACTAAGATAAACCGAGTATGGCCGCATGCTTTCACAGGTGTCCCAAATCTGCATACTCTAAAGTTATCGGGCAACTGTCAGCCGGACAGTCCGAGAGCTCTGGAAGACAGGTCTTGCAGAGTGAAAATCTCCAGGTATGCTTTCAAGCCCCTACTAACACTGAAACATCTGGATTTGTCAGGAAACAGTCTTGCCTAC…
XM_004560141	Maylandia zebra	Euteleosteomorpha	TLR18	1	Three-domain	ATGATTTGGAAGTTGATCCATTTCAGTGGTGTCTTTCTTGGAGCTCTCACACTCCCAACTCCATCTTCACTCCCCACTACCAACACTGAGGAAAGACCCTGTCAGATCTACAACTCTGACCGATCTGCAGATTGTCTGGGAAGACAGCTTGACAGTATCCCATGGAGACAATTTCCACCCACACTTGAAGAAATAGACCTCTCCTATAATAAACTTCAAGCTGTTTATGCTGATGACCTTTTCCACCTCCCTAAGCTTCGTATCCTCAAGTTTCAGTACAATAACATTTCATACATTGACAATGATGCCTTCAGAAACAACACACTCTTGGAGTATCTTGACATCTTCAATAACTCCCTGCAGGAAATTCCTGCCAGAGCTCTGACACCTCTCGTTAAT…
XM_004550900	Maylandia zebra	Euteleosteomorpha	TLR21	13	Single-domain	ATGGGAAACCATCAGCTGCTGTCAGTTACAGTTGTTCTTGCAGCTGTTCAACTCACCAGTAGTTACAGTTTCAGGAACTGCATTGCAGAAGCAGATTCTGATGGGAAAACTTTCAACTGCATGCATCGGAATGCAATGCATATTTCTGATATTGTCAGTGACCTGCCACCATCTGCCATCAATCTCACCATTTTAAGAACTCCTCTGACGGACCTTCCTAACAACAGCTTTAGTAACCTAGTAGACCTTCAGCACCTCAGAATTGATAATAATTCCTTGACAACCATCCGTCAGTTAGCTTTCCAAGGCTTGTATCAACTGAAGAATCTAAACATGTCATTAAACAAAATATCAGCGCTCAACCCTTCTCTGTTTAAGGACCTGCAGAATCTCACCTCC…
XM_004573928	Maylandia zebra	Euteleosteomorpha	TLR23	13	Single-domain	ATGCTAGCTACAGGAAGTGTGTCTCTGCTACTCAGCTCATTTCTGTTCTGCTTCTGTTTCTATAACCCCTCACATGCTTTTTCACTGAAAAACTGCATAATTCCCTATCCTCAAGAGGAAAATAATACATCCATTTTATGCACAGACCATGACCTCACTGCTATTCCAGATGACATTCCCAGAAATGTAACATCACTGAATCTCTCCTCAAATAAGATTTCAAACATCACCTGCAAAGATTTAAGAGATTTAGCTAAGCTCAAAATTTTAAACGCTGAAAGTAATGTGATTGTACACATTGATGATGGAGCTTTTGCAGACTTGGCAGAGTTAACGGTTCTAGTCTTGGCTAGAAATAACCTCTCAAAGGTGACAGAAAATATGTTTCGGGGTCTTTCA…
XM_004553741	Maylandia zebra	Euteleosteomorpha	TLR25	1	Three-domain	ATGTCTCCACAAAGCACATCTGTGGCTGTTTTGATTGGGACCGTAGTCATCGTGTCCCTAATGAGACCGGACTGCACAGCTATTAAGGAAAATAACGAAGGATTCAAACTATGCGTCACATCAATGCGAGGTGTCAAAGACCTCTCACATCAAAACATCACCAGTGTTCCATCAAGTCTTTCCAACGAAACACAGTATTTGGACATCTCCTACAACGTCATCCAAACGCTGGAAGGAACTGAGTTTTCTGGACTATCCCAGCTTTGTTTTTTGAAAGCAGCTCACTGTGGACTTCGGGAGATTTCAGCCACAGTGTTCACCCACACACCAGCACTCAAAATTCTCAACATATCTAACAATGACTTAGCGTTCATCCCTGACATTTCCTTGAAACAGCTG…
DQ986365	Megalobrama amblycephala	Otomorpha	TLR3	3	Single-domain	ATGGAACTGATGAAACTCATACTGTTGCCCCTGTTCTACACTTGCTTCCATGCCCACTGTGCAGACTCTGCATATCCACACAAGTCAACATGTACGATTGAAAATGCCAAAGCAGACTGTAGTCATATGAATCTGGATGTAGTTCCAACGAACTTACCCAGAAATATCACCACATTGGATGTGTCTCACAATAGACTAAAAAATCTGTCTTCCTTGCATTTGTACTCAAATCTGGTGAATGTAGATGCCAGCTACAACTCTTTAACTGCCATAGAAAAGGATCTCTGTCTTTCTCTTCCACACCTGCAAATTCTTAATCTGCAACACAATGAAGTGTATTTGATGAGCGAGAAAGTCCTGAAAAACTGTTTTCATTTGAAGCGACTTGACCTGTCTGTC…
FJ477857	Meleagris gallopavo	Aves	TLR1LA	1	Three-domain	ATGGGATCTCTTACAAGCATCTATGTCTTTGCTTGTGTGTTTTTATCCATACTTTGGAATAATATCCAGCCAACTGTGGAAAATAAAATCATTGCAAACTATTCAGGACATCTACTAACTAAAGTTCCAAAAAACATTCCAGTCCATACTCACGTATTAGATTTATCACATAATAATATCTCTGAAATTACTAACTTGAAATTTATTTATCTTCCTGACCTTCAAGTATTAAACCTTTCTCATAATCTAATTACAGAGCTTGACTTCAGTGTCTTCATATTTAATCAAGATTTAGAATACTTAGATTTATCTCACAATAACATCTGGACAGCTTACTGTCAAATGCTTGCACGTCTTAGACATTTAGATCTTTCTTTCAACAAGTTCACTGTCTTGCCA…
FJ477858	Meleagris gallopavo	Aves	TLR1LB	1	Three-domain	ATGGCAGAGAACATGAGATATCTCAGGAACTTTTTTATTTACAACTGTCTGTTTGCATTCACTTTTTGGAACAATATTGGCCTGGCTATGAAAAATGAACTCTTTACATCTGTTCCTAACAATTTTCTACAGGATGGTTTGGACAAAAAAAACTTGAGCCTTCCACACTCATATACAAATAATCAGCAGTCCAAAGCTGATTTTGGTTGGGTTGTGATAGAAAATACTACGGAAAGCCTATCATTGTCAGAAATCAAAAAAGACAATGTAAGAAAATTAATAACTTTATTATCTAATTTTAGAAAAGGTTCCAGGCTTCAAAATCTGACACTAACGAATATGTCAGTGGACTGGAAAGATTTTATTAAAGCACTCCAGACTGTATGGCACTCATCCATT…
ENSMGAG00000001271	Meleagris gallopavo	Aves	TLR2A	1	Three-domain	ATGTTCAACCAAAGTAAACAGAAGCCAACAACTAAGCTGATGTGGCAAGTGTGGATGATCTACATAGCCTTGGCTGCACACCTCCCTGAAGAACAAGCCCTGAGACAGGCCTGTCTTTCATGTGATGCCACTCAGTCTTGCAACTGCTCTTCCATGGGTTTGGACTTCATTCCCTCGGGGCTCACGGGCAAAATTACGGCGTTAAACCTGGCCCACAACAGGATAAAACTGATCCGGGCACATGATCTGCAGCAGGCTGTGAACCTGAGAGCCCTGCTGCTGCAGTCCAACCAAATCAGCTCCATAGACGAGGACTCGTTTGCCTCCCAGGGGAAACTGGAGCTCTTGGACCTGTCAAATAACAGCCTGGCTCGCTTGTCCCCGGCGTGGTTTGGGCCC…
FJ477861	Meleagris gallopavo	Aves	TLR2B	1	Three-domain	ATGCGCACTTGGAAAGTGTGGATGATCTACATAGCCTTGGCTGCACACCTCCCTGAAGAACAAGCCCTGAGACAGGCCTGTCTTTCATGTGATGCCACTCAGTCTTGCAACTGCTCTTCCATGGGTTTGGACTTCATTCCCTCGGGGCTCACGGGCAAAATTACGGCGTTAAACCTGGCCCACAACAGGATAAAACTGATCCGGGCACATGATCTGCAGCAGGCTGTGAACCTGAGAGCCCTGCTGCTGCAGTCCAACCAAATCAGCTCCATAGACGAGGACTCGTTTGCCTCCCAGGGGAAACTGGAGCTCTTGGACCTGTCAAATAACAGCCTGGCTCGCTTGTCCCCGGCGTGGTTTGGGCCCCTTTTTTCGCTCCAGCACCTCCGCATTCAAGGC…
ENSMGAG00000011425	Meleagris gallopavo	Aves	TLR3	3	Single-domain	TTACGCATTCTTACTGCATGTATCTTCAAATATTTTAAGCACAGACTGGTATCTGTTTGCTTACTATGTGCATCAGTTGGAAAGCAATGTCAGATTAGAAATACAATGGCAGATTGTAGTCACCTAAAGTTGACACAAATTCCTTCTGATCTTCCAAATAACATAACAGGTTTGGACATTTCCCATAATCAGCTAAAAAAGCTAGTTCCTGAAAATCTGACCCAGTACAGCAATCTGATTTACTTAAATGCGGGATACAACATCATCTCTAAACTGCAACCAGAATTGTGCAAAAATTTGCCCCTGTTGCAAATTTTGAAGCTAGAACACAATCAATTGCATGAACTCCCTGATGGAGTGTTTGCTACCTGCAGCAACCTGACTGAGCTCAATCTAGGA…
ENSMGAG00000005422	Meleagris gallopavo	Aves	TLR4	4	Three-domain	ATGCCCAGCAGAGCGGCTCCCATTGCACAGACGCTCAGGGTGCTGCTGCGGCTGCTGCTCGTGCTGTCCCTGCTGGCAGGATGCATCCCCAGTCCCTGCCTGGAGGTCATCCCCAGCAAAGCTTTCAGATGCACAGGACAGAACATTTCTGGAGTTCCTGCTGAAATCCCAAACACCACCCTAGACTTGGACCTCAGTTTCAACAATCTGCAATCGCTGAACTCAAATCATTTTTCATCAGTACCTGAACTGCAGCTTCTGGATCTTTCAAGGTGCCACATCCATACAATAGAAGATAACACTTTTGTGGATCTTCATAACCTTTCCACCTTAATTTTAACTGCCAATTCCCTCCAGCACCTGGGTCTGGCAGCTTTCTATGGCTTAACGTCGCTGAAA…
ENSMGAG00000015929	Meleagris gallopavo	Aves	TLR5	5	Single-domain	ATGTTACATCAACAGCTAATAATTGTCTTTGGTATATCACTAGCTGGAGATATATGTGCATCTAGAAGATGCTATTCAGAAGACCAAGTGTCCATGTATAATTCCTGCAACCTCACAAGTGTTCCACCTGTGCCAAAGGACACTGCAAAGCTTTTTCTAACTTACAACTATATCAGACAAGTGACTGCAACTTCATTTCCACTGCTGGAGGATTTGTTCTTGTTGGAAATTGGAACACAACGTGTCTTTCCCCTTTACATAGGAAAAGAAGCTTTCAAGAACCTGCCAAACCTTCGTGTCTTGGACCTGGGGTTCAATAACATTCTTCTGCTGGATCTTGATTCTTTTGCGGGTTTGCAACGCTTGACCATACTCCGTCTGTTTCAGAACAACCTTGGA…
ENSMGAG00000014706	Meleagris gallopavo	Aves	TLR7	7	Single-domain	TTGAGGAAAAAAGCATTTGAGGTACGTCATGCAAAGATGTCAAATGCACTGCTGATTGTCTTGCTCTTCTTATTTCCAATGCTGCTATTGGGATATTGGTTTCCCAAAACTTTACCCTGTGATGTGGAAGCCTTTGAAGGTACTGTGAGAGTAGACTGCAGTGATCGTCACCTCACGGAAGTCCCCAGAGGGATCCCTGGAAACGCTACTAACTTGACCCTGACTATTAACCATATCCCCCATATCTCTCCAGCATCCTTTATTCAGCTTGAAAACCTTGTGGAGATTGACTTCAGATGCAATTGCGTGCCTGTCAGACTGGGGCCCAAAGATAGCGTGTGCACCACACCACCATCAATTGAGAATGGCAGTTTTGCTGCTCTGACAAGACTGAAGTCA…
ENSMGAG00000015891	Meleagris gallopavo	Aves	TLR15	15	Single-domain	ATGAGGGTCCTTACCGGAAGTCTTTATTTCTGCTTCATTTCTTTCTTATTCAGTAGAGCCAATGGATTCCTAGTTCAGACAACATCTCCAATGTCTTCCTTCCCATTTTATAACTACTCTTACTTAAACCTCACTTCTGTATCAGAAGCACAAGCTCCCAAAACAGCAAGAGCTCTGAACTTCTCACATAATGCAATTGAAAAAATAACCAAAAGAGACTTTGAAGGTTTTGATGTACTGGAAGTTTTGGACCTTTCCTACAACCACATTAAGGACATTGAACCTGGTGCATTTGAGAACCTGCTCAGCCTTGTTTCTGTGGATTTATCATTTAATGATGAGAATCTTCTGGTATCTGGTCGTGCATCTCACCTGAAACTCATACCAACCAGTGGGGCT…
ENSMGAG00000015581	Meleagris gallopavo	Aves	TLR21	13	Single-domain	ATGATGGAGACAGCAGAGAAGAAGGCGCGGCCCAGCACCGGGATGTGTCCCTCCCACTGCTGCCCACCCCAGCTGCTGCTGCTGGTGACAGTGACACTGATGCCGATGGTGCACCCATATGGCTTTCGCAACTGCATTGAGGATGTCAGGACATCTTTGTGCTTCCGCTGCATCCAGCGCTTCCTGGAGTCACCGGCCCTGGCAGTGTCTGACCTGCCACCAAATGCCATTTCACTCAATCTGTCATACAACTTAATGCGCTGCCTGCAGCCCTCTGCCTTTGCCCGCCTGCCACGGCTGCACACCCTGGACCTGGCCTACAACCAGCTGGAGACGCTTTCCCCTGGTGCCTTCCATGGATTGGGTGCGCTGGTGGTGCTGGACCTGTCTCACAATCGG…
XM_005149134	Melopsittacus undulatus	Aves	TLR1LA	1	Three-domain	ATGGGACCCCTTACAAGTATTGATGTCTTTGCTTGTGTCTTTACTTTCACGCTATGGAATAATATCCATCCAACTGTGGGAAACGAATTTATTGCTAATTATTCAAGCAGTTTGCTAACTGATGTTCCAGAAAACATTCCAGTCTATACTCATGTATTAGATTTGTCACATAACAGGATTTCTGGACTTGGTCTCTCAGATTTTGTTTCTCTTTCTGATCTTCAGGTATTAAATCTTTCTTATAATCTAGTTACAGAGCTTAACTTTAGTGTCTTCATTTTTAATGAAGATTTAGGATACTTAGATTTATCTCATAATAACATTTTGAAAGTTTACTGTCAAACTCTTGTGTATCTTAAACATTTAGATCTTTCTTTCAATAAGTTTACTGCTGTGCCT…
XM_005149188	Melopsittacus undulatus	Aves	TLR1LB	1	Three-domain	ATGAGATCTCTCAGGAACTTTTTTCTTTATAAGTGTTTGTTTGCATTAACATTTTGGAACCATGTCAGCCTGTCTGTGGAAAATGAACTCTTTACATCTGTTTCCAACAATTCTCCAGAAGACGGTTCAGACAAAAAAATCAATAGCCTGCCGCTTCTGTATGCAAATAGTCATCAGTCCAAAGCTAATTTTGACTGGGTTGTGATACAAAATACTACAGAAAGTTTGTCATTGTCAGAAATCACAAATGAAAATGTAAAAAAATTAGTAGCTTTATTATCTAATATCAGACAAGGCTCCAGGTTACAGAATCTGACACTGACAAATGTGTCGGTGGACTGGAATGCTCTCATTCAAATTCTTCAGACTGTATGGCACTCATCCATTCAATACTTAAGT…
XM_005149053	Melopsittacus undulatus	Aves	TLR3	3	Single-domain	ATGGGAAGTGCTGTTCTGTGGTGGAGCACCTTATCTGTCAGACTGGTCTATGTCTTCCTGCTGTGTGTGTCATTTGGAAAGCAATGTTGGATCCGAGATGAAATGGCTGACTGCAGACACCTGAAGCTTTCTCAAATTCCTTCTGATCTCCCAAGCAATATAACGGGTTTAGACATTTCTCATAATCAGCTAAGACAGCTAGGTCCTGCAAATTTGACCAAGTACAACCAGCTGGTTTACTTGAATGCAGGCTACAACACCATCTCGAAATTGCAACCAGAATTGTGCCGAACTGTGCCCTTGTTGCAGATTCTGAAGTTAGAACATAATGAGTTGTATAAGCTCCCTGACAGAGCTTTTGCTTTCTGCACCAACCTAACTGAGCTCAATCTAGGATAT…
XM_005145616	Melopsittacus undulatus	Aves	TLR4	4	Three-domain	ATGCCCAGGAGAAGAGCTCTTCCTCTGTGGACACTGGTGGTGCTGCTGCAGCTGGTGGGCTGTCTCCTCAGTCCCTGTTTGGAGGTCATCCCTGACAAAGCTTTCAGATGCATGGGACTGAACATCACTGGAGTCCCCTCTGAAGTCCCAAACACCACCCAGAACTTGGATCTCAGTTTCAGTAACATAAGATCACTGAGGGCAAATTATTTTGCATCAGTCCCTGAACTGCAGCTTCTGGATCTTACAAGGTGCCACCTCCAGACAGTAGAAGATAACTCCTTTAATGGTCTTCATAAACTTTCCACCTTAATTCTAACTGGCAATCCCTTCCAGGACCTGGGTCCAGCAGCCTTCTATGGCTTAACATCCCTGAAAAAGCTCGTGCTGGTGGAAAAC…
XM_005151875	Melopsittacus undulatus	Aves	TLR5	5	Single-domain	ATGATGTTATGTCAACTGCTAGTACTTGTCTTTGGAATATCACTAGCTAGTGATGTACATGCATTTAGAACCTGTTATTCAGAAGCCCAAGTCTCCATATATTATTATTGCAACCTCACAGATATTCCAACTGTGCCAAAGGATACAGTGAAGCTTTTGCTAACTTTCAACTATATCACACAAGTGACTGCAACTTCATTTCCACTGCTGGAGCACTTGTTTCTGTTGGAAATCGGAACGCAGTATGTCTATCCTCTTACCATAGGAAAAGGAGCTTTCAGGAACCTGCCAAACCTTCGTATCTTAGACTTGGGTTATAACAACATTCTTCTACTGGATATTGATGCTTTTGTGGGCTTGCGAAACCTGGTTGAACTCCGTCTGTTTCAGAACAGCCTT…
XM_005151439	Melopsittacus undulatus	Aves	TLR7	7	Single-domain	ATGGTACCTCATGCAAAGATGTCAAATGTGCTGCCATTTGTCTTGCTCTTCCCAATTCCAGTGCTGCTATCAGGAACTTGGTTTCCCAAAAGTTTACCCTGTGATGTTAATACCTTTGAAGGTACTGTGACAGTGGACTGCACCAATCGGCGTCTCCTGGAAGTCCCCAGAGGGATCCCTGCAAATGCTACCAACCTTACCTTAAGTATTAACCACATCCCCCATGTCAGTCCAGCATCTTTTGCCCATCTTGTAAACCTCGTGGAGATTGATTTCAGATGCAACTGTGTGCCTATCAGAATGGGGCCCAAAGACCATGAGTGCACCACACAGCCAAAGATTGAGAATGACAGTTTTGCTGCCCTTACCAGACTGAAGTCATTGTATTTGGATGCAAAC…
XM_005144697	Melopsittacus undulatus	Aves	TLR15	15	Single-domain	ATGAGGATCCTTATTGGAAGCCTTCATTTCTACTCCATTTCTTTCTTCCTCAGTGGAGCAAATGGGTTTCTAACTGAGGGAACACCGACAGCCTATACCTTCCCCTTCTACAACTACTCCTACTTGAACCTCTCCTCCATATCAGAAGCAGGAGCTCCCAGAACAGCCAGAGCTCTCAATCTCTCACATAATGCAATAGAAAAGGTGACCAAGAGAGACTTGGAAGGTTTTAGCACATTGGAAGTTCTAGACCTTTCCTACAACCGGATTAAGGACATTGAACCAGGAGCATTCGAGAGCCTGCCCAGCCTCACTGCTGTGGATCTGTCATTCAATGACAAGGAACTGGTTGTGTCGGGTCTCCCAGCCCATGTGAAGCTCACACCCACCACCAAGCCC…
XM_005074382	Mesocricetus auratus	Glires	TLR1	1	Three-domain	ATGACTAAAACAAATTCCATCGGCTTCTATTTTATCCTTGTCTTAGGACTGATACCTATCAAAATGCAACTGTCTGATGGAAGTGAACTTATCATTAAGATACCAAGAGCAAACCTTGCCCATGTGCCCAAGGACCTACCCTTGACAACAACTACTTTAGATCTATCACAAAACAATATATCTGAGCTTCAGACTTCTGATGTCCTCTCATTGTCCAAGCTGAGGGTCTTGATGATGTCCCATAACAGAATCCAGTGTCTGGATATTGGTGTCTTCAAATTCAATACTGAACTGGAATATTTGGATTTGTCCCACAATGAGTTAAGGGTGATTTCTTGCTCCCCAACAGTCAACTTCAAGCACTTAGACCTCTCCTTTAATGCATTTGATGCTCTGCCC…
XM_005080078	Mesocricetus auratus	Glires	TLR2	1	Three-domain	ATGTTGCCCACTCTGCGGACCTTCTGGATCTTGGTGGCCATGGCAGATCTCTCCAGGGAGGGCTGTTCTGCTGAGGCATCTCTGTCATGTGACGCTGCTGGTGTGTGTGACGGCCGCTCCAGGTCTTTCACCTCCATCCCCTCGGGACTCACAGCAGCCGTGAAGAGCCTTGACCTGTCTAACAACAAGATCACCTCCATTGGCCATGGTGACCTGCGGGGGTGTGTGAACCTCCAGGCCCTGATATTGCAGTCCAGTGGAATCAGCGCCATAGAGGAAGACGCCTTTTCTTCCCTGAGCAAGCTTGAACATTTGGACCTGTCTGATAATCACTTATTCAACCTCTCTTCCTCCTGGTTCAGGCCTCTTTCCTCTTTGAAATACCTAAACTTGTTGGGG…
XM_005066656	Mesocricetus auratus	Glires	TLR3	3	Single-domain	ATGAAAGGGTGTCCATCCTATCTGATATACTCCTTCGGGGGACTTTTGTCCCTATGGATTCTTTGTGTAGCTTCCACAAACCAATGTACGGTGAGACATGAGGTAGCTGACTGCAGCCATTTGAAGCTGACACACATACCTGACAACCTTCCTGCTAATATAACAGCGTTGAATCTTAGCCACAACCAACTCAGAGGCTTACCATCTACCAATTTTACAAGATACAGCCAACTTACTATCTTGGATGCAGGGTTTAACTCCATTTCAAAACTGGAGCCAGAACTGTGCCAAACACTCCCATCATTGAAAGTCTTGAATCTCCAGCACAATGAGCTATCTCAGATTTCAGACAAAACTTTCGTCTTCTGCAGGGACCTGATAGAACTTTATCTAATGTCT…
XM_005075127	Mesocricetus auratus	Glires	TLR4	4	Three-domain	ATGATGCCTTCCTTCTGCCTGGCTGGGACACTGATGATGGCGTTGTTCTTCTCCTCCCTGAGACCTGAAAGTTTGGATCCCTGTGTGGAGGTGGATCCTAATATTAGTTACCAATGCATGGATCAGAATCTCCACAAAATCCCAAACAACATCCCCTCTTCAGTCAAGCATTTGGATCTGAGCTTCAACCCCCTGAAGATCTTGGGAAGCCATAGCTTCTCTAATTTTCCAGAACTCAAGTTGCTGGATTTATCCAGGTGTGAAATTGAGACAATTGAAGACAAGGCATATCAGGATTTACACCAGCTCACAACCTTGATACTGACAGGAAACCCTATCCAGAGTTTATCCCGGGGAAGTTTTTCTGGACTAGCAAATTTACAGAATCTGGTGGCTGTG…
XM_005078118	Mesocricetus auratus	Glires	TLR5	5	Single-domain	ATGGATGGTGAGCTCCCTGCACCAAACTTCAGCAGGTGGATCATGGTGAATCGGCTTGACCTTCTCTTAGGCGTGATCTTCATGGCCACCCCCATGCTGGGATTGTCTCCCTGTTCTTCTGACGGCCAGATAGCCTTACTTCGCAATTGTAACCTTACCCAGATTCCCTGGGTCCTCCACACCACTGAGAGGCTCCTACTCAGCTTCAACTATATCAGTATGGTCAACGCCACATCATTTCCATTCCTGGAGCAGCTCCTGCTGCTGGAGCTGGGAACCCAGTTTGTACCCATGACCATCGGCCAGGAGGCCTTCAGAAACCTGCCCAACCTTAGGATCTTGGACCTGGGCCAAAACCAGATTGAAGTCTTGAGTCCGGATGCTTTTCAGGGACTGCCC…
XM_005074181	Mesocricetus auratus	Glires	TLR7	7	Single-domain	ATGGTATTTCCAGTATTGACACTGAAGAGACAAATTTTTATCTTTTTAAATATGACCTTAGTTTCTACAGTCCTTGGGTCTCGATGGTTTCCTAAAACTCTACCTTGTGACGTCAGCCTAGATGCCACAAATACCCATGTGATCGTGGACTGCACAGACAAACATTTGACAGAAATCCCTGAGGGTATTCCCACTAACACCACCAACCTCACCCTTACCATCAACCACATACCAAGCATCTCTCCAGACTCCTTCCGTAGACTGAACCATCTGGAAGAGATCGATTTCAGATGCAACTGTGTACCTGTTCTACTGGGTTCCAAAGCCAATGTGTGTACCAAGAGGCTACAGATTAAACCTGGAAGCTTCAGTGTACTCTCTGACTTAAAAGCCCTGTAC…
XM_005074182	Mesocricetus auratus	Glires	TLR8	7	Single-domain	ATGTCCCTTCAGTCGTGGATGCTGACCTGCTTTTGCCTGCTCACCTCTGGAATCGGTGAGTCCTTCTTCAAAGCAAATTATTCCAGAAGCTATCCCTGTGACGAGAAAAGGAAAAATGACCTTGTGGTTGCTGAATGCAATGATCGTCGACTGCAAGAAGTTCCTCCAACTATAGCCAAATATGTGACAGAAATAGACCTGTCTCACAATTCCATCATGCATGTAACAAACGAGTCCTTTCGAGAGCTGCAAAACCTCACTAAAATAAATCTGAACCACAATGCCAACCAACAGCACCAAGATGAAAATAGAAAAGGTATGAATATTACAGATGGGGCATTCCTCAACCTAACAAATCTAAAGGTGTTACTGCTTGAAGACAACCAGTTATACACTATG…
XM_005074851	Mesocricetus auratus	Glires	TLR9	7	Single-domain	ATGGTTCTCTGTTGCAGGACTCTGCACCCCTTGTGTCTCCTAGTACAAGCCGCAGTTCTGGCTGGGGCTCTGGCCCTGGGCACCCGACCTGTCTTCCTGCCCTGTGACCTGAAGCCTCGTGGCCTGGTAGACTGCAACTGGCTGTTCCTGAAAACTGTGCCTCACTTCTCGGAGGCAGCACCCCGTTCCAACATCACCAGCCTCTCCTTGGTCTCCAACCGCATCCACCACTTGCATAACGCCGACTTTGCCTACTTTCCCAGCCTGAGGCGACTGAACCTCAAATGGAACTGCCCACCCACTGGCCTCAGCCCTCTGCATTTCCCTTGCCACATGACCATTGAGCACAACACCTTCCGGACTATGCGCGCCCTGGAAGAGCTGAACCTGAGTTACAAT…
XM_005087494	Mesocricetus auratus	Glires	TLR11	11	Trans-three-domain	ATGGGATTACTCATCACTGTAAGAGTTGGTACCCAACTCTTTCCCTCTGTTTTCCTAGAGTCGGTGCCAAGGATGGAAAGAGCTCAGTTCTGCCCTGCTTTCTTCATTCTGTTATTATTGGCTTTGGGGAGCCTTGACTGGACCAGCTGGGCATGGACCGCCCCCGACTGCATCATAGCGGACAGCTTGCTGCTTCCTAACCTTTCCTCCTATATCCGGTTCTGCCCATTGGCCCCGGGACTGCACCTCTTGGCATCTTGCTCGAATGTTAAAGACTTGGCTCACACCCTGGAAAGAGTGCCCAGAGATACAGAGGTGCTTTGCCTCCAGGGCTTGGTGTCTTCTCTGCCAGTCAAGGCCTTTGATCGCTTCCACTCCCTAAAGCTTCTGAGGCTGCAG…
XM_005079624	Mesocricetus auratus	Glires	TLR12	11	Trans-three-domain	ATGGGCTGGCACGTGCTACTGCCTGGCCTGCTCCTTTCCCTGCCTCTGGTAACAGGGTGGACCACTTCCAAGTGCCTACTGACTGAAGACTCCCCGCTGCCCCTGGTCTCTCGCTACTTCTCACTGTGCTCAGTGTCCGTGACCCAGCTGTCCTTCCTTGCCGCATGCATCTCAGTGACCAACCTGACACAGACCTTGGCAGCTGTGCCTCAGACTGTGGAGGGGCTCTGCCTCAGTGGTTCTATGTCTTCTCTGCCTCCGGATGCTTTCTCTGCTTTTCCCAGACTCAAGATGCTGGGACTGAATCTGCATCTCACCCGACTCTTGCCAGGAGCTCTCCGCGGCTTGGGACAGTTGCAGAAACTCTCTTTTCTAGACCACCCTTTTGGGAAGAAATCC…
XM_005085949	Mesocricetus auratus	Glires	TLR13	13	Single-domain	ATGCCTGTGGCAGTCAAGATGAGTTGGGGCAGCTCCGTGCCTTCTCTACAGCTCATGCTCATGCTAACAGGGCTTTCTTTGCTGCCTTTGGTAGAGACATATGGGTTCAATAAGTGCACACAGTATGAATTTGATATTCGCCATGTCTTCTGCATTCGGAAGAAGATCAGCAACTTGACAGATGCCATTAGTGACATACCTAGATATACTACTCACCTCAACCTGACAGAGAACTACATACAAGTCCTTCCTCCCCGGAGCTTCACTAACCTGCCTGCTCTGCTAGACTTAAGACTAGAGTGGAATTTAATTTGGAAGATTGATGAAGGTGCCTTTAGGGGACTTGAAAATTTGACCCTTCTGAATTTAGTGGAAAATAAGATTCAAAGTGTGAATAGC…
ENSMICG00000003197	Microcebus murinus	Primates	TLR2	1	Three-domain	ATGCCATATGCTTTGTGGACGGTATGGGTGTTGGGGGCTGTCATTAGCCTCTCCAAGGAAGGGCCCTTTGGTCAGGCTTCTCTGACTTGTGACTCCACTGGTGTCTGTGTTGGCCTCTCGAGCTCTTTCAACTCCATTCCCCCAGGGCTTACAGCGGCTGTGAAAAGTCTTGACCTGTCCAACAACAAGATCACCTATATTGGCAGCAGTGACCTGCAGAGGTGTGTGAACCTCCAGGCTCTGGTGCTAAAGTCCAATGAAATTAACACAATAGATGAAGATTCTTTTTATTCCCTGGGCAGTCTGAAACATTTGGACTTATCCTATAATGACTTATCTAATTTATCATCCTCCTGGTTCAGGCCCCTTTCTTCCTTGGAATCCTTAAACTTACTGGGA…
ENSMICG00000004341	Microcebus murinus	Primates	TLR4	4	Three-domain	ATGATGTTTCCCTCCCACCTGGCTGGGACGCTGATCCCGGCCATGGCCTTCCTCTCCTGCCTGAGACCAGAAAGCTGGGAGCCCTGCATGGAGGTGGTTCCTAACATTACTTACCAGTGCATGGATCTGAATCTCTACAAAATCCCTGACAACCTCCCCTCCTCAACCAAGAACCTGGACCTGAGTTTTAACCACCTGAGGCACTTAGGCAGCCATAGCTTCTCCAATTTCCCAGAACTGCAGGTGCTGGATTTATCCAGGTGTGAAATCCAGGTGATTGAAGATGATGCGTATCAGAGTCTAAACCATCTTTCCACCTTGATATTGACAGGGAACCCTATCCAGAGTTTAGCGCTAGGAGCCTTTTCTGGATTACCAAGTTTACAGAAGCTGGTGGCC…
ENSMICG00000003667	Microcebus murinus	Primates	TLR5	5	Single-domain	ATGGGAGACCACCTTGATCTTCTCTTAGCAGTGGTGCTCATGGCCAGGCCTGTGTGTGGGGTCTCTCCCTGCTCCTGTGATGGTCGGATGGCTGTGTATCTTTCCTGCAACCTCACCCAGGTCCCCCCGGTCCTCAACACCACCGAGAGGCTCCTGCTAAGCTTCAACTATATCAGGACAGTCACTGCCTCGTCATTCCCCTTCCTGGAGCAGCTGCAGCTGTTAGAACTGGGGACCCAGTATAACCCCCTTTCTGTTGGCAAAGAGGCCTTCAGAAACCTGCCCAATCTCAGGATCCTGGACCTGGGCGGAAGTAAGATCAACTTCTTGCATCCAGATGCTTTCCAGGGGCTGTCCCATCTGTTCGAACTGAGACTGTTTTCCTGTGGTCTCTCTGAT…
ENSMICG00000007905	Microcebus murinus	Primates	TLR6	1	Three-domain	ATGGACAAAAACAAAGAACCTACTGTCAGAAGCTTCCATTTTGTTTGTGTTATGACTGTAATAGTTGGAACCATAATCCAGTTGTCTGATGAAAGTGAATTTGCAATAAATAGGTCAAAAATAGGCCTTACTCACGTTCCAAAAGACCTGCCACCAAAAACCAAAGTCTTAGATATGTCTCAAAACAACATATCTGTGCTTCAGATCTCTGACATCAGCTTTCTGTCAGGGTTGAAAGTTTTGAGACTTTCCCATAATAGAATCCAGCGACTTGATTTTAGTATTTTCAAGTTCAATCAGGATTTGGAATATTTGGATTTATCTCATAATCAGTTGCGAAAGATATCCTGCTATCCTATTGTGAGTTTCAAGCATTTAGACCTCTCATTCAATGACTTC…
ENSMICG00000014450	Microcebus murinus	Primates	TLR8	7	Single-domain	AGGAAGGAGTCATCTCTGCAAAATAGCTCCTGCAGCCTAGGAAAGTGGTCTGAATATGAAAACATGTCCCTCCAGTCTTCAATTCTGACCTGCCTTTTCCTGATAATCTCTGGTTCCTGTGAGTTCTTCCCTGAAGCAAGTTATTCTAGAAGCTATCCTTGTGATGAGAAAAAGCAAAATGACTCTGTTATTGCAGATTGCAGCCATCGTCGACTGCAAGAAATTCCCCAAACAGTGGGCAAATATGTGACAGAACTGGACCTGTCTGACAATTTCATCACATATGTTACGAATGAATCATTTCAAGGGCTACAAAATCTCACTAAAATAAATCTAAACTACAACCCCAGTGTACAGTACGAGTATGAAAATCCTAATAGGAATAAAAGTGGCATGACT…
HM215597	Microtus arvalis	Glires	TLR2	1	Three-domain	ATGCTCCGTGTTCTGTGGACCTTGTGGATCTTGGTGGCCATGAAAGACCTCCGAAGGGAGGGCTGTTCTGCTCAGGCACCTCTGTCATGTGATGCTGGTGTGTGTGATGGCCGTTCCAGGTCTTTCACCTCCATTCCCTCAGGACTCTCCACAGCCGTGAAGAGTCTTGACCTGTCTAACAATAAGATCACCTCCATTGGCCATGGTGACCTGCGGGGGTGTGTGAACCTCCGGGCTCTGATGCTGCAGTCCAATAGGATCAACARAATAGAGGAAGGTGCCTTTTCTTCCCTGCGCAGTCTTGAGCACTTGGACTTGTCTGATAACCAACTATCTGACTTATCGTTCTCCTGGTTCAGGCCTCTGTCCTCTTTGAAATACTTAAACTTGCTAGGAAAT…
XM_005359255	Microtus ochrogaster	Glires	TLR1	1	Three-domain	ATGACTAAAATAAATTCCATCATCTTCTATGTTATCATTGTCTTGGGATCGATACTTATCAATATCCTATTATCCAGTGGAAGTGAACTTATCATTAAGAGGCCGAGAGCAAACCTCACCCATGTTCCCAAGGACCTACCCTTGACAACAACTACTTTAGATCTATCACAAAACAATATATCTGAACTCCAGACTTCTGACATCCTCTCGCTGTCCAAGCTGAGGGCCTTGGTGATGTCCTACAACAGACTCCGGTACCTTGATATCGGTGTTTTCAAATTCAACACGGAACTGGAATATTTGGATTTGTCCCACAATGAGTTAAGGGTGATTTCTTGCCACCCCACAGCCAACTTCAAGCATTTAGATCTTTCCTTCAATGCGTTTGATGCCCTTCCC…
XM_005344154	Microtus ochrogaster	Glires	TLR2	1	Three-domain	ATGCTCCGTGTTCTGTGGACCTTATGGATCTTGGTGGCCATAAAAGACCTCCGAAGGGAGGGCTGTTCTGCTCAGGCGCCTCTGTCATGTGATGCTGGTGTGTGTGATGGCCGTGCCAGGTCTTTCACCTCCATTCCCTCAGGACTCTCCACAGCCGTGAAGAGTCTTGACCTGTCTAACAATAAGATCACCTCCATTGGCCATGGTGACCTGCGGGGGTGTGTGAACCTCCGGGCTCTGATGCTGCAGTCCAATAGGATCGACAGAATAGATGAAGGTGCCTTTTCTTCCCTGCGCAGTCTTGAGCACTTGGACCTGTCTGATAACCACCTATCTGACTTATCTTTCTCCTGGTTCAGGCCTCTGTCCTCTTTGAAATACTTAAACTTGCTAGGAAAT…
XM_005362566	Microtus ochrogaster	Glires	TLR3	3	Single-domain	ATGAAAGGGTGTTCATCCTTTCTAATATACTCCCTTGGGGGACTTTTTTCCCTATGGATTCTTGGTGTGTCTTCCACAAACCAATGTACTGTGAGGCATGAGGTAGCTGACTGTAGCCATCTGAAGCTGACACACATCCCTGCCGACCTTCCTGCCAACATAACAGTGCTGAATCTTACCCACAACCAACTCAGAAGTTTACCACATACCAATGTTACAAGATACAGCCAACTTGCTATCTTGGATGCAGGATTTAACACCATCTCAAAACTGGAGCCTGAACTGTGCCAAACACTCCCTTTATTGAAAGTCTTGAACCTGCAACACAATGAGCTGTCTCAGATTTCCGATAAAACTTTCGTCTTCTGCAGGAACCTGACAGAACTCTACCTAATGTCT…
XM_005352592	Microtus ochrogaster	Glires	TLR4	4	Three-domain	ATGAGGCCTCGCTTCTGCCTGGCTGGTACATTGATGATGGCATTGTTCCTTTCGTGCCTGAGACCTGAAAGATTGGACCCCTGCGTGGAGGTGGATCCTAACATTACCTACCAATGCATGGATCAGAATCTCAACAAAATCCCTGTCAACATCCCTTCTTCAGTCAAGAATTTAGATCTGAGCTTCAACACCCTGAAGACCTTAGGAAGTCATAGCTTCTCTAATTTTCCAGAACTTCAGTTTCTGGATTTATCCAGGTGTGAAATTGAGACAATTGAAGACAAGGCATATGAGGGCTTACAACAGCTCTCAACCTTGATACTGACAGGAAACCCTATCCAGAGTTTATCCCAGGGAAGTTTTTCTGGACTAACAAGTTTACAGAATCTCGTGGCTGTA…
XM_005359390	Microtus ochrogaster	Glires	TLR6	1	Three-domain	ATGGTACAGTCCCTTTGGGCTAACCATTGCATCATGACCCGAGATAGAGAACCCGCTGCAGGAAGTTTTCGTTTTGTTTGCATCCTGGTCTTCATAGTCGGAATCACGATCCAGTTCTCTGATGAACTTGAGTCTGCAGTAGACTATTCAAACAGGAACCTAACTCGTGTCCCCAAAGACCTGCCACCAGGAACAAAATCCTTAAATCTGTCTCAAAACTCTATCCCCGAGCTGCAGGTGTCTGATGTCCGCTATCTGCCGGAGCTGAGGGTTCTGAGGCTCTCCCATAACAGAATCCAGACACTTGATTTTGGTGTGTTCAAGTTCAGCCCGGATTTAGAATATCTGGATGTCTCTCACAATCAGTTGCGAAACATCTCTGGCTGCCCTGCGGTGAGC…
XM_005358725	Microtus ochrogaster	Glires	TLR7	7	Single-domain	ATGGTATTTCCAGTAAGGACACTAAAGAGACAAATCTTTATCTTTTTAAATATGACCTTAGTTTCTAGAGTCCTTGGGTCTCGATGGTTTCCTAAAACTCTACCTTGTGATGTCAATCAAGATAGTACAATGACCTACGTGACCGTGGACTGCACAGACAAGCATTTGACAGAAATCCCTGAGGGTATTCCGACTAACACCACCAACCTCACCCTTACCATCAACCATATACCAAGCATTTCTCCAGACTCCTTCCGTAAGCTGACCCATCTGGAAGAGATCGATTTCAGATGCAACTGTGTACCTATTTTACTGGGGTCCAAAGTCAATGTGTGTACCCAAAGGCTTCAGATTAGACCTAGAAGCTTTAGTGGACTCTCTGACTTAAAAGCCCTTTAT…
XM_005358727	Microtus ochrogaster	Glires	TLR8	7	Single-domain	ATGGCCCTTCAGTCATGGATTCTGACTTACTTGTGCCTGCTCTCCTCTGGAACTGGTGAGTTCTTCTTCAGAGAAAATTATTCCAGAAGCTATCCCTGTGATGAGAAAAATGAAAGTGCCCTTGTGATTGCAGAATGCAATGATCGTCGACTACAAGAAGTTCCCCAAACTATAGGCCAATATGTGACAGAAATAAACTTGTCTGACAATTCCATCATGCATGTAACAAATGAGTCCTTTCGAGAGCTGCGAAGCCTCACTAAAATAAATCTGAACCACAATGCCAATCAAGCACACCCGAAGGAAAATAAAAATGGTATGAATATTACAGATGGAGCATTCCTCAACCTCAAAAATCTGAAGGTGTTACTGCTTGAAGACAACCAACTATCTGCTATG…
XM_005368479	Microtus ochrogaster	Glires	TLR9	7	Single-domain	ATGGTTCTCTGCCTCAGGACCCTGCACCCCTTGTCTCTCCTGGTACAAGCCGCAGTGCTGGCCGAGGCTCTGGCCCTGGGCACCCTGCCTGCCTTCCTGCCCTGTGAGCTGAAGCCTCATGGCCTGGTAGACTGCAACTGGCTCTTCCTGAAATCTGTGCCCCGCTTCTCTGCAGCAACACCCCGTTCCAATATCACCAACCTCTCCTTGATCTCCAACCGCATCCACCACCTGCATAACTTTGACTTCGTCCACTTGCCCAACCTGCGGAAACTGAACCTCAAATGGAACTGCCCGCCCACTGGCCTCAGCCCCATGCACTTCCCTTGTCGCATGACCATCCAGCCCAACACTTTCAAGGCTGTGCGTACCCTGGAAGACCTGAACCTGAGTTACAAT…
XM_005369877	Microtus ochrogaster	Glires	TLR13	13	Single-domain	ATGCCTTCTAACATGAGAATCGCCTATGTGACGGGATTTTTTTCTGTTGTAACCTGGATGCCTGAGGCAGTCAAGATGAGTTGGGGCAGCTACGCACTTTCTCTCCAACTTCTGGTCATGTTAATAGGGCTTTCTCTGCTGTCTCTGGTAGAGACTTATGGGTTCAATAAGTGCACACAGTATGAATTTGATATTCGCCATGTGTTCTGCATTCGGAAGAAGATCACTAACTTGACAGATGCCATTAGTGACATACCTAGATATACCACTCACCTCAACCTGACAGAGAACTACATTCAAGTCCTTCCTCCCCAGAGCTTCACTAATCTGCCTGCTCTGGTGGACCTGAGACTAGAGTGGAATTTAATTTGGAAAATCGATGAAGGTGCCTTTAGGGGA…
HM215598	Microtus oeconomus	Glires	TLR2	1	Three-domain	ATGCTCCGTGTTCTGTGGACCTTGTGGATCTTGGCGGCCATGAAAGACCTCCGAAGGGAGGGCTGCTCTGCTCAGGCACCTCTGTCATGTGATGCTGGTGTGTGTGATGGCCGTTCCAGGTCTTTCACCTCCATTCCCTCAGGACTCTCCACAGCCGTGAAAAGGCTTGACCTGTCTAACAATAAGATCACCTCCATTGGCCATGGTGACCTGCGGGGGTGTGTGAACCTCCGGGCTCTGATGCTGCAGTCCAATAGGATCAACAGAATAGAGGAAGGTGCCTTTTCTTCCCTGCGCAGTCTTGAGCACTTGGACTTGTCTGATAACCACCTGTCTGACTTATCTTTCTCCTGGTTCAGGCCTCTGTCCTCTTTGAAATACTTAAACTTGCTAGGAAAT…
JQ307467	Miichthys miiuy	Euteleosteomorpha	TLR2	1	Three-domain	ATGGGACAAGCGACCAACCTTTACTTCACTCTCCTCTACCTCCACCTCCTCTCCATCTGCTGGTGTCAGACGTCAAACCCAGACAGCGAGAGGTTGTCCTGCGATCGATGTGACCGACGGCTGTCCTGTAACTGCTCCTATGGCGGATTCACCAGTGTTCCCACGGTAACAGACCGTGCCCTGACTCTGGATCTGTCCTTCAACAAGATCGCCATGGTGACTGATGATGATCTGAAAAGCCACAGACAACTGAAGGCTCTGAGTCTCCACAGTAACAAGCTAGCTGTGATCCACCCATCAGCGTTTGACTCTCTGTGGAGCCTGGAGGAGCTCGATCTGTCCAACAATCAGCTGACTGCTCTCAAACAGAAATGGTTTAGAAAGCTAGGAGCTCTGCAG…
ENSMODG00000020532	Monodelphis domestica	Metatheria	TLR1/6	1	Three-domain	ATGTGCACTACAAAACTATGGTTTATCCCAGACCCACCTATCATCAACACATTCCATTTTGTCCTCATCTTTGTATTGATCCTTGGGAGTGTAATCCAACACTCTTCGCAAAATGAATTTATAGGCAACTATTCAAACAGCCATCTCAGTCATGTTCCACATCACCTGTCACCAAAAACAACAGTCTTAGATTTATCACTAAACAATATAACTGAGATTCAGATTGAGGACTTCAAACTTCTACCAAAGCTGAGAGTTTTAATACTTTCTCATAATAGGATCCAGCACCTTAATATCAGTGTTTTTAAATTCAACCAGGATCTGGAATACTTGGATTTATCCCACAATAACTTATGGGATATTTCTTGCCATCTTCTCATGAATCTTATACATTTAGAC…
ENSMODG00000024954	Monodelphis domestica	Metatheria	TLR2	1	Three-domain	ATGAGACAAATCAGGTGGTCAGTGTGGATCTTGTGCACCATAATCAATTTCTCAGAAGAAGATGCTCCTAAGCAGACTTCTCTGTCATGTGATCCCGCTGGTGGTGTCTGTGATGGCCATTCTAGGTCTTTGGACACCATTCCTTCAGACCTGACAGAGGCTGTGAGACAGCTGGACCTGTCCTTCAACAAGATCTCACACATCAGAGAACTAGACCTTCGGAATTGTGTCAACCTGGAAGCTTTGTTGTTGCAGTCCAACCGAATTCGCTCAATAGACCCAGATTCTTTTCAGTTCCTGAGAAATCTGAAACATCTGGATTTGTCCTCCAATAGCCTATCCTACTTATCACCTTCCTGGTTTAATTCTCTCTCTTCTTTGCGGGTTCTATATTTGCAT…
ENSMODG00000004861	Monodelphis domestica	Metatheria	TLR3	3	Single-domain	ATGGAAAGATGTTTGATCCATTGGAGTTACTTCTTTCTTAGAATATTGCCCTTTTGCATGGTGTGCACACAATCTGTAAAAAATTGTGTTGTCAGAAATGAGGTGGCTGATTGTAGTCACCAGAAATTGACCCAAATTCCTCCTGATCTCCCAGCAAACATCACAACCTTGAACCTGACCCACAACCAACTCAAAAGATTGCCCCCTGCGAATCTTACAAGATACGGCCAACTTGTCATCTTGGATGGGGGTTTCAACAGCATCTCAAAGTTGGAGCCAGAATTGTGTCAAAGTCTGCCTCTGCTGAAAGTTTTGAACCTTCAACACAACGAGCTGTCCCAGCTTTCTGACAAAACATTTGCCTTCTGCTTGAGCCTTACAGAACTTCATTTAAAGTCC…
ENSMODG00000019614	Monodelphis domestica	Metatheria	TLR4	4	Three-domain	ATGGTCCCTTGGATGGTCATGGCTCTGATTATGGCCACAACCTTCTTTTCCTGCCCAGACCCTGGAAGTTGTCACTCTTGTCTAGAGGTTTTTCCGAGTATTGAGTACCAATGCATGGACCAAAATTTCTCTAAAGTCCCAATGGATATACCTGCATCCACCCAGAAACTGGACTTGAGCTTCAACCCGCTGAGGTCTTTGGCTCCACGAAGTTTTTCCAGGATCACTGAATTGAGAATACTTGACTTGTCCAGATGTGATATTCAGAAGATTGAGGATGACACTTATGAGGGCCTGCATAATCTTTCCACTTTGATCCTGACAGGAAATCCAATCCAGAGTCTGGGAATCAGAGCCTTCTATGGTCTGCCAAAGTTACAGAAGCTGGTTGTTGTAGAA…
XM_001376152	Monodelphis domestica	Metatheria	TLR5	5	Single-domain	ATGGGCCACCTCCTTGCATTTCTCTTGGGATTGGTATTTAAAGCCACTTCTGTGTATGGAATTCCTTCTTGCTCAGCTGATGGACAGCTCGCCTTTTATCGTTTCTGCAACCTCACCCAAGTCCCCCAAGTGCCAAATACTACAACAAAGCTGTTGTTAAGTTTCAACTACATCAGGGTAGTTAATGCCACTTCATTCCCTCTATTGGATCAGCTTCAATTTCTAGAGCTAGGAACTCAGAACATTCCTCTGACCATAGAGAGAGAAGCTTTCAGAAACCTGCCCAACCTTTTAGTCTTGGATATTGGCAACACTAAAATTCAGTTTTTGCATACTGATGCTTTTCAAGGCTTGTTCAATTTGGTTCAACTACAGCTATATTATTGTCATCTCTCAGAT…
ENSMODG00000017328	Monodelphis domestica	Metatheria	TLR8	7	Single-domain	ATGGTAATCATGATTCCTCAATACTTAAGTTTCACCTGTTTGTGCCTTCTGGTTGCCTGCAGTCCTGAAGTCCTGGACCATATAGTTAATTCCAGGGGTTATCCCTGCAGTTTCAGAAAGAACAACTCTTTTGTTTTTGCTGACTGCCAAGGTTGTCGACTTCACTCTGTTCCAATGATATTCAAGAATGTGACAGAAGTAGATCTTTCTTTCAATTCCATCATGGAAATAACAAATAAGTCATTTGCAGGATTGCTCAATCTTACTAAGATAAACTTAAACAGCAATGTGGATTCCCAGGTAGAAAATAGGGCCAACAAACGAAGAATGAACATTTCAGATGGGGCCTTCTTTAACTTGAAAAATCTAAGGGACTTGTTACTGGAAGAAAACCTGTTG…
ENSMODG00000028942	Monodelphis domestica	Metatheria	TLR13	13	Single-domain	ATGGGCCCCAAAGCCAGAGGTATGCCACTGAAATGGCTCTGGTTCATAGTACTTGAGTTTTCTTTGCTGTCACTTGTAGAGATGTATGGATTCCGTCACTGCACCCAGTATAAGTTCAACATTCATCATGTGCTCTGTGTCCGGAAGAACATCACCAACTTGAAGGAAAGCATTCATGATCTCCCTGAATATGTCACTCACCTCAACCTTACACACAACCAAATCCAAACTGTGCCCTCTAGAAGCTTTGTTAATTTGTCTAATCTTGTGGATCTTCGACTAGAGTGGAACTTTATCTGGGACCTTGGTCCAGAGGCCTTTCAGGGGCTTAAAAACTTGACCCTTTTGAACCTGGTGGAAAATAAGCTTCAGAGTATCAATTCTTCATTTGAGGGTCTA…
ENSMUSG00000044827	Mus musculus	Glires	TLR1	1	Three-domain	ATGACTAAACCAAATTCCCTCATCTTCTACTGTATCATTGTTTTAGGACTGACACTTATGAAAATCCAATTATCTGAGGAATGTGAGCTTATCATAAAGAGGCCAAACGCAAACCTTACCAGAGTGCCCAAGGACCTACCCTTGCAAACAACTACTTTAGATCTATCACAAAACAATATATCTGAGCTTCAGACTTCTGACATCCTCTCATTGTCCAAGCTGAGGGTCCTGATAATGTCCTACAACAGACTCCAGTATCTTAATATCAGTGTTTTCAAATTCAACACAGAGCTGGAATATTTGGATTTGTCCCACAATGAGCTAAAGGTGATCTTGTGCCACCCAACAGTCAGCCTCAAGCATTTGGACCTCTCCTTTAATGCCTTTGATGCCCTGCCT…
ENSMUSG00000027995	Mus musculus	Glires	TLR2	1	Three-domain	ATGCTACGAGCTCTTTGGCTCTTCTGGATCTTGGTGGCCATAACAGTCCTCTTCAGCAAACGCTGTTCTGCTCAGGAGTCTCTGTCATGTGATGCTTCTGGGGTGTGTGATGGCCGCTCCAGGTCTTTCACCTCTATTCCCTCCGGACTCACAGCAGCCATGAAAAGCCTTGACCTGTCTTTCAACAAGATCACCTACATTGGCCATGGTGACCTCCGAGCGTGTGCGAACCTCCAGGTTCTGATGTTGAAGTCCAGCAGAATCAATACAATAGAGGGAGACGCCTTTTATTCTCTGGGCAGTCTTGAACATTTGGATTTGTCTGATAATCACCTATCTAGTTTATCTTCCTCCTGGTTCGGGCCCCTTTCCTCTTTGAAATACTTAAACTTAATGGGA…
ENSMUSG00000031639	Mus musculus	Glires	TLR3	3	Single-domain	ATGAAAGGGTGTTCCTCTTATCTAATGTACTCCTTTGGGGGACTTTTGTCCCTATGGATTCTTCTGGTGTCTTCCACAAACCAATGCACTGTGAGATACAACGTAGCTGACTGCAGCCATTTGAAGCTAACACACATACCTGATGATCTTCCCTCTAACATAACAGTGTTGAATCTTACTCACAACCAACTCAGAAGATTACCACCTACCAACTTTACAAGATACAGCCAACTTGCTATCTTGGATGCAGGATTTAACTCCATTTCAAAACTGGAGCCAGAACTGTGCCAAATACTCCCTTTGTTGAAAGTATTGAACCTGCAACATAATGAGCTCTCTCAGATTTCTGATCAAACCTTTGTCTTCTGCACGAACCTGACAGAACTCGATCTAATGTCT…
ENSMUSG00000039005	Mus musculus	Glires	TLR4	4	Three-domain	ATGATGCCTCCCTGGCTCCTGGCTAGGACTCTGATCATGGCACTGTTCTTCTCCTGCCTGACACCAGGAAGCTTGAATCCCTGCATAGAGGTAGTTCCTAATATTACCTACCAATGCATGGATCAGAAACTCAGCAAAGTCCCTGATGACATTCCTTCTTCAACCAAGAACATAGATCTGAGCTTCAACCCCTTGAAGATCTTAAAAAGCTATAGCTTCTCCAATTTTTCAGAACTTCAGTGGCTGGATTTATCCAGGTGTGAAATTGAAACAATTGAAGACAAGGCATGGCATGGCTTACACCACCTCTCAAACTTGATACTGACAGGAAACCCTATCCAGAGTTTTTCCCCAGGAAGTTTCTCTGGACTAACAAGTTTAGAGAATCTGGTGGCTGTG…
AF186107	Mus musculus	Glires	TLR5	5	Single-domain	ATGGCATGTCAACTTGACTTGCTCATAGGTGTGATCTTCATGGCCAGCCCCGTGTTGGTAATATCTCCCTGTTCTTCAGACGGCAGGATAGCCTTTTTCCGAGGCTGTAACCTCACCCAGATTCCCTGGATCCTCAATACTACCACTGAGAGGCTCCTGCTCAGCTTCAACTATATCAGTATGGTGGTTGCCACATCATTTCCACTCCTGGAGCGGCTCCAGTTGCTGGAGCTGGGGACCCAGTATGCTAACTTGACCATTGGTCCAGGGGCTTTCAGAAACCTGCCCAATCTTAGGATCTTGGACTTGGGCCAAAGCCAGATCGAAGTCTTGAATCGAGATGCCTTTCAAGGTCTGCCCCATCTCTTGGAACTTCGGCTGTTTTCCTGTGGACTCTCC…
ENSMUSG00000051498	Mus musculus	Glires	TLR6	1	Three-domain	ATGAGCCAAGACAGAAAACCCATCGTGGGGAGTTTCCACTTTGTTTGCGCCCTGGCCTTAATAGTCGGAAGCATGACCCCGTTCTCTAATGAACTTGAGTCTATGGTAGACTATTCAAACAGGAACCTTACTCATGTCCCCAAAGACCTGCCACCAAGAACAAAAGCCCTGAGTCTGTCTCAAAACTCTATATCTGAGCTTCGGATGCCTGATATCAGCTTTCTGTCAGAGCTGAGAGTTCTGAGACTCTCCCACAACAGGATACGGAGCCTTGATTTCCATGTATTCTTGTTCAATCAGGACTTAGAATACCTGGATGTCTCACACAATCGGTTGCAAAACATCTCTTGCTGCCCTATGGCGAGCCTGAGGCATCTAGACCTCTCATTCAATGACTTT…
ENSMUSG00000044583	Mus musculus	Glires	TLR7	7	Single-domain	ATGGTGTTTTCGATGTGGACACGGAAGAGACAAATTTTGATCTTTTTAAATATGCTCTTAGTTTCTAGAGTCTTTGGGTTTCGATGGTTTCCTAAAACTCTACCTTGTGAAGTTAAAGTAAATATCCCAGAGGCCCATGTGATCGTGGACTGCACAGACAAGCATTTGACAGAAATCCCTGAGGGCATTCCCACTAACACCACCAATCTTACCCTTACCATCAACCACATACCAAGCATCTCTCCAGATTCCTTCCGTAGGCTGAACCATCTGGAAGAAATCGATTTAAGATGCAATTGTGTACCTGTTCTACTGGGGTCCAAAGCCAATGTGTGTACCAAGAGGCTGCAGATTAGACCTGGAAGCTTTAGTGGACTCTCTGACTTAAAAGCCCTTTAC…
ENSMUSG00000040522	Mus musculus	Glires	TLR8	7	Single-domain	ATGGAAAACATGCCCCCTCAGTCATGGATTCTGACGTGCTTTTGTCTGCTGTCCTCTGGAACCAGTGCCATCTTCCATAAAGCGAACTATTCCAGAAGCTATCCTTGTGACGAGATAAGGCACAACTCCCTTGTGATTGCAGAATGCAACCATCGTCAACTGCATGAAGTTCCCCAAACTATAGGCAAGTATGTGACAAACATAGACTTGTCAGACAATGCCATTACACATATAACGAAAGAGTCCTTTCAAAAGCTGCAAAACCTCACTAAAATCGATCTGAACCACAATGCCAAACAACAGCACCCAAATGAAAATAAAAATGGTATGAATATTACAGAAGGGGCACTTCTCAGCCTAAGAAATCTAACAGTTTTACTGCTGGAAGACAACCAGTTA…
ENSMUSG00000045322	Mus musculus	Glires	TLR9	7	Single-domain	ATGGTTCTCCGTCGAAGGACTCTGCACCCCTTGTCCCTCCTGGTACAGGCTGCAGTGCTGGCTGAGACTCTGGCCCTGGGTACCCTGCCTGCCTTCCTACCCTGTGAGCTGAAGCCTCATGGCCTGGTGGACTGCAATTGGCTGTTCCTGAAGTCTGTACCCCGTTTCTCTGCGGCAGCATCCTGCTCCAACATCACCCGCCTCTCCTTGATCTCCAACCGTATCCACCACCTGCACAACTCTGACTTCGTCCACCTGTCCAACCTGCGGCAGCTGAACCTCAAGTGGAACTGTCCACCCACTGGCCTTAGCCCCCTGCACTTCTCTTGCCACATGACCATTGAGCCCAGAACCTTCCTGGCTATGCGTACACTGGAGGAGCTGAACTTGAGCTATAAT…
ENSMUSG00000051969	Mus musculus	Glires	TLR11	11	Trans-three-domain	ATGCCAAGGATGGAAAGACATCAGTTCTGCTCTGTTCTCCTCATTCTGATACTATTGACTCTGGTGAGCCTTACCTTGACTGGCTGGGCATGGACCATCCCTGATTGCATCATAGCAGACAGTTTGTTATTTCCTAACCTTTCCTACTACATCCCATTCTGTACCTCGGCCCCAGGACTGCACCTTTTGGCATCTTGCTCTAATGTTAAAAACTTAAATCAGACCCTAAAAAGAGTGCCCAGAAATACAGAGGTACTCTGCCTCCAGGGCATGGTTCCTACTCTGCCAGCTAAGGCCTTTATTCGCTTCCACTCCCTACAGCTTCTAAGGCTGCAATTGCGTACAACCAGTGTCACATCTAGGACTTTTCAAGGACTGGACCAGCTACAATACCTTTTT…
ENSMUSG00000062545	Mus musculus	Glires	TLR12	11	Trans-three-domain	ATGGGCAGGTACTGGCTGCTGCCAGGTCTCCTCCTTTCCCTGCCTCTGGTAACTGGGTGGAGCACTTCCAACTGCCTGGTGACCGAAGGCTCCCGACTGCCCCTGGTCTCCCGCTATTTCACATTCTGCCGCCATTCCAAGCTATCCTTTCTTGCTGCATGCCTCTCCGTGAGCAACCTGACACAGACCTTGGAAGTTGTACCTCGGACTGTGGAGGGGCTCTGCCTCGGTGGTACTGTGTCTACTCTGCTTCCAGATGCTTTCTCTGCTTTTCCTGGTCTCAAGGTCCTGGCACTGAGTCTGCACCTTACCCAACTTCTGCCAGGAGCTCTCCGGGGTCTGGGACAGTTGCAGAGCCTCTCTTTTTTTGACTCTCCTCTTAGGAGATCTCTCTTTCTA…
ENSMUSG00000033777	Mus musculus	Glires	TLR13	13	Single-domain	ATGAGTGGGCTCTACAGGATCCTGGTCCAGCTGGAACAAAGTCCATATGTGAAGACCGTGCCTTTGAACATGAGAAGGGATTTTTTTTTCCTGGTTGTAACCTGGATGCCTAAGACAGTCAAGATGAATGGGAGCAGCTTTGTGCCATCTCTACAGCTCCTGCTCATGTTAGTAGGATTTTCTCTGCCGCCTGTGGCAGAGACATATGGGTTCAACAAGTGCACACAGTATGAATTTGATATTCACCATGTGCTCTGCATTAGGAAGAAGATCACCAACTTGACAGAGGCCATTAGTGACATACCTAGATATACTACTCACCTTAACCTCACACACAACGAAATTCAAGTCCTCCCTCCCTGGAGTTTTACCAATCTGTCTGCTCTGGTGGACTTGAGA…
ENSMPUG00000020155	Mustela putorius furo	Laurasiatheria	TLR1	1	Three-domain	AATTCTAGCATCTTTCATTTTGCCATAATCTTCATGTTAATATTTGAGACCAGAACCCAACTGTCTGATGAAAGTGAATTTCTAGTTAACAGATCAAAAACTGGTCTCTTTCATGTTCCCAAAGACCTATCCTTGAAAACAACAATCTTAGATATATCACAAAATTATATATCTGAGCTTCACACTTCTGACATCCTATCACTATCAAAGCTGAGGATTTTGGTAGTTTCTCATAATAGAATTCAATATCTTGATATCAGTGTTTTCAAATTCAACCAGGAACTGGAATACTTGGATTTGTCCCACAATGCGTTGGGGAAGATCTCTTGCCATCCTACCTTGAACCTCAAGCACTTAGACCTCTCATTTAATCCATTTGATCATTTGCCCATATGCAAA…
ENSMPUG00000018894	Mustela putorius furo	Laurasiatheria	TLR2	1	Three-domain	ATGTCACGTGTTTTGTGGACAGTATGGGTGTTGGGGGCTATAACCAAACTCTCCAAGGAAGAGGGCCCCGATCAGGCTTCTTCTCCATCCTGTGACCCCATGGGTGTCTGTGATGGCCGCTTCAGATCTTTAAAGTCCATCCCGTCAGGGCTCACGGCTGCTGTGAGAAGCCTTGACCTCTCCAACAATGAGATTACCTACATCCGCAACAGGGACCTGCGGGGCTGCGTGAACCTCAAGGCTCTGAAGCTGGTGTCTAATGGAATTAATGCCATAGAGAAAGATTCTTTTATTTCCCTGCAGAGTCTTGAACATTTGGACTTATCCTATAATCTCTTATCAAACTTATCATCCTCCTGGTTCAGGCCCCTTTCTTCCCTAAAGTTCTTAAATTTACTG…
XM_004757786	Mustela putorius furo	Laurasiatheria	TLR3	3	Single-domain	ATGAACCAGAGTTCACCTTTTCATATCTACTTCTTTTGGGGACTGCTGTCCCTGTGGGTTCTCTGTACATCCTCTACCCATAAATGTGTCGTTAGACACGAAGTGGCTGACTGCAGTCATCTGAAGTTGACTCAAGTGCCTGATGACCTCCCGGCAAACATAACAGTGTTGAATCTCACTCATAATCAGCTCCGAAGATTACCAGCTGCCAACTTTACAAGATATAGCCAACTTACTATCTTGGATGGAGGCTACAACTCTATCTCAAAACTGGAGTCAGAATTGTGCCAAAAACTCCCCCTGCTGGAAAGTTTGAACCTCCAACACAATGAGCTATCTCACCTTTCCGACCAAACTTTTGTCTTCTGTATGAACTTGACAGAACTCCACCTAATGTCC…
ENSMPUG00000001715	Mustela putorius furo	Laurasiatheria	TLR4	4	Three-domain	ATGATGTCTCCTACCCGCCTGGCTGGGATGCTGATCCCAGCCATGGCCTTCCTCTCCTGCCTGAGAACCGAGAGCTGGGAGCCTTGTGTGCAGGTGGTTCCTAACATTACTTACAAATGCACGGAGCTGAATCTCAACAAAATTCCCAACAACATTCCTACATCAACCAAGAAACTGGACCTGAGCTTTAATCCCCTGAGGCATTTAGGCAACCATAGCTTCTCCAACTTCCCCGAACTACAGGTGTTGGATTTATCCAGGTGTGAAATTGAGACCATCGAAAATGACACGTATCAGGGCCTAAACCACCTCTCCATCTTGATATTGACAGGAAACCCTATCCAGAAGTTTTCCACAGCAGTCTTTTCTGGACTCTCAAGTTTACAGACTCTGGTGGCC…
ENSMPUG00000018756	Mustela putorius furo	Laurasiatheria	TLR5	5	Single-domain	ATGGGAGGCTACCTGGACCTTCTTTTGGGGGTAGTGCTCGTGGTCAGCCCTGTGCTAACAATTCCTTCCTGCACCTCTGATGGCCAGAGGGCCTTGTATCGATCCTGCAACCTAACCCAGGTGCCGCCAGTCCCCAGCACCACCCAGATCCTCCTGCTTAGCTTCAACTATATCCGGACTGTGACAACCACGTCTTTCCCCTTCCTGGAGCAGCTGCAGCTGCTGGAGCTTGGGACTCAGTTTACCCCCTTTACCATCGGCAGAGAGGCCTTCAGAAACCTGCCCAACCTCAGGGTGTTGGACCTGGGCAAGAGTCAGGTGGATTTCCTGCATCCCGATGCTTTCCAGGGGCTGCCCCGCCTGCAGGAACTTAGACTCTTCCACTGTGGTCTGTCTGAT…
[truncated: 579 more rows]
